# Supplementary material for: sRNA Target Prediction Organizing Tool (SPOT) Integrates Computational and Experimental Data To Facilitate Functional Characterization of Bacterial Small RNAs
Source: mSphere. 2019 Jan 30;4(1):e00561-18. doi: 10.1128/mSphere.00561-18 (PMC6354806; doi:10.1128/mSphere.00561-18)
Supplement: DATA SET S1 [file mSphere.00561-18-sd001.xlsx]

## Sheet: Dataset1-CyaR
Locus	Gene	UP/DOWN	Q_value	T-Energy	T-Pvalue	T-sRNA_start	T-sRNA_stop	T-mRNA_start	T-mRNA_stop	T-Structure	S-Energy	S-Pvalue	S-sRNA_start	S-sRNA_stop	S-mRNA_start	S-mRNA_stop	S-Structure	I-Energy	I-Pvalue	I-sRNA_start	I-sRNA_stop	I-mRNA_start	I-mRNA_stop	I-Structure	C-Pvalue	C-Energy	C-sRNA_start	C-sRNA_stop	C-mRNA_start	C-mRNA_stop	C-Structure	C-IPvalue	C-Homologs	C-Annotation	TargetRNA2_M	Star_M	IntaRNA_M	CopraRNA_M	Rank
b2666	yqaE	down									-12.6	0.999	34	44	3	13	sRNA(Ec_cyaR) 34 aCCAGGAACCa 44 ||||.|||| Target(yqaE_b2666) 13 aGGUCUUUGGg 3	-10.3886	0.159841	35	52	-12	11	_____________138______________________163 _____________|________________________| 5'-UCU...UCUUA_______UACAUAUG_________AGAAU...UGA-3' ______________UAGGGAG________GGUUUCUGG ______________||:||||________||||:|||| ______________AUUCCUC________CCAAGGACC 3'-UUU...GUCCG_______CA_______________AUGUC...UCG-5' _____________|________________________| _____________53_______________________34												A	A		1
b1824	yobF	down									-24.7	0	1	37	-16	19	sRNA(Ec_cyaR) 1 -gcugaaaaa--cauaacccauaaaaugcuAGCUGUACCa 37 .||||||| ||.| |||||| |.||||||| Target(yobF_b1824) 19 augacuuuuacggugu---guauuuguc--UUGACAUGGa -16	-15.402	0.0084456	1	43	-25	17	_____________125______________________________________________169 _____________|________________________________________________| 5'-CGG...UUUCG____AAA_GA_________CUG_______________GCA________AAAGA...UGU-3' ______________GGUU___C__GGUACAGUU_____UUUAUG___UGUG___UUUUCAGU ______________||||___|__|||||||:|_____||||||___|:||___|||||||: ______________CCAA___G__CCAUGUCGA_____AAAUAC___AUAC___AAAAGUCG 3'-…	-15.402	0.0084276	1	43	-25	17	_____________125______________________________________________169 _____________|________________________________________________| 5'-CGG...UUUCG____AAA_GA_________CUG_______________GCA________AAAGA...UGU-3' ______________GGUU___C__GGUACAGUU_____UUUAUG___UGUG___UUUUCAGU ______________||||___|__|||||||:|_____||||||___|:||___|||||||: ______________CCAA___G__CCAUGUCGA_____AAAUAC___AUAC___AAAAGUCG 3'-…	8.04311e-08	efer_rs06330,cko_rs04975,stm1838	DUF2527 family heat-induced protein		A	A	A	1
b2687	luxS	down		-3.7	0.196	41	50	-13	-4	Ec_cyaR 50 3' UCCUCCACCA 5' 41 |||||||| luxS -13 5' CGGAGGUGGC 3' -4 gene product:S-ribosylhomocysteine lyase								-10.6023	0.144197	42	49	-12	-5	_____________138______147 _____________|________| 5'-ACA...UUACC________CUAAA...UCA-3' ______________GGAGGUGG ______________|||||||| ______________CCUCCACC 3'-UUU...CGAUU________AAGGA...UCG-5' _____________|________| _____________50_______41											A		A		1
b0814	ompX	down		0.45	0.39	35	49	-10	4	Ec_cyaR 49 3' CCUCCACCAAGGACC 5' 35 ||||||||| || ompX -10 5' UGAGGUGGUU-AUGA 3' 4 gene product:outer membrane protein X	-15	0.755	35	49	-10	4	sRNA(Ec_cyaR) 35 ccaggAACCACCUCc 49 || ||||||||| Target(ompX_b0814) 4 agua-UUGGUGGAGu -10	-14.1568	0.0194364	1	48	-9	25	_____________141______________________________________________177 _____________|________________________________________________| 5'-AAA...CAUUU_________A___AAAAAAAUU__________________C_______ACUGG...CAC-3' ______________GAGGUGGUU__UG_________GCA____________UGU_UUUCAGC ______________|||||||||__||_________|||____________|||_||||||| ______________CUCCACCAA__AC_________CGU____________ACA_AAAGUCG 3'-…	-14.1568	0.0196275	1	48	-9	25	_____________141______________________________________________177 _____________|________________________________________________| 5'-AAA...CAUUU_________A___AAAAAAAUU__________________C_______ACUGG...CAC-3' ______________GAGGUGGUU__UG_________GCA____________UGU_UUUCAGC ______________|||||||||__||_________|||____________|||_||||||| ______________CUCCACCAA__AC_________CGU____________ACA_AAAGUCG 3'-…	1.28778e-05	efer_rs04900,cko_rs09750,stm0833	outer membrane protein X	A	A	A	A	1
b1740	nadE	down		-8.39	0.048	71	81	-142	-132	Ec_cyaR 81 3' AUUCGGGCACA 5' 71 ||||||||| nadE -142 5' CAAGCCCGUGA 3' -132 gene product:NAD synthetase, NH3/glutamine-dependent; NAD synthetase, prefers NH3 over glutamine	-9.8	0.999	11	29	-54	-40	sRNA(Ec_cyaR) 11 aUAACCCauaaaaugcuag 29 |||||| ||||| Target(nadE_b1740) -40 gAUUGGGca----acgaug -54	-7.57318	0.496063	19	48	-111	-89	_____________39_____________________________63 _____________|______________________________| 5'-CGC...UUUCA____A______________A__________ACCAC...ACC-3' ______________GAGG___UUCCUG_UAU_G____CGUUUUA ______________||||___||||||_||:_|____|:||||| ______________CUCC___AAGGAC_AUG_C____GUAAAAU 3'-UUU...GAUUC____ACC______C___U_GAUC_______ACCCA...UCG-5' _____________|______________________________| _______…											B	C	D		3
b1042	csgA										-25.2	0.753	28	50	56	82	sRNA(Ec_cyaR) 28 aGCUGUACc-aggaac--caccu-ccu 50 ||.|||| |||||| ||||| || Target(csgA_b1042) 82 gCGGCAUGacuccuuguuguggacggu 56	-14.6119	0.0144547	29	49	56	80	_____________206_______________________232 _____________|_________________________| 5'-UCC...GCUCU__C_____UU______CA_______GGCGG...GUG-3' ______________GG_AGGUG__GUUCCU__GUACGGC ______________||_|||||__||||||__||||:|| ______________CC_UCCAC__CAAGGA__CAUGUCG 3'-UUU...CGAUU________________C________AUCGU...UCG-5' _____________|_________________________| _____________50________________________28												F	F		4
b3426	glpD										-25	0.725	22	51	26	54	sRNA(Ec_cyaR) 22 aaugcuagcuguaccag-gaa-ccaCCUCCUu 51 ||.|.||| |||| || || ||.||| Target(glpD_b3426) 54 cuauggucg---ugguaacuacggcGGGGGAu 26	-8.53615	0.354583	23	50	26	52	_____________176____________________________204 _____________|______________________________| 5'-GCA...GUGAU______C__CA__AA_______________CGCGG...AGG-3' ______________AGGGGG_GG__UC__UGGU___GCUGGUAU ______________|||:||_||__||__||||___|||:|:|| ______________UCCUCC_CC__AG__ACCA___CGAUCGUA 3'-UUU...CCGAU______A__A___G_____UGU________AAAUA...UCG-5' _____________|______________________________| ______…												F	F		4
b2712	hypF										-18.5	0.995	23	39	77	91	sRNA(Ec_cyaR) 23 aUGCUAGCUGuaccagg 39 |||.||||| |||| Target(hypF_b2712) 91 cACGGUCGAC--ggucu 77	-10.2125	0.173721	24	33	80	89	_____________230________241 _____________|__________| 5'-AUC...GUCUG__________CAGCA...UAA-3' ______________GCAGCUGGCA ______________:|||||:||| ______________UGUCGAUCGU 3'-UUU...GACCA__________AAAAU...UCG-5' _____________|__________| _____________34_________23												F	F		4
b3702	dnaA										-8.2	0.998	1	13	-53	-38	sRNA(Ec_cyaR) 1 -GCUGAAAaa--caua 13 ||||||| ||| Target(dnaA_b3702) -38 cCGACUUUguaaguac -53	-6.18534	0.717622	1	12	-48	-39	_____________102__________113 _____________|____________| 5'-UCC...CAUGA____________CUUAG...UGA-3' ______________AUGU__UUCAGC ______________||||__|||||| ______________UACA__AAGUCG 3'-UUU...CCCAA____AA______-5' _____________|___________| _____________13__________1												F	F		4
b4668	ibsB			-2.23	0.261	37	56	-89	-70	Ec_cyaR 56 3' UCCG-AUUCCUCCA-CCAAGGA 5' 37 ||| |||||||| | || ibsB -89 5' UGGCGAAAGGAGGUAAG--CCG 3' -70 gene product:toxic membrane protein	-12.7	0.136	37	52	-84	-70	sRNA(Ec_cyaR) 37 aggaaccACCUCCUUa 52 || |||||||| Target(ibsB_b4668) -70 gccgaa-UGGAGGAAa -84	-8.25	0.394225	44	51	-83	-76	_____________67_______76 _____________|________| 5'-ACG...GGCGA________AAGCC...UGA-3' ______________AAGGAGGU ______________|||||||| ______________UUCCUCCA 3'-UUU...UCCGA________CCAAG...UCG-5' _____________|________| _____________52_______43											F	F	F		4
b4238	nrdD										-20.7	0.008	23	41	70	91	sRNA(Ec_cyaR) 23 augc--UAGCUGUAC-caggaa 41 ||| ||||||.|| |||.| Target(nrdD_b4238) 91 gacgaaAUCGACGUGcgucuua 70	-15.4111	0.008392	16	36	-122	-108	_____________28____________________44 _____________|_____________________| 5'-AAU...AAAAA________G____________AUAAG...UCG-3' ______________GGUGCGGC_______UUGUGG ______________|||:|:||_______||:||| ______________CCAUGUCG_______AAUACC 3'-UUU...AAGGA________AUCGUAA______CAAUA...UCG-5' _____________|_____________________| _____________37____________________15	-15.4111	0.00837188	16	36	-122	-108	_____________28____________________44 _____________|_____________________| 5'-AAU...AAAAA________G____________AUAAG...UCG-3' ______________GGUGCGGC_______UUGUGG ______________|||:|:||_______||:||| ______________CCAUGUCG_______AAUACC 3'-UUU...AAGGA________AUCGUAA______CAAUA...UCG-5' _____________|_____________________| _____________37____________________15	0.000245773	efer_rs21555,cko_rs15310,stm4452	anaerobic ribonucleoside-triphosphate reductase		F	G	G	4
b1697	ydiQ			-0.58	0.34	31	50	-36	-17	Ec_cyaR 50 3' UCCUCCACCAAGG-ACCAUGU 5' 31 |||| ||||||| | |:|: ydiQ -36 5' CGGAGAUGGUUCCGU-AUGCG 3' -17 gene product:putative electron transfer flavoprotein subunit; putative transport protein								-9.66902	0.222506	29	49	-35	-18	_____________115___________________134 _____________|_____________________| 5'-UUG...CCAUC____A________________GACUC...UCA-3' ______________GGAG_UGGUUCC__GUAU_GC ______________||||_|||||||__|||:_|| ______________CCUC_ACCAAGG__CAUG_CG 3'-UUU...CGAUU____C_______AC____U__AUCGU...UCG-5' _____________|_____________________| _____________50____________________28											F		F		4
b3250	mreC										-10.16	0.971	1	27	-10	19	sRNA(Ec_cyaR) 1 -GCUGAAAAacauaacccauaaa--augcu 27 |||.|||| ||||| |||| Target(mreC_b3250) 19 cCGAUUUUUaaccgaa-guauucaauacgc -10	-6.91803	0.601222	1	26	-9	17	_____________141__________________________169 _____________|____________________________| 5'-CCC...AAUAC____AAC_____AAGCCAA_________CGUGG...GGA-3' ______________GCAU___UUAUG________UUUUUAGC ______________||||___|||||________||||:||| ______________CGUA___AAUAC________AAAAGUCG 3'-UUU...UCGAU____A_______CCAAUACA________-5' _____________|___________________________| _____________27___________________…												F	F		4
b1465	narV			-2.28	0.259	41	55	-15	-3	Ec_cyaR 55 3' CCGAUUCCUCCACCA 5' 41 || :|||||||| narV -15 5' UGC--GGGAGGUGGG 3' -3 gene product:nitrate reductase 2 (NRZ), gamma subunit	-24.9	0.864	24	47	56	80	sRNA(Ec_cyaR) 24 uGCUAGCUGuaccaggaac--caccu 47 ||.|||||. ||||| |||| Target(narV_b1465) 80 uCGGUCGACggc-uccuuuuuguggc 56	-15.7286	0.006702	25	46	56	78	_____________206______________________230 _____________|________________________| 5'-GGC...GCGAC____UUU_____CG__________UGCGC...AGU-3' ______________GGUG___UUCCU___GCAGCUGGC ______________||||___|||||___:|||||:|| ______________CCAC___AAGGA___UGUCGAUCG 3'-UUU...UUCCU____C_______CCA_________UAAAA...UCG-5' _____________|________________________| _____________47_______________________24											F	G	G		4
b4190	yjfP										-15.15	0.999	1	32	22	51	sRNA(Ec_cyaR) 1 -gc-ugaaaaacauaacccauaaaaUGCUAGCUg 32 || |||| ||| |||.|||| Target(yjfP_b4190) 51 ucguacuucuugcccuuauag----ACGGUCGAg 22	-8.9276	0.304304	24	33	19	29	_____________169_________181 _____________|___________| 5'-GAA...AUCAC__G________GAUAU...AUC-3' ______________GC_AGCUGGCA ______________:|_||||:||| ______________UG_UCGAUCGU 3'-UUU...GACCA___________AAAAU...UCG-5' _____________|___________| _____________34__________23												F	F		4
b0246	yafW			-9.6	0.028	52	69	28	44	Ec_cyaR 69 3' UCCCUCUAAUGUGUCCGA 5' 52 |||||||||||| || yafW 28 5' CGGGAGAUUACAC-UGCG 3' 44 gene product:CP4-6 prophage; antitoxin of the YkfI-YafW toxin-antitoxin system								-14.1346	0.0197144	24	78	19	72	_____________169_______________________________________________________224 _____________|_________________________________________________________| 5'-UGG...CAGGG_____CAGC_____________U_C__CU_____CCCG____________GAA____ACCGA...GGG-3' ______________GCCUG_____GGGAGAUUACAC_G_GC__GGGAG______UCUGGUGCAG___GGCA ______________|||:|_____||||||||||||_|_||__:||||______:|||||:|||___:||| ______________CGGGC__…											F		F		4
b1213	ychQ										-17	0.42	23	39	-126	-108	sRNA(Ec_cyaR) 23 aUGCUAGCUGUa--ccagg 39 |||.|||..| |||| Target(ychQ_b1213) -108 gACGGUCGGUAcaaggucu -126	-10.1545	0.178493	15	40	-127	-103	_____________23___________________________49 _____________|____________________________| 5'-GCU...UCUGC______A___UG_______GCA______CGAAG...AUC-3' ______________UUCUGG_ACA__GCUGGCA______GGG ______________|:||||_|||__|||:|||______||| ______________AGGACC_UGU__CGAUCGU______CCC 3'-UUU...CACCA______A____________AAAAUA___AAUAC...UCG-5' _____________|____________________________| _____________41________…												F	F		4
b3983	rplK										-18	0.921	22	37	35	51	sRNA(Ec_cyaR) 22 aAUGCUAGCUGUA-cca 37 ||.|.|||||.| || Target(rplK_b3983) 51 gUAUGGUCGACGUugga 35	-8.31157	0.385501	23	33	39	49	_____________189_________201 _____________|___________| 5'-UCA...AGGUU___________GGCUA...UAA-3' ______________GCAGCUGGUAU ______________:|||||:|:|| ______________UGUCGAUCGUA 3'-UUU...GACCA___________AAAUA...UCG-5' _____________|___________| _____________34__________22												F	F		4
b4341	yjiS										-21.4	0.842	23	40	41	60	sRNA(Ec_cyaR) 23 augcuagc--UGUACCAGGa 40 |||.|| ||.|||||| Target(yjiS_b4341) 60 gacggucucaACGUGGUCCg 41	-9.05256	0.289269	24	39	41	58	_____________191________________210 _____________|__________________| 5'-GAG...AUCGG_________ACU______GGCGG...GCG-3' ______________CCUGGUGCA___CUGGCA ______________||||||:||___||:||| ______________GGACCAUGU___GAUCGU 3'-UUU...ACCAA_________C________AAAAU...UCG-5' _____________|__________________| _____________40_________________23												F	F		4
b0128	yadH																	-9.26986	0.264326	25	36	71	85	_____________221_____________237 _____________|_______________| 5'-GGA...AUCUG______GAC______GCCGC...UCA-3' ______________GGUGCA___GCUGGU ______________|||:||___|||:|: ______________CCAUGU___CGAUCG 3'-UUU...AAGGA_______________UAAAA...UCG-5' _____________|_______________| _____________37______________24	-8.28305	0.31461	25	36	71	81	_____________221__________233 _____________|____________| 5'-GGA...AUCUG_______AC___UGGUG...UCA-3' ______________GGUGCAG___GC ______________|||:|||___|| ______________CCAUGUC___CG 3'-UUU...AAGGA_______GAU__UAAAA...UCG-5' _____________|____________| _____________37___________24	0.000402552	efer_rs00985,cko_rs13850,stm0173	putative ABC transporter permease			F	F	4
b0469	apt			-2.84	0.233	47	61	-95	-81	Ec_cyaR 61 3' AUGUGUCCGAUUCCU 5' 47 :||||||| ||| apt -95 5' AGCACAGGCGCAGGC 3' -81 gene product:adenine phosphoribosyltransferase	-20.5	0.966	1	36	-124	-92	sRNA(Ec_cyaR) 1 -gcugaaaaacauaacccauaaaaugcuaGCUGUACc 36 ||| ||||| ||| || |.|| ||||||| Target(apt_b0469) -92 acgagcuuuugc----ggucuuacaugacCGACAUGc -124	-10.7731	0.132602	20	35	-114	-98	_____________36________________54 _____________|_________________| 5'-CAC...AGCCA_____UU__________CGAGC...GCU-3' ______________GUACA__CUGGCGUUUU ______________|||||__||:||:|||| ______________CAUGU__GAUCGUAAAA 3'-UUU...AGGAC_____C___________UACCC...UCG-5' _____________|_________________| _____________36________________19											F	G	G		4
b3219	yhcF			-4.54	0.162	28	44	-19	-3	Ec_cyaR 44 3' ACCAAGGACCAUGU-CGA 5' 28 || |||||||: | || yhcF -19 5' CGG-UCCUGGUGGAGGCA 3' -3 gene product:putative transcriptional regulator								-9.74478	0.21515	24	43	-18	-3	_____________132__________________149 _____________|____________________| 5'-GGU...CUGAC___________G________AAAUG...AAG-3' ______________GGU_CCUGGUG_AG___GCA ______________|||_||||||:_||___||| ______________CCA_GGACCAU_UC___CGU 3'-UUU...CUCCA___A_______G__GAU___AAAAU...UCG-5' _____________|____________________| _____________44___________________23											F		F		4
b3684	yidP										-20.1	0.53	23	42	73	97	sRNA(Ec_cyaR) 23 auGCUAGCUg-----uaccaggaac 42 .||.|||| .||| |||| Target(yidP_b3684) 97 ggCGGUCGAaaaaaaguggcccuuc 73	-8.06813	0.420572	24	41	73	95	_____________223_____________________247 _____________|_______________________| 5'-AGA...CCUUC____C____AAAAAA________GAAG-3' ______________UUCC_GGUG______AGCUGGCG ______________||||_|||:______||||:||: ______________AAGG_CCAU______UCGAUCGU 3'-UUU...CCACC____A____G_____________AAAAU...UCG-5' _____________|_______________________| _____________42______________________23												F	F		4
b0423	thiI										-30.1	0.579	8	40	-82	-50	sRNA(Ec_cyaR) 8 aaca-uaacccauaaaaugcuaGCUGUA-ccagga 40 ||| .| ||||.| ||| ||||.| ||||| Target(thiI_b0423) -50 augucgucgggugugg-acgc-CGACGUagguccg -82	-10.0888	0.184022	15	39	-81	-58	_____________69_________________________94 _____________|__________________________| 5'-AAA...CCGCG_____A______C____GG_______CUGCU...UUU-3' ______________CCUGG_UGCAGC__GCA___UGUGGG ______________|||||_|:||||__|||___|:|||| ______________GGACC_AUGUCG__CGU___AUACCC 3'-UUU...ACCAA____________AU___AAA______AAUAC...UCG-5' _____________|__________________________| _____________40________________________…												F	F		4
b1324	tpx										-17.7	0	9	34	-56	-32	sRNA(Ec_cyaR) 9 acauaacccauaaaAUGCUAGCUGUa 34 ||.| || ||||||.|||| Target(tpx_b1324) -32 agugu-ggaucaaaUACGAUUGACAg -56	-10.5549	0.147556	1	46	-99	-47	_____________51_____________________________________________________105 _____________|______________________________________________________| 5'-CAG...GUCGC_________GC__AUUA___GCAAA________GC__U_____UGACAG_____AUAAA...AAG-3' ______________GGUGGU_CU__GG____AGC_____UAGCGUUU__UG_GUUAU______UUAGC ______________||||||_|:__||____|||_____||||:|||__||_|||||______|:||| ______________CCACCA_GG__CC____UCG__…												F	F		4
b2623	yfjH										-25.8	0.876	13	45	-28	7	sRNA(Ec_cyaR) 13 aACCCAUaaaaugcuagcugua-ccag---gaaccac 45 |||||| || || |||.| ||| |||||| Target(yfjH_b2623) 7 aUGGGUAauua--gagagacguugguuucacuugguu -28	-8.38557	0.375155	14	44	-27	5	_____________123_________________________________157 _____________|___________________________________| 5'-CGU...CUCAU______ACUU____U____AG__A____A______AUCUU...AUU-3' ______________UGGUUC____UGGU_GCAG__AG___UU_AUGGGU ______________||||||____||||_:|||__||___||_|||||| ______________ACCAAG____ACCA_UGUC__UC___AA_UACCCA 3'-UUU...CCUCC______G____________GA__GUA__A______AUACA...UCG-5' _____________|___…												F	F		4
b2752	cysD										-8.74	0.97	9	27	-15	4	sRNA(Ec_cyaR) 9 aCAUAACCcauaaaaugcu 27 ||||||| ||| Target(cysD_b2752) 4 gGUAUUGGcaaggaaacgu -15	-8.03042	0.426139	10	33	-22	2	_____________128_______________________154 _____________|_________________________| 5'-GCC...AAAUA_____AUU___AAGGAAC_______GAUCA...UCU-3' ______________GCGGU___GCA_______GGUUAUG ______________:|:|:___|||_______||||||| ______________UGUCG___CGU_______CCAAUAC 3'-UUU...GACCA_____AU____AAAAUAC_______AAAAA...UCG-5' _____________|_________________________| _____________34________________________9												F	F		4
b2279	nuoK										-28.4	0.991	9	47	-133	-89	sRNA(Ec_cyaR) 9 aCAUAACCcauaaaaugcuagcugua---------ccaggaaccaccu 47 ||.|||| ||| ||| |.| |||| ||||| Target(nuoK_b2279) -89 gGUGUUGGucugg--acgcucgucgucguaucuucggucaa-gguggc -133	-9.02685	0.292321	10	49	-135	-90	_____________15________________________________________________62 _____________|_________________________________________________| 5'-CGG...GUACU__C_____AA_____CUUCUAUGC___U___C___GGUCU_________GCCUU...UUG-3' ______________GG_GGUGG___CUGG_________UGC_GCU_GCA_______GGUUGUG ______________||_|||||___||||_________|:|_|||_|||_______||||:|| ______________CC_CCACC___GACC_________AUG_CGA_CGU_______CCAAUA…												F	F		4
b2188	yejM										-12.36	0.99	1	17	-5	20	sRNA(Ec_cyaR) 1 -gcugaaaaa-------CAUAACCc 17 ||||| ||||||| Target(yejM_b2188) 20 gcgacugcuacucaaugGUAUUGGa -5	-12.518	0.05235	1	33	-14	18	_____________136_______________________________170 _____________|_________________________________| 5'-CCC...GGGAA____A__A__GG______UAACUCAUCG_____GCUAC...UUG-3' ______________ACAG_UA_CA__UUAUGG__________UCAGC ______________||||_||_||__||||||__________||||| ______________UGUC_AU_GU__AAUACC__________AGUCG 3'-UUU...GACCA____G__C__AA______CAAUACAAAA_____-5' _____________|____________________________…												F	F		4
b3213	gltD										-15.7	0.992	13	36	-28	-7	sRNA(Ec_cyaR) 13 aacccauaaaaugcuagCUGUACc 36 |||| ||| |||.|| Target(gltD_b3213) -7 auggggaaug-acgcg-GACGUGc -28	-9.32289	0.258472	14	35	-27	-8	_____________123____________________144 _____________|______________________| 5'-CGC...UGCGC______GC____GUAAG_____AGCAA...AGC-3' ______________GUGCAG___GCA______GGGU ______________||:|||___|||______|||| ______________CAUGUC___CGU______CCCA 3'-UUU...AGGAC______GAU___AAAAUA____AUACA...UCG-5' _____________|______________________| _____________36_____________________13												F	F		4
b4189	bsmA										-11.5	0.999	23	35	-2	11	sRNA(Ec_cyaR) 23 aUGCUAGCUGUAc 35 |||||.|..|| Target(bsmA_b4189) 11 gACGAUUGGUAUc -2	-7.52033	0.504389	24	34	-1	9	_____________149_________161 _____________|___________| 5'-AGA...UACAC___________GGAAA...AGC-3' ______________UAUGGUUAGCA ______________||::|:||||| ______________AUGUCGAUCGU 3'-UUU...GGACC___________AAAAU...UCG-5' _____________|___________| _____________35__________23												F	F		4
b1474	fdnG										-14.5	0.892	25	37	42	54	sRNA(Ec_cyaR) 25 gCUAGCUGUACCa 37 |.|||..|||| Target(fdnG_b1474) 54 aGGUCGGUAUGGc 42	-11.3105	0.100997	26	36	42	52	_____________192_________204 _____________|___________| 5'-GCG...CGGGC___________AACAA...CUC-3' ______________GGUAUGGCUGG ______________||||::|||:| ______________CCAUGUCGAUC 3'-UUU...AAGGA___________GUAAA...UCG-5' _____________|___________| _____________37__________25												F	F		4
b0945	pyrD										-11.7	0.994	1	27	51	74	sRNA(Ec_cyaR) 1 -GCUGAAAAacauaacccauaaaaugcu 27 |||||||| ||| ||| || Target(pyrD_b0945) 74 aCGACUUUUcau-uugaguacu---cgc 51	-7.23661	0.549684	1	19	55	72	_____________205_________________224 _____________|___________________| 5'-CGG...CGCUC___A___UAC_________AAUUA...CGU-3' ______________AUG_GUU____UUUUCAGC ______________|||_|||____|||||||| ______________UAC_CAA____AAAAGUCG 3'-UUU...UAAAA___C___UACA________-5' _____________|__________________| _____________20_________________1												F	F		4
b0607	uspG										-11.8	0.986	8	18	-6	5	sRNA(Ec_cyaR) 8 aACAUAACCCa 18 ||||||||| Target(uspG_b0607) 5 aUGUAUUGGGa -6	-12.8429	0.0434077	9	33	-16	3	_____________134_______________________155 _____________|_________________________| 5'-UAC...GAUUA____GG__AAA______________AUAAG...UUA-3' ______________ACAG__AG________GGGUUAUGU ______________||||__||________||||||||| ______________UGUC__UC________CCCAAUACA 3'-UUU...GACCA____GA__GUAAAAUA_________AAAAGUCG-5' _____________|_________________________| _____________34________________________8												F	F		4
b0129	yadI			-8.26	0.051	41	56	-18	-2	Ec_cyaR 56 3' UCCGAUUCCUCC-ACCA 5' 41 ||||||||||| || yadI -18 5' CGGCUAAGGAGGAAGGC 3' -2 gene product:putative PTS Enzyme IIA; putative PTS enzyme II B component	-20.1	0.001	44	56	-18	-6	sRNA(Ec_cyaR) 44 aCCUCCUUAGCCu 56 ||||||||||| Target(yadI_b0129) -6 aGGAGGAAUCGGc -18	-10.078	0.184944	45	55	-17	-7	_____________133_________145 _____________|___________| 5'-GAU...UUUUC___________AAGGC...UGA-3' ______________GGCUAAGGAGG ______________||||||||||| ______________CCGAUUCCUCC 3'-UUU...UGUGU___________ACCAA...UCG-5' _____________|___________| _____________56__________44											F	F	F		4
b4143	groL										-14.51	0.659	26	53	-16	11	sRNA(Ec_cyaR) 26 cUAGCUGuaccaggaaccacc-uccuuag 53 |||||| ||| |||||| Target(groL_b4143) 11 aAUCGAC--gguaauagaaauaaggaauu -16	-7.62467	0.487992	27	33	3	9	_____________153_____161 _____________|_______| 5'-ACA...UAAUG_______AAGAC...CAA-3' ______________GCAGCUA ______________:|||||| ______________UGUCGAU 3'-UUU...GACCA_______CGUAA...UCG-5' _____________|_______| _____________34______26												F	F		4
b3919	tpiA										-19.2	0.997	23	40	74	94	sRNA(Ec_cyaR) 23 aUGCUAGCUg--uac-cagga 40 |||.|||| ||| |||| Target(tpiA_b3919) 94 gACGGUCGAgaaaugcgucca 74	-10.9068	0.124066	24	48	60	92	_____________210_______________________________244 _____________|_________________________________| 5'-UAA...UUCAC___C_____UCUAA____C___AAG________GGUGUUG-3' ______________GAG_UGGUU_____CCUG_GUA___AGCUGGCA ______________|||_|||||_____||||_|||___||||:||| ______________CUC_ACCAA_____GGAC_CAU___UCGAUCGU 3'-UUU...GAUUC___C__________________G__________AAAAU...UCG-5' _____________|_____________________…												F	F		4
b4035	malK			-0.36	0.35	23	37	7	21	Ec_cyaR 37 3' AC-CAUGUCGAUCGUA 5' 23 | |||||||| ||| malK 7 5' AGCGUACAGCU-GCAA 3' 21 gene product:maltose ABC transportor ATPase; ATP-binding component of transport system for maltose	-14.7	0.999	23	36	9	21	sRNA(Ec_cyaR) 23 augcuAGCUGUACc 36 ||| |||||||| Target(malK_b4035) 21 aacg-UCGACAUGc 9	-12.1332	0.0649787	24	35	9	19	_____________159__________171 _____________|____________| 5'-UUA...CGAGC____________AAAUG...UGU-3' ______________GUACAGCU_GCA ______________||||||||_||| ______________CAUGUCGA_CGU 3'-UUU...AGGAC________U___AAAAU...UCG-5' _____________|____________| _____________36___________23											F	F	F		4
b0728	sucC										-23.1	0.02	9	35	42	71	sRNA(Ec_cyaR) 9 aCAUAACCCAuaaaaugcu----agcuguac 35 |||||||||. |||| |||..|| Target(sucC_b0728) 71 cGUAUUGGGUggcc-acgaccauucgguauc 42	-8.92442	0.304693	10	34	42	69	_____________192___________________________221 _____________|_____________________________| 5'-GGC...CCCGC_______UACC____CCG___________CCUGU...AAG-3' ______________UAUGGCU____AGCA____GUGGGUUAUG ______________||::|||____||||____:||||||||| ______________AUGUCGA____UCGU____UACCCAAUAC 3'-UUU...GGACC_______________AAAA__________AAAAA...UCG-5' _____________|_____________________________| _____________3…												F	F		4
b2416	ptsI	down									-11.7	0.379	3	18	-6	9	sRNA(Ec_cyaR) 3 ugaaaaaCAUAACCCa 18 |||| |||||||| Target(ptsI_b2416) 9 acuuua-GUAUUGGGa -6	-14.6594	0.0140071	2	17	-5	9	_____________145______________161 _____________|________________| 5'-GAC...AGGUA________A_______GCAUU...CCG-3' ______________GGGUUAUG__UUUCAG ______________||||||||__|||||| ______________CCCAAUAC__AAAGUC 3'-UUU...AAAUA________AA______G-5' _____________|________________| _____________18_______________1	-14.6594	0.014152	2	17	-5	9	_____________145______________161 _____________|________________| 5'-GAC...AGGUA________A_______GCAUU...CCG-3' ______________GGGUUAUG__UUUCAG ______________||||||||__|||||| ______________CCCAAUAC__AAAGUC 3'-UUU...AAAUA________AA______G-5' _____________|________________| _____________18_______________1	8.1679e-08	efer_rs03880,cko_rs01680,stm2432	PEP-protein phosphotransferase of PTS system (enzyme I)		F	F	F	4
b3465	rsmD			-6.06	0.108	29	44	74	88	Ec_cyaR 44 3' ACCAAGGACCAUGUC-G 5' 29 ||||||| | |:|| | rsmD 74 5' CGGUUCCU-G-AUAGCC 3' 88 gene product:16S rRNA m(2)G966 methyltransferase, SAM-dependent								-9.4281	0.247129	29	43	74	86	_____________224_____________238 _____________|_______________| 5'-UUU...CUCCC_______________CCAGG...GCC-3' ______________GGUUCCUG__AUAGC ______________||||||||__|:||| ______________CCAAGGAC__UGUCG 3'-UUU...CUCCA________CA_____AUCGU...UCG-5' _____________|_______________| _____________44______________28											F		F		4
b3488	yhiJ										-15.3	0.904	18	38	61	80	sRNA(Ec_cyaR) 18 auaaaaugcuagcUGUACCAg 38 ||| ||||| ||.|||| Target(yhiJ_b3488) 80 cauuguacgaga-ACGUGGUa 61	-7.02943	0.583169	23	37	61	74	_____________211_____________226 _____________|_______________| 5'-UCU...UGAUA_______AG______GUUAC...UGU-3' ______________UGGUGCA___AGCAU ______________||||:||___||||| ______________ACCAUGU___UCGUA 3'-UUU...CAAGG_______CGA_____AAAUA...UCG-5' _____________|_______________| _____________38______________22												F	F		4
b1197	treA										-14	0.999	24	35	-81	-70	sRNA(Ec_cyaR) 24 ugCUAGCUGUAc 35 .|||||||.| Target(treA_b1197) -70 guGAUCGACGUa -81	-12.2303	0.0615663	25	34	-80	-71	_____________70_________81 _____________|__________| 5'-UCG...GAUCA__________GCGAU...CAC-3' ______________UGCAGCUAGU ______________|:|||||||: ______________AUGUCGAUCG 3'-UUU...GGACC__________UAAAA...UCG-5' _____________|__________| _____________35_________24												F	F		4
b3879	yihR										-17.9	0.998	12	37	-43	-25	sRNA(Ec_cyaR) 12 uAACCCAuaaaaugcuagcuguacca 37 |||||| |.|||.||| Target(yihR_b3879) -25 uUUGGGUuu-------uugacguggc -43	-16.9	0.0027874	13	48	-55	-26	_____________95______________________________________126 _____________|_______________________________________| 5'-GGU...GGGGC_______ACCG_____________UU_____________UGACA...UGA-3' ______________GAGG_GG____UCC_GGUGCAGUU_________UGGGUU ______________||||_||____|||_|||:|||:|_________|||||| ______________CUCC_CC____AGG_CCAUGUCGA_________ACCCAA 3'-UUU...GAUUC____A__A______A_________UCGUAAAAU______UACA…												F	F		4
b0197	metQ																	-17.6032	0.0015819	1	43	-121	-81	_____________29___________________________________________71 _____________|____________________________________________| 5'-AUC...AAUAC___A________U_____U____C_____U____UUAA______UCGCA...UUA-3' ______________GGU__CUGGUAU_GCUGG_CAUU___UGG_UUAU____UUCAGU ______________|||__||||||:_|||:|_||||___|||_||||____|||||: ______________CCA__GACCAUG_CGAUC_GUAA___ACC_AAUA____AAGUCG 3'-UUU...CUCCA___AG_______U_…	-17.6032	0.00131762	1	43	-121	-81	_____________29___________________________________________71 _____________|____________________________________________| 5'-AUC...AAUAC___A________U_____U____C_____U____UUAA______UCGCA...UUA-3' ______________GGU__CUGGUAU_GCUGG_CAUU___UGG_UUAU____UUCAGU ______________|||__||||||:_|||:|_||||___|||_||||____|||||: ______________CCA__GACCAUG_CGAUC_GUAA___ACC_AAUA____AAGUCG 3'-UUU...CUCCA___AG_______U_…	2.27247e-06	efer_rs01335,cko_rs13525,stm0245	DL-methionine transporter subunit			F	F	4
b3788	rffG			-1.48	0.296	34	48	20	34	Ec_cyaR 48 3' CUCCACCAAGGACCA 5' 34 ||||||| || ||| rffG 20 5' CAGGUGGUGCCGGGU 3' 34 gene product:dTDP-glucose 4,6-dehydratase								-8.86555	0.311955	34	47	20	33	_____________170____________185 _____________|______________| 5'-GAC...AUAAC_______G__G___UUAUU...AUA-3' ______________AGGUGGU_CC_GGU ______________|||||||_||_||| ______________UCCACCA_GG_CCA 3'-UUU...AUUCC_______A__A___UGUCG...UCG-5' _____________|______________| _____________48_____________33											F		F		4
b2394	insL1										-12	0.999	9	27	-49	-30	sRNA(Ec_cyaR) 9 aCAUAACCCauaaaau-gcu 27 ||.||||| ||| || Target(insL1_b2394) -30 gGUGUUGGGaauucaaucgc -49	-9.17225	0.27534	10	30	-48	-31	_____________102___________________121 _____________|_____________________| 5'-GCU...UAAGC____A_______A________GUAUU...GCC-3' ______________GCUA_C___UUA_GGGUUGUG ______________||||_|___|||_|||||:|| ______________CGAU_G___AAU_CCCAAUAC 3'-UUU...CAUGU____C_UAA___A________AAAAA...UCG-5' _____________|_____________________| _____________31____________________9												F	F		4
b3292	zntR										-14	0.005	15	32	16	32	sRNA(Ec_cyaR) 15 cccauaaaaUGCUAGCUg 32 |||| |||.|||| Target(zntR_b3292) 32 cgguaaaa-ACGGUCGAg 16	-12.0555	0.0678257	16	37	11	30	_____________161____________________182 _____________|______________________| 5'-GUC...CGCAU______________AAA_____CGGAA...CUG-3' ______________UGGUG_AGCUGGCA____AUGG ______________||||:_||||:|||____|||| ______________ACCAU_UCGAUCGU____UACC 3'-UUU...CAAGG_____G________AAAA____CAAUA...UCG-5' _____________|______________________| _____________38_____________________15												F	F		4
b1384	feaR										-15	0.316	1	27	9	32	sRNA(Ec_cyaR) 1 -GCUGAAAaacauaacccauaaaaugcu 27 ||||||| ||| |||. ||| Target(feaR_b1384) 32 aCGACUUUgaguaauaggug----acgc 9	-11.2701	0.10313	1	26	9	30	_____________159________________________182 _____________|__________________________| 5'-UCA...ACCCC___________AUA___AG_______AAUGG...CGG-3' ______________GCA____GUGG___AUG__UUUCAGC ______________|||____:|||___|||__||||||| ______________CGU____UACC___UAC__AAAGUCG 3'-UUU...UCGAU___AAAA____CAA___AA_______-5' _____________|_________________________| _____________27________________________1												F	F		4
b0821	ybiU			-3.48	0.205	34	53	-13	5	Ec_cyaR 53 3' GAUUCCUCCACCAAGGACCA 5' 34 |:| ||||||||| ||| ybiU -13 5' AUGA-GAGGUGGUU-AUGGC 3' 5 gene product:DUF1479 family protein	-17.9	0.007	34	49	-10	5	sRNA(Ec_cyaR) 34 accaggAACCACCUCc 49 ||| ||||||||| Target(ybiU_b0821) 5 cggua-UUGGUGGAGa -10	-10.4413	0.155863	40	48	-9	-1	_____________141_______151 _____________|_________| 5'-CUC...AAUGA_________AUGGC...AGC-3' ______________GAGGUGGUU ______________||||||||| ______________CUCCACCAA 3'-UUU...GAUUC_________GGACC...UCG-5' _____________|_________| _____________49________39											F	F	F		4
b1671	ydhX										-36.2	0.861	21	70	-58	-13	sRNA(Ec_cyaR) 21 aaaugcua--gcuguaccaggaaccaccuccuuagccuguguaAUCUCCCUu 70 ||||| ||||.| |||||. || |..|| |||||||| Target(ydhX_b1671) -13 auuacgucaccgacguugaca--gguggg---aua-gguacugUAGAGGGAc -58	-10.2758	0.168627	15	47	-39	-9	_____________111_________________________________143 _____________|___________________________________| 5'-UAC...GGAUA______A___A_U______CACU_____AG_____AUAAU...AGG-3' ______________GGGUGG___C_G_UGCAGC____GCAUU____GGG ______________:|||||___|_|_|:||||____|||||____||| ______________UCCACC___G_C_AUGUCG____CGUAA____CCC 3'-UUU...AUUCC______AAG_A_C______AU_______AAUA___AAUAC...UCG-5' _____________|___…												F	F		4
b0541	insF1										-17.7	0	14	33	-72	-55	sRNA(Ec_cyaR) 14 acccauaaaaUGCUAGCUGu 33 ||| |||.||||| Target(insF1_b0541) -55 agggcaag--ACGGUCGACc -72	-10.7395	0.134821	15	32	-71	-56	_____________79_________________96 _____________|__________________| 5'-GCG...AACGC_________GAAC_____AUGAA...GUC-3' ______________CAGCUGGCA______GGG ______________|||||:|||______||| ______________GUCGAUCGU______CCC 3'-UUU...ACCAU_________AAAAUA___AAUAC...UCG-5' _____________|__________________| _____________33_________________14												F	F		4
b0261	mmuM										-28.6	0.001	21	47	-132	-107	sRNA(Ec_cyaR) 21 aAAUGCUAGCuguac-caggaaccaccu 47 |||||.|||. || |||| ||||| Target(mmuM_b0261) -107 cUUACGGUCGgguugugucc--gguggu -132	-13.0046	0.0394784	22	46	-131	-108	_____________19_________________________44 _____________|__________________________| 5'-UAG...UGCCU___________U__UG__________CGAUC...ACU-3' ______________GGUGG__CCUG_GU__GGCUGGCAUU ______________|||||__||||_||__:|||:||||| ______________CCACC__GGAC_CA__UCGAUCGUAA 3'-UUU...UUCCU_____AA_______UG__________AAUAC...UCG-5' _____________|__________________________| _____________47________________________…												F	F		4
b1594	mlc			-3.28	0.214	35	47	-2	11	Ec_cyaR 47 3' UCCACCAAGGACC 5' 35 ||||||| ||| mlc -2 5' CGGUGGUUGCUGA 3' 11 gene product:glucosamine anaerobic growth regulon transcriptional repressor; autorepressor; putative NAGC-like transcriptional regulator	-22.4	0.992	28	52	-13	20	sRNA(Ec_cyaR) 28 agcuguac--caggAACCACC------uccuua 52 |||| ||| ||||||| |||.|| Target(mlc_b1594) 20 ccgaccaaaagucgUUGGUGGcguaugagggau -13	-11.1568	0.109317	24	52	-13	25	_____________137_____________________________________177 _____________|_______________________________________| 5'-GAA...AAAUA______GUAUGC_______G___AAAAC____CUG____CAUUG...GUA-3' ______________UAGGGA______GGUGGUU_CUG_____CAGC___GGCA ______________||:|||______|||||||_|||_____||||___:||| ______________AUUCCU______CCACCAA_GAC_____GUCG___UCGU 3'-UUU...GUCCG___________________G___CAU______A______AAAA…	-11.1568	0.100437	24	52	-13	25	_____________137_____________________________________177 _____________|_______________________________________| 5'-GAA...AAAUA______GUAUGC_______G___AAAAC____CUG____CAUUG...GUA-3' ______________UAGGGA______GGUGGUU_CUG_____CAGC___GGCA ______________||:|||______|||||||_|||_____||||___:||| ______________AUUCCU______CCACCAA_GAC_____GUCG___UCGU 3'-UUU...GUCCG___________________G___CAU______A______AAAA…	0.000318348	efer_rs07295,cko_rs06830,stm1488	glucosamine anaerobic growth regulon transcriptional repressor autorepressor	F	F	F	F	4
b3260	dusB										-14.2	0.924	21	34	48	61	sRNA(Ec_cyaR) 21 aAAUGCUAGCUGUa 34 |||||.|||..| Target(dusB_b3260) 61 aUUACGGUCGGUAc 48	-9.67287	0.222128	22	33	48	59	_____________198__________211 _____________|____________| 5'-AUU...CGCCC____________ACAGA...GAG-3' ______________AUGGCUGGCAUU ______________|::|||:||||| ______________UGUCGAUCGUAA 3'-UUU...GACCA____________AAUAC...UCG-5' _____________|____________| _____________34___________21												F	F		4
b3301	rplO										-17.6	0.999	30	47	90	107	sRNA(Ec_cyaR) 30 cugu-accaggaACCACCu 47 ||| |||| |||||| Target(rplO_b3301) 107 aacacuggugc-UGGUGGc 90	-6.82928	0.615595	41	46	90	95	_____________240____247 _____________|______| 5'-AGU...AAACC______CGUG-3' ______________GGUGGU ______________|||||| ______________CCACCA 3'-UUU...UUCCU______AGGAC...UCG-5' _____________|______| _____________47_____40												F	F		4
b2079	baeR										-30.2	0.505	23	47	-141	-116	sRNA(Ec_cyaR) 23 augcuagcugua-ccaGGAACCaccu 47 .||.|||. .| || |||||| || Target(baeR_b2079) -116 agcggucggggucgggCCUUGGcggc -141	-14.6104	0.0144691	1	46	-140	-94	_____________10________________________________________________58 _____________|_________________________________________________| 5'-CCG...CCAGC__C______G__C__G________A____CC__AACAU____GA_____ACAUA...CGA-3' ______________GG_GGUUCC_GG_UG_GGCUGGCG_UUUG__UG_____UGUU____AGC ______________||_||||||_||_|:_:|||:||:_|||:__||_____||||____||| ______________CC_CCAAGG_CC_AU_UCGAUCGU_AAAU__AC_____ACAA____UC…												F	F		4
b2124	yehS										-30.9	0.001	1	40	59	96	sRNA(Ec_cyaR) 1 -gcugaaaaacauaacccauaaaaugcuagc---uGUACCAGGa 40 ||| |||| ||||| .||.|| .|.|||||| Target(yehS_b2124) 96 ccgaagc--uguaauggguc----gcggucuuaugCGUGGUCCa 59	-11.9073	0.0735543	1	39	59	94	_____________209________________________________________246 _____________|__________________________________________| 5'-GUC...AAUGA_________UAUU______C_________A____CGA_____CACCG-3' ______________CCUGGUGCG____CUGGCG_____UGGGU_AUGU_____AGC ______________||||||:|:____||:||:_____|||||_||||_____||| ______________GGACCAUGU____GAUCGU_____ACCCA_UACA_____UCG 3'-UUU...ACCAA_________C_________AAAAU_____A_…												F	F		4
b4185	yjfM										-19.2	0	14	35	-86	-61	sRNA(Ec_cyaR) 14 aCCCAUAAAaug-cuagcuguac 35 |||||||| |. ||||. Target(yjfM_b4185) -61 aGGGUAUUUguaaggacgacgccaua -86	-13.1524	0.0361638	15	33	-81	-62	_____________69___________________90 _____________|____________________| 5'-UUA...AUACC_____A__AAUG________AACCG...AUC-3' ______________GCAGC_GG____UUUAUGGG ______________:||||_:|____|||||||| ______________UGUCG_UC____AAAUACCC 3'-UUU...GACCA_____A__GUA_________AAUAC...UCG-5' _____________|____________________| _____________34___________________14												F	F		4
b0198	metI										-15.7	0	8	28	-18	5	sRNA(Ec_cyaR) 8 aACAUAACCCA-uaaaa-ugcua 28 |||||||||| || |.|| Target(metI_b0198) 5 cUGUAUUGGGUcauggagaugaa -18	-12.5956	0.0500798	15	48	14	42	_____________164________________________________194 _____________|__________________________________| 5'-UCA...CCGAU__U____C_G_____U__________________AAACG...CGG-3' ______________GA_GUGG_U_CUGGU_CG__UGGCGU___AUGGG ______________||_||||_|_|||||_|:__|:||:|___||||| ______________CU_CACC_A_GACCA_GU__AUCGUA___UACCC 3'-UUU...GAUUC__C____A_G_____U__CG______AAA_____AAUAC...UCG-5' _____________|__________…	-11.0696	0.104574	9	36	-11	3	_____________139__________________________155 _____________|____________________________| 5'-UCA...GUAGA____________________________CUGAG...CGG-3' ______________GGUAC_____________UGGGUUAUGU ______________|||||_____________|||||||||| ______________CCAUG_____________ACCCAAUACA 3'-UUU...AAGGA_____UCGAUCGUAAAAU__________AAAAGUCG-5' _____________|____________________________| _____________37__________…	0.00150682	efer_rs01340,cko_rs13520,stm0246	DL-methionine transporter subunit		F	G	F	4
b4155	epmA										-30.8	0.996	24	68	-13	31	sRNA(Ec_cyaR) 24 ugcua-gcuguaccaggaa-ccaccuc-cuuagccuguguAAUCUCCc 68 ||| |||| |||||| || || ||.| || ||||||| Target(epmA_b4155) 31 gcgagccgac--gguccuacggcaaagcgaguau--caauUUAGAGGu -13	-9.00202	0.295289	25	40	15	29	_____________165_______________181 _____________|_________________| 5'-AUC...CGGCA____________CG___GCAUC...GUG-3' ______________UCCUGG__CAGC__AGC ______________||||||__||||__||| ______________AGGACC__GUCG__UCG 3'-UUU...CACCA______AU____A____UAAAA...UCG-5' _____________|_________________| _____________41________________24												F	F		4
b1332	ynaJ										-14	0.926	1	33	-98	-74	sRNA(Ec_cyaR) 1 gcugaaaaacauaacc-cauaaaaugcUAGCUGu 33 |||||| ||| ||. |||||| Target(ynaJ_b1332) -74 agacuuu------uggaguggaga---AUCGACc -98	-9.63823	0.225549	2	32	-97	-75	_____________53_______________________________77 _____________|________________________________| 5'-UUU...AAAUC______AGAG______A_______________AGCAG...CCA-3' ______________CAGCUA_______GUG_GGU______UUUCAG ______________||||||_______:||_|||______|||||| ______________GUCGAU_______UAC_CCA______AAAGUC 3'-UUU...ACCAU______CGUAAAA_______AUACAA______G-5' _____________|________________________________| _…												F	F		4
b4254	argI										-19.9	0.74	24	40	65	81	sRNA(Ec_cyaR) 24 uGCUAGCUGUAccagga 40 ||||.|||.| |||| Target(argI_b4254) 81 cCGAUUGACGUcguccg 65	-10.0418	0.188058	25	39	65	79	_____________215_____________231 _____________|_______________| 5'-CUU...AACAG____C__________CGCGA...AUA-3' ______________CCUG_UGCAGUUAGC ______________||||_|:|||:|||| ______________GGAC_AUGUCGAUCG 3'-UUU...ACCAA____C__________UAAAA...UCG-5' _____________|_______________| _____________40______________24												F	F		4
b0551	quuD										-20	0.061	14	45	16	36	sRNA(Ec_cyaR) 14 acccauaaaaugcuagcuguacCAGGAACCAc 45 ||| ||.||| ||.|||||| Target(quuD_b0551) 36 agggg---uugcga--------GUUCUUGGUa 16	-11.8291	0.0767408	1	43	17	46	_____________167__________________________________________198 _____________|____________________________________________| 5'-CUG...CAGAU______________________G______AGC___GG_______UAAUA...GAU-3' ______________GGUUCUUG________AGCGUU____GGG___GUG_____CGGC ______________|||||:||________|||:||____|||___:||_____|:|| ______________CCAAGGAC________UCGUAA____CCC___UAC_____GUCG 3'-UUU...CUCCA________CAUGU…	-11.8291	0.0726636	1	43	17	46	_____________167__________________________________________198 _____________|____________________________________________| 5'-CUG...CAGAU______________________G______AGC___GG_______UAAUA...GAU-3' ______________GGUUCUUG________AGCGUU____GGG___GUG_____CGGC ______________|||||:||________|||:||____|||___:||_____|:|| ______________CCAAGGAC________UCGUAA____CCC___UAC_____GUCG 3'-UUU...CUCCA________CAUGU…	4.22822e-06	efer_rs13630,stm2239	DLP12 prophage putative antitermination protein		F	F	F	4
b3319	rplD			-7.49	0.067	45	57	-19	-6	Ec_cyaR 57 3' GUCCG-AUUCCUCC 5' 45 |||| ||||||| rplD -19 5' AAGGCGUAAGGAGA 3' -6 gene product:50S ribosomal subunit protein L4; 50S ribosomal subunit protein L4, regulates expression of S10 operon	-12.8	0.999	13	29	-160	-142	sRNA(Ec_cyaR) 13 aACCCAUaaaa--ugcuag 29 |||||| |||.| Target(rplD_b3319) -142 aUGGGUAgacuggacggua -160	-5.85474	0.766697	14	19	-148	-143	_____________2______9 _____________|______| _________5'-AG______AACGA...UUG-3' ______________AUGGGU ______________|||||| ______________UACCCA 3'-UUU...UAAAA______AUACA...UCG-5' _____________|______| _____________20_____13											F	G	G		4
b2095	gatZ										-12.4	0.906	20	31	89	100	sRNA(Ec_cyaR) 20 aAAAUGCUAGCu 31 ||||||.||| Target(gatZ_b2095) 100 gUUUACGGUCGc 89	-8.77153	0.323781	21	30	89	98	_____________239________250 _____________|__________| 5'-AUU...GCGGC__________G-3' ______________GCUGGCAUUU ______________|||:|||||| ______________CGAUCGUAAA 3'-UUU...CAUGU__________AUACC...UCG-5' _____________|__________| _____________31_________20												F	F		4
b3209	elbB										-10	0.998	1	12	-135	-124	sRNA(Ec_cyaR) 1 gCUGAAAAACAu 12 |||||||||| Target(elbB_b3209) -124 gGACUUUUUGUc -135	-9.19376	0.272887	2	36	-144	-125	_____________6___________________________________27 _____________|___________________________________| _____5'-UACAAG__C_____A__________________________GCCGC...GUG-3' ______________GG_ACAGC___C_____________UGUUUUUCAG ______________||_|||||___|_____________|||||||||| ______________CC_UGUCG___G_____________ACAAAAAGUC 3'-UUU...AAGGA__A_____AUC_UAAAAUACCCAAU__________G-5' _____________|______________…												F	F		4
b0532	sfmD										-16	0.995	32	49	32	48	sRNA(Ec_cyaR) 32 guACCAGGaaccaccucc 49 .|||||| ||||| Target(sfmD_b0532) 48 ugUGGUCCaua-uggaga 32	-7.67526	0.480106	25	48	32	52	_____________182______________________204 _____________|________________________| 5'-GCU...CCGCA_____AUA________U_______CGGAA...GCU-3' ______________GAGGU____CCUGGUG___CUGGC ______________|||||____||||||:___||:|| ______________CUCCA____GGACCAU___GAUCG 3'-UUU...GAUUC_____CCAA_______GUC_____UAAAA...UCG-5' _____________|________________________| _____________49_______________________24												F	F		4
b1672	ydhW										-15.7	0.93	1	31	-14	22	sRNA(Ec_cyaR) 1 gcugaaaaa-caua--ACCCAUaaa--augcuagcu 31 |||| ||| |||||| |.|| || Target(ydhW_b1672) 22 ggacuaccaaguagaaUGGGUAaggaaugcguccgu -14	-7.05536	0.578968	10	26	-9	11	_____________141___________________163 _____________|_____________________| 5'-GAC...UGCCU____AAGGA______AAG___AACCA...UUG-3' ______________GCGU_____AUGGGU___AUG ______________||:|_____||||||___||| ______________CGUA_____UACCCA___UAC 3'-UUU...UCGAU____AAA________A_____AAAAA...UCG-5' _____________|_____________________| _____________27____________________9												F	F		4
b1238	tdk			-2.95	0.228	57	73	-112	-97	Ec_cyaR 73 3' ACAUUCCCUCUAAUGUG- 5' 57 |||||||||| ||:| tdk -112 5' CGUAAGGGAGA--ACGCA 3' -97 gene product:thymidine kinase/deoxyuridine kinase; thymidine kinase	-19.9	0.986	55	73	-112	-96	sRNA(Ec_cyaR) 55 cuguguaaUCUCCCUUACa 73 ||.|| |||||||||| Target(tdk_b1238) -96 uacgca--AGAGGGAAUGc -112	-9.26884	0.264439	21	37	1	16	_____________151_______________168 _____________|_________________| 5'-CAG...GCUGA___C_____________CUACU...CUG-3' ______________UGG_ACAGCUA_UAUUU ______________|||_|||||||_:|||| ______________ACC_UGUCGAU_GUAAA 3'-UUU...CAAGG___A_______C_____AUACC...UCG-5' _____________|_________________| _____________38________________20											F	F	H		4
b2275	yfbP										-19.7	0.01	11	35	-123	-102	sRNA(Ec_cyaR) 11 auAACCCAUaaaaugcuagcuguac 35 .||||||| ||||| |.||| Target(yfbP_b2275) -102 agUUGGGUAgg-uacga--ggcaua -123	-18.387	0.0008082	12	50	-141	-103	_____________9___________________________________________49 _____________|___________________________________________| 5'-AUG...GUGCU____A__A______AGAA_A____________GG_________AAGUC...CAG-3' ______________GGGA_GG_UGGU_C____G_UACGG__AGCAU___AUGGGUUG ______________:|||_||_||||_|____|_|||:|__|||||___|||||||: ______________UCCU_CC_ACCA_G____C_AUGUC__UCGUA___UACCCAAU 3'-UUU...CCGAU____________A_GA___C…												F	F		4
b3233	yhcB										-19.4	0.859	11	40	4	31	sRNA(Ec_cyaR) 11 aUAACCCAuaaaaugcuagc-ugua-ccagga 40 ||||||| || || |.| ||||| Target(yhcB_b3233) 31 gAUUGGGUuaau--cg--cguauaagggucca 4	-14.8133	0.0126405	1	50	-11	38	_____________139______________________________________________________190 _____________|________________________________________________________| 5'-CGG...ACAAC_____A__UUCAUGA_____GA___U______UAAU____________CG______AUCAU...CGU-3' ______________GGGAG_UG_______CCUGG__AUA_GC__GC______UGGGUUA_GU___UCGGC ______________:||||_||_______|||||__|:|_||__||______|||||||_||___||:|| ______________UCCUC_AC____…												F	F		4
b3882	yihU										-15.9	0	1	18	-6	9	sRNA(Ec_cyaR) 1 -gcugaaaaaCAUAACCCa 18 |||| |||||||| Target(yihU_b3882) 9 acgacg----GUAUUGGGa -6	-14.8594	0.012255	13	50	-11	24	_____________139______________________________________176 _____________|________________________________________| 5'-UUU...UAUUC_____AG____A__________AAUC_________C____UAGGA...ACG-3' ______________AGGAG__GGUU__UGG__CAGC____GCGUUU_AU_GGUU ______________|||||__||||__|||__||||____||:|||_||_|||| ______________UCCUC__CCAA__ACC__GUCG____CGUAAA_UA_CCAA 3'-UUU...CCGAU_____CA____GG___AU____AU________A__C_…												F	F		4
b1435	ydcP										-9.1	0.996	1	10	-24	-14	sRNA(Ec_cyaR) 1 -GCUGAAAAAc 10 ||||||||| Target(ydcP_b1435) -14 uCGACUUUUUa -24	-7.8831	0.448202	1	9	-23	-15	_____________127_______137 _____________|_________| 5'-GAC...CGCCA_________UACUG...UCG-3' ______________UUUUUCAGC ______________||||||||| ______________AAAAAGUCG 3'-UUU...AAUAC_________-5' _____________|________| _____________10_______1												F	F		4
b1001	yccE			0.71	0.402	37	56	-141	-125	Ec_cyaR 56 3' UCCGAUUCCUCCACCAAGGA 5' 37 || :||||||| | || yccE -141 5' CGG-AGAGGAGGUCG--CCA 3' -125 gene product:uncharacterized protein	-11.5	0.993	37	51	-137	-125	sRNA(Ec_cyaR) 37 aggaaccACCUCCUu 51 || |||||||. Target(yccE_b1001) -125 accgc--UGGAGGAg -137	-8.23951	0.395721	14	20	-1	5	_____________149_____157 _____________|_______| 5'-AAA...CUAUA_______AGUAA...AUU-3' ______________UAUGGGU ______________||||||| ______________AUACCCA 3'-UUU...GUAAA_______AUACA...UCG-5' _____________|_______| _____________21______13											F	F	H		4
b0769	ybhH			-0.5	0.344	29	49	44	63	Ec_cyaR 49 3' CCUCCAC-CAAGGACCAUGUCG- 5' 29 || || | |||||| || :||| ybhH 44 5' GG-GGCGCGUUCCU-GU-UAGCG 3' 63 gene product:putative PrpF family isomerase	-8.8	0.999	4	16	-29	-17	sRNA(Ec_cyaR) 4 gAAAAACAUAACc 16 ||||||||||| Target(ybhH_b0769) -17 aUUUUUGUAUUGa -29	-9.21963	0.269955	29	51	41	61	_____________191______________________213 _____________|________________________| 5'-GUG...ACCUC_______C_C_______U______GGAAC...AAA-3' ______________GAGG_GG_G_GUUCCUG___UAGC ______________:|||_||_|_|||||||___:||| ______________UUCC_CC_C_CAAGGAC___GUCG 3'-UUU...UCCGA____U__A_________CAU____AUCGU...UCG-5' _____________|________________________| _____________52_______________________28											F	G	F		4
b2930	yggF										-15.3	0.995	11	31	-40	-19	sRNA(Ec_cyaR) 11 auaac-ccauaaaaUGCUAGCu 31 .||| ||| |||.||| Target(yggF_b2930) -19 aguugcgguuuaacACGGUCGu -40	-10.1098	0.182241	12	30	-39	-20	_____________111__________________132 _____________|____________________| 5'-UGC...UAUCU_______CAAUU___C____AUAUC...GCC-3' ______________GCUGGCA_____UGG_GUUG ______________|||:|||_____|||_|||: ______________CGAUCGU_____ACC_CAAU 3'-UUU...CAUGU_______AAAAU________ACAAA...UCG-5' _____________|____________________| _____________31___________________11												F	F		4
b0435	bolA										-29	0	1	37	-64	-20	sRNA(Ec_cyaR) 1 -gcugaaaaa-cauaa--cccauaAAAUGCUAGCUGu----acca 37 ||||| ||| ||| ||||.|||||.|. ||| Target(bolA_b0435) -20 gcgacucuacaguagguagggaaaUUUAUGAUCGGCgaaaauggc -64	-15.1475	0.0100751	15	36	-63	-38	_____________87_________________________114 _____________|__________________________| 5'-UUC...GAAAC___AAAA_____________AAA___AUGGA...CCG-3' ______________GGU____GCGGCUAGUAUUU___GGG ______________|||____:|:|||||:||||___||| ______________CCA____UGUCGAUCGUAAA___CCC 3'-UUU...AAGGA____________________AUA___AAUAC...UCG-5' _____________|__________________________| _____________37_______________________…	-15.1475	0.0101166	15	36	-63	-38	_____________87_________________________114 _____________|__________________________| 5'-UUC...GAAAC___AAAA_____________AAA___AUGGA...CCG-3' ______________GGU____GCGGCUAGUAUUU___GGG ______________|||____:|:|||||:||||___||| ______________CCA____UGUCGAUCGUAAA___CCC 3'-UUU...AAGGA____________________AUA___AAUAC...UCG-5' _____________|__________________________| _____________37_______________________…	8.92824e-07	efer_rs13010,cko_rs11600,stm0446	stationary-phase morphogene transcriptional repressor for mreB also regulator for dacA dacC and ampC		F	F	F	4
b4110	yjcZ										-27.63	0.033	1	47	-118	-85	sRNA(Ec_cyaR) 1 -gcugaaaaacauaacccauaaaaugcuagcuguaccagga--ACCACCu 47 |||| || |||| ||||.| ||| |||||| Target(yjcZ_b4110) -85 acgacg---------------uuaacga-cgacguagucggacUGGUGGc -118	-8.86509	0.312012	24	46	-117	-94	_____________33________________________58 _____________|_________________________| 5'-CGA...GAAUC______CAGG___A___________AUUGC...CAC-3' ______________GGUGGU____CUG_UGCAGC_AGCA ______________||||||____|||_|:||||_|||| ______________CCACCA____GAC_AUGUCG_UCGU 3'-UUU...UUCCU______AG_____C______A____AAAAU...UCG-5' _____________|_________________________| _____________47________________________23												F	F		4
b4480	hdfR										-19.3	0.895	24	42	24	40	sRNA(Ec_cyaR) 24 uGCUAGCUguaccaggaac 42 ||||.|| ||||||| Target(hdfR_b4480) 40 cCGAUUGAa--gguccuuu 24	-9.7131	0.218204	25	41	24	38	_____________174_______________190 _____________|_________________| 5'-UAU...AAACU_______A_________CGAAC...GCU-3' ______________UUCCUGG___AGUUAGC ______________|||||||___||:|||| ______________AAGGACC___UCGAUCG 3'-UUU...CCACC_______AUG_______UAAAA...UCG-5' _____________|_________________| _____________42________________24												F	F		4
b2972	pppA			-6.72	0.088	1	13	10	23	Ec_cyaR 13 3' AUACAAAAAGUCG- 5' 1 |||||||||||| pppA 10 5' GAUGUUUUUCAGCA 3' 23 gene product:bifunctional prepilin leader peptidase/ methylase; REP219 (repetitive extragenic palindromic) element; contains 3 REP sequences	-14.4	0	1	13	10	23	sRNA(Ec_cyaR) 1 -GCUGAAAAACAUa 13 |||||||||||| Target(pppA_b2972) 23 aCGACUUUUUGUAg 10	-13.1195	0.0368796	1	12	10	21	_____________160__________173 _____________|____________| 5'-GGC...UUUUG____________AAUAC...GGC-3' ______________AUGUUUUUCAGC ______________|||||||||||| ______________UACAAAAAGUCG 3'-UUU...CCCAA____________-5' _____________|___________| _____________13__________1	-13.1195	0.0365611	1	12	10	21	_____________160__________173 _____________|____________| 5'-GGC...UUUUG____________AAUAC...GGC-3' ______________AUGUUUUUCAGC ______________|||||||||||| ______________UACAAAAAGUCG 3'-UUU...CCCAA____________-5' _____________|___________| _____________13__________1	0.00175163	efer_rs14645,cko_rs09385	bifunctional prepilin leader peptidase/ methylase	F	F	F	F	4
b1293	sapB			-2.45	0.251	25	44	-78	-62	Ec_cyaR 44 3' ACCAAGGACCAUGUCGAUC-G 5' 25 || | ||||||| :||| | sapB -78 5' AGG-U-CUGGUAC--UUAGCC 3' -62 gene product:antimicrobial peptide transport ABC transporter permease; homolog of Salmonella peptide transport permease protein; membrane component of ABC superfamily								-8.3223	0.383992	16	43	-77	-55	_____________73___________________________97 _____________|____________________________| 5'-UCU...UCAAA___________________CCGUU____UAACG...CGC-3' ______________GGU__CUGGUAC__UUAGC______UGG ______________|||__|||||||__:||||______||| ______________CCA__GACCAUG__GAUCG______ACC 3'-UUU...CUCCA___AG_______UC_____UAAAAU___CAAUA...UCG-5' _____________|____________________________| _____________44________…											F		F		4
b1400	paaY										-7.7	0.991	1	17	32	44	sRNA(Ec_cyaR) 1 gcugaaaaaCAUAACCc 17 ||| ||.|||| Target(paaY_b1400) 44 agacc----GUGUUGGc 32	-9.92158	0.198691	4	51	43	90	_____________193________________________________________________242 _____________|__________________________________________________| 5'-UCA...GCCAG___A___UUUUG___AUCCG____________GAUC___CG_____A___UCGGC...AGG-3' ______________AAG_GAG_____UCC_____ACAGC_GGUAUU_____GG__AUGUU_UUC ______________|||_|||_____|||_____|||||_:|:|||_____||__|||||_||| ______________UUC_CUC_____AGG_____UGUCG_UCGUAA_____CC__U…												F	F		4
b1882	cheY										-20.1	0.999	9	51	-12	34	sRNA(Ec_cyaR) 9 aCAUAACCcauaaaaugcuag--------cuguaccaggaaccac-cuccuu 51 ||.|||| ||||| || |.| ||| ||| ||||| Target(cheY_b1882) 34 gGUGUUGGu--uuuuaaauucaagaaauaggc--gguaaa--gugugaggac -12	-8.20462	0.400719	10	50	-11	32	_____________139________________________________________________184 _____________|__________________________________________________| 5'-CGA...AAAUC_____U___AAA__________AUAAAGAA__UAA_____U_________GAUGA...UUG-3' ______________AGGAG_GUG_____UGG__CGG________CU___AUUUU___GGUUGUG ______________|||||_|||_____|||__|:|________||___|||||___||||:|| ______________UCCUC_CAC_____ACC__GUC________GA___UAAAA__…												F	F		4
b1615	uidC										-14.7	0.919	23	36	-75	-63	sRNA(Ec_cyaR) 23 augcuaGCUGUACc 36 |||| ||||.|| Target(uidC_b1615) -63 aacga-CGACGUGa -75	-11.3371	0.0996117	24	35	-74	-64	_____________76___________88 _____________|____________| 5'-CGU...AAAAA____________AUUAA...UAC-3' ______________GUGCAGC_AGCA ______________||:||||_|||| ______________CAUGUCG_UCGU 3'-UUU...AGGAC_______A____AAAAU...UCG-5' _____________|____________| _____________36___________23												F	F		4
b0706	ybfD										-9.7	0.999	16	27	-101	-90	sRNA(Ec_cyaR) 16 cCAUAAAAUGCu 27 |||||||||| Target(ybfD_b0706) -90 uGUAUUUUACGc -101	-8.14717	0.409018	17	26	-100	-91	_____________50_________61 _____________|__________| 5'-CGG...AAUUC__________UUUAA...CUA-3' ______________GCAUUUUAUG ______________|||||||||| ______________CGUAAAAUAC 3'-UUU...UCGAU__________CCAAU...UCG-5' _____________|__________| _____________27_________16												F	F		4
b3089	sstT			-3.96	0.185	28	41	64	76	Ec_cyaR 41 3' AAGGACCAUGUCGA 5' 28 ||||||| |:|| sstT 64 5' AUCCUGGU-CGGCC 3' 76 gene product:sodium:serine/threonine symporter; putative transport protein								-8.57444	0.349458	15	40	64	86	_____________214_________________________238 _____________|___________________________| 5'-AUA...ACAAA___________C__U__UCUG______AUUCU...CAU-3' ______________UCCUGGU_CGG_CU_GU_______GGG ______________|||||||_|:|_||_|:_______||| ______________AGGACCA_GUC_GA_CG_______CCC 3'-UUU...CACCA_______U______U__UAAAAUA___AAUAC...UCG-5' _____________|___________________________| _____________41_______________…											F		F		4
b0044	fixX										-21.1	0.974	13	40	-148	-128	sRNA(Ec_cyaR) 13 aacccauaaaauGCUAGCUguaccagga 40 |||||. .||.|||| || || Target(fixX_b0044) -128 gugggug----gCGGUCGA---ggccca -148	-11.6823	0.083042	14	33	-144	-129	_____________6____________________23 _____________|____________________| _____5'-CUACCC_G__________________GUGGC...AAC-3' ______________G_AGCUGGCG____GUGGGU ______________:_||||:||:____:||||| ______________U_UCGAUCGU____UACCCA 3'-UUU...GACCA_G________AAAA______AUACA...UCG-5' _____________|____________________| _____________34___________________13												F	F		4
b4055	aphA			-9.19	0.034	52	66	7	21	Ec_cyaR 66 3' CUCUAAUGUGUCCGA 5' 52 |||| |||||||| aphA 7 5' AAGAUCACACAGGCA 3' 21 gene product:acid phosphatase/phosphotransferase, class B, non-specific; diadenosine tetraphosphatase	-19.6	0	21	40	-87	-70	sRNA(Ec_cyaR) 21 aAAUGCUAGCUGuaccagga 40 ||.||.|||||. || Target(aphA_b4055) -70 aUUGCGGUCGACgg---cccc -87	-14.8311	0.0124904	22	33	-82	-71	_____________68___________81 _____________|____________| 5'-UUU...CCCCG____________AUGGU...CUG-3' ______________GCAGCUGGCGUU ______________:|||||:||:|| ______________UGUCGAUCGUAA 3'-UUU...GACCA____________AAUAC...UCG-5' _____________|____________| _____________34___________21											F	G	G		4
b4477	dgoA										-16.7	0.632	22	44	-24	-5	sRNA(Ec_cyaR) 22 aaugcuagcUGUACCAGgaacca 44 ||||| |.|||||| || Target(dgoA_b4477) -5 cuacgaggaAUAUGGUC---gga -24	-8.06577	0.42092	23	31	-23	-15	_____________127_______137 _____________|_________| 5'-GCG...UUUCA_________AAGGA...UCG-3' ______________GGCUGGUAU ______________:|||:|:|| ______________UCGAUCGUA 3'-UUU...CCAUG_________AAAUA...UCG-5' _____________|_________| _____________32________22												F	F		4
b3451	ugpE										-18.3	0	1	37	-40	-14	sRNA(Ec_cyaR) 1 -gcugaaaaacauaacccauaaaaugcu-AGCUGUACCA 37 ||| |||||| || |.|||.||| Target(ugpE_b3451) -14 acgaaag-uuguau-----------cgccUUGACGUGGU -40	-8.91756	0.305534	1	36	-39	-15	_____________111___________________________________137 _____________|_____________________________________| 5'-CAC...ACGGU_________CC___________________GAA____AAGGU...CGG-3' ______________GGUGCAGUU__GC___________UAUGUU____AGC ______________|||:|||:|__||___________||||||____||| ______________CCAUGUCGA__CG___________AUACAA____UCG 3'-UUU...AAGGA_________U___UAAAAUACCCA______AAAG___-5' _____________|…												F	F		4
b1080	flgI										-14.4	0.998	1	21	-58	-40	sRNA(Ec_cyaR) 1 -gcugaaaaacauaaCCCAUAa 21 |||| ||| |||||| Target(flgI_b1080) -40 gcgacg--uugguc-GGGUAUa -58	-6.66327	0.642381	1	20	-57	-41	_____________93___________________111 _____________|____________________| 5'-CAC...CAAAA______CUG____G______GUUUC...AAA-3' ______________UAUGGG____GUU___CAGC ______________||||||____|||___|||| ______________AUACCC____CAA___GUCG 3'-UUU...GUAAA______AAUA___AAA____-5' _____________|___________________| _____________21__________________1												F	F		4
b3196	yrbG										-20.6	0	1	32	-112	-85	sRNA(Ec_cyaR) 1 -gcugaaaaacauaacccauaAAAUGCUAGCUg 32 |||.|||| ||| ||||||.|||| Target(yrbG_b3196) -85 ccgauuuuucauuuug-----UUUACGGUCGAa -112	-12.978	0.0401025	1	31	-111	-86	_____________39______________________________66 _____________|_______________________________| 5'-CAA...GCGAA___________________UUAC________CGCAU...UUG-3' ______________AGCUGGCAUUU_____GUU____UUUUUAGC ______________||||:||||||_____|||____||||:||| ______________UCGAUCGUAAA_____CAA____AAAAGUCG 3'-UUU...CCAUG___________AUACC___UACA________-5' _____________|______________________________| ___________…	-12.978	0.0395978	1	31	-111	-86	_____________39______________________________66 _____________|_______________________________| 5'-CAA...GCGAA___________________UUAC________CGCAU...UUG-3' ______________AGCUGGCAUUU_____GUU____UUUUUAGC ______________||||:||||||_____|||____||||:||| ______________UCGAUCGUAAA_____CAA____AAAAGUCG 3'-UUU...CCAUG___________AUACC___UACA________-5' _____________|______________________________| ___________…	0.000269106	efer_rs15985,cko_rs19605,stm3314	putative calcium/sodium:proton antiporter		F	F	F	4
b2939	yqgB										-10.1	0.998	11	21	63	73	sRNA(Ec_cyaR) 11 AUAACCCAUAA 21 |.|||||||| Target(yqgB_b2939) 73 UGUUGGGUAUU 63	-11.0861	0.113333	11	21	62	72	_____________212_________224 _____________|___________| 5'-CGA...UGUGC___________UAUCG...UCG-3' ______________UUAUGGGUUGU ______________|||||||||:| ______________AAUACCCAAUA 3'-UUU...CGUAA___________CAAAA...UCG-5' _____________|___________| _____________22__________10												F	F		4
b0716	ybgO			-3.56	0.201	24	41	80	97	Ec_cyaR 41 3' AAGGACCAUGUCGAUCGU 5' 24 |::||||||| ||:|:: ybgO 80 5' AUUUUGGUACAUCUGGUG 3' 97 gene product:putative fimbrial protein	-13.6	0.49	7	31	6	24	sRNA(Ec_cyaR) 7 aaacauaacccauaaaaUGCUAGCu 31 |||| ||| |||.||| Target(ybgO_b0716) 24 guuguua-ggga-----ACGGUCGu 6	-11.2475	0.104341	25	37	83	95	_____________233___________247 _____________|_____________| 5'-GAU...UAUUU_______U_____GGCG-3' ______________UGGUACA_CUGGU ______________|||||||_||:|: ______________ACCAUGU_GAUCG 3'-UUU...CAAGG_______C_____UAAAA...UCG-5' _____________|_____________| _____________38____________24											F	G	F		4
b0354	yaiL										-10.4	0.998	28	50	-137	-118	sRNA(Ec_cyaR) 28 aGCUGUAccag-gaaccaccuccu 50 |||||| || |||| Target(yaiL_b0354) -118 cCGACAUaagcacua----gaggc -137	-6.54735	0.660947	29	34	-124	-119	_____________26_____33 _____________|______| 5'-UAU...ACGAA______CGUGC...UUC-3' ______________UACAGC ______________|||||| ______________AUGUCG 3'-UUU...GGACC______AUCGU...UCG-5' _____________|______| _____________35_____28												F	F		4
b3836	tatA			1.71	0.45	35	50	-128	-114	Ec_cyaR 50 3' UCC-UCCACCAAGGACC 5' 35 || |||||| | ||| tatA -128 5' UGGCAGGUGG-U-CUGA 3' -114 gene product:TatABCE protein translocation system subunit	-31.6	0.581	24	50	-128	-92	sRNA(Ec_cyaR) 24 ugcuagcugu---accagga------ACCACCU-ccu 50 ||.|.|.| |||||| ||||||| || Target(tatA_b3836) -92 gcgguuggcuguuugguccgcuagucUGGUGGAcggu -128	-13.7709	0.0248019	25	49	-127	-93	_____________23__________________________________59 _____________|___________________________________| 5'-GGG...UUAAU__C_______CUGAUCG______UUGU________GCAAA...GUG-3' ______________GG_AGGUGGU_______CCUGGU____CGGUUGGC ______________||_|||||||_______||||||____|:|:|:|| ______________CC_UCCACCA_______GGACCA____GUCGAUCG 3'-UUU...CGAUU__________A____________U___________UAAAA...UCG-5' _____________|____…	-13.7709	0.0249354	25	49	-127	-93	_____________23__________________________________59 _____________|___________________________________| 5'-GGG...UUAAU__C_______CUGAUCG______UUGU________GCAAA...GUG-3' ______________GG_AGGUGGU_______CCUGGU____CGGUUGGC ______________||_|||||||_______||||||____|:|:|:|| ______________CC_UCCACCA_______GGACCA____GUCGAUCG 3'-UUU...CGAUU__________A____________U___________UAAAA...UCG-5' _____________|____…	0.000501202	efer_rs18240,cko_rs00810,stm3973	TatABCE protein translocation system subunit	F	F	F	F	4
b1663	mdtK										-19.3	0.746	22	48	-11	13	sRNA(Ec_cyaR) 22 aaugcuagCUGUACcaggaaccaccuc 48 ||.|| |||.|| |||| |||| Target(mdtK_b1663) 13 auaugaa-GACGUGca-cuug-uggaa -11	-10.6771	0.139022	23	47	-10	11	_____________140_______________________163 _____________|_________________________| 5'-UAC...AUAAA_________AC_______A______AUCAG...CCG-3' ______________AGGUG_UUC___GUGCAG__AGUAU ______________|||||_|||___||:|||__||:|| ______________UCCAC_AAG___CAUGUC__UCGUA 3'-UUU...AUUCC_____C___GAC______GA_____AAAUA...UCG-5' _____________|_________________________| _____________48________________________22												F	F		4
b0740	tolB										-22.6	0.22	52	72	-14	12	sRNA(Ec_cyaR) 52 agccugug----ua-AUCUCCCUUAc 72 |||||. .| |||||||||| Target(tolB_b0740) 12 acggacgaaguaguaUAGAGGGAAUa -14	-12.3916	0.0562399	12	46	-84	-50	_____________66______________________________________102 _____________|_______________________________________| 5'-UUG...GCCAC___________________UUGU________GUUU____ACAUU...CCG-3' ______________GG_GGUUC_UGGU__AGUU____GUAUUUUA____GUUA ______________||_|||||_||||__||:|____|:||||||____|||| ______________CC_CCAAG_ACCA__UCGA____CGUAAAAU____CAAU 3'-UUU...UUCCU__A_____G____UG____U___________ACC_____ACAA…	-12.3916	0.0544589	12	46	-84	-50	_____________66______________________________________102 _____________|_______________________________________| 5'-UUG...GCCAC___________________UUGU________GUUU____ACAUU...CCG-3' ______________GG_GGUUC_UGGU__AGUU____GUAUUUUA____GUUA ______________||_|||||_||||__||:|____|:||||||____|||| ______________CC_CCAAG_ACCA__UCGA____CGUAAAAU____CAAU 3'-UUU...UUCCU__A_____G____UG____U___________ACC_____ACAA…	0.00152302	efer_rs11905,cko_rs10160,stm0748	periplasmic protein		F	G	G	4
b3887	dtd			-3.56	0.201	58	76	40	60	Ec_cyaR 76 3' GGCACAUUCCCUC-U-AAUGU 5' 58 ||||| :|||||| | | ||: dtd 40 5' CCGUG-GAGGGAGAAGUGACG 3' 60 gene product:D-tyr-tRNA(Tyr) deacylase	-29.2	0.452	52	77	40	64	sRNA(Ec_cyaR) 52 agccuguguaaUCUCCCUuacacggg 77 |||.|| |||||||. ||||| Target(dtd_b3887) 64 gcgggcagugaAGAGGGAg-gugcca 40	-11.4637	0.0932377	14	33	77	95	_____________227__________________247 _____________|____________________| 5'-CAU...GCGGG__UU________AU______GUCG-3' ______________AC__UUGGUGUU___UGGGU ______________||__:|:|::||___||||| ______________UG__GAUCGUAA___ACCCA 3'-UUU...GACCA__UC________AAU_____AUACA...UCG-5' _____________|____________________| _____________34___________________13											F	F	H		4
b1892	flhD										-26.8	0.282	23	48	-132	-101	sRNA(Ec_cyaR) 23 augcu---agcuguacca---gGAACCACCUc 48 ||| |||||.| .||||||||| Target(flhD_b1892) -101 aacgcuauucgacguuauucguCUUGGUGGAa -132	-12.5109	0.0525621	24	47	-131	-102	_____________19_____________________________50 _____________|______________________________| 5'-AGG...CAAAA__________GCUUAU_______UAUC___ACUAU...UGU-3' ______________AGGUGGUUCU______UGCAGCU____GCA ______________|||||||||:______|:|||||____||| ______________UCCACCAAGG______AUGUCGA____CGU 3'-UUU...AUUCC__________ACC__________U______AAAAU...UCG-5' _____________|______________________________| _______…												F	F		4
b2844	yqeF										-18.81	0.995	13	38	53	70	sRNA(Ec_cyaR) 13 aacccauaaaaugcuagcuGUACCAg 38 |||| ||||.| |.|||| Target(yqeF_b2844) 70 cuggg-------cgauug-CGUGGUg 53	-8.89481	0.308332	25	36	54	64	_____________204__________216 _____________|____________| 5'-UUA...UUCGU____________GGGUC...UCG-3' ______________GGUGC_GUUAGC ______________|||:|_|:|||| ______________CCAUG_CGAUCG 3'-UUU...AAGGA_____U______UAAAA...UCG-5' _____________|____________| _____________37___________24												F	F		4
b4041	plsB			-2.13	0.266	28	41	52	66	Ec_cyaR 41 3' AAGGACCA--UGUCGA 5' 28 ||||||| | ||| plsB 52 5' AUCCUGGUAAAAAGC- 3' 66 gene product:glycerol-3-phosphate O-acyltransferase; glycerol-3-phosphate acyltransferase	-18.7	0.251	24	41	52	71	sRNA(Ec_cyaR) 24 ugcuagcug--UACCAGGAa 41 .|| ||| |||||||| Target(plsB_b4041) 71 cugaacgaaaaAUGGUCCUa 52	-8.35635	0.379222	29	40	52	65	_____________202____________217 _____________|______________| 5'-AUG...AAGCA________AAA___AAGUC...UGG-3' ______________UCCUGGUA___AGC ______________||||||||___||| ______________AGGACCAU___UCG 3'-UUU...CACCA________G_____AUCGU...UCG-5' _____________|______________| _____________41_____________28											F	F	F		4
b1220	ychO			1.65	0.447	23	37	57	72	Ec_cyaR 37 3' ACCAUGUCGA-U-CGUA 5' 23 ||||||||| | ||| ychO 57 5' CGGUACAGCUAACGCA- 3' 72 gene product:putative invasin; conserved protein, invasin-like	-17.7	0	23	37	57	73	sRNA(Ec_cyaR) 23 augc--UAGCUGUACCa 37 ||| |||||||||| Target(ychO_b1220) 73 cacgcaAUCGACAUGGc 57	-10.7807	0.132105	27	36	57	66	_____________207________218 _____________|__________| 5'-UCU...CAGGC__________ACGCA...CAA-3' ______________GGUACAGCUA ______________|||||||||| ______________CCAUGUCGAU 3'-UUU...AAGGA__________CGUAA...UCG-5' _____________|__________| _____________37_________26											F	F	F		4
b1825	yebO			-5.95	0.111	36	50	53	67	Ec_cyaR 50 3' UCCUCCACCAAGGAC 5' 36 || ||||||||:| yebO 53 5' CGGUGGUGGUUCUUC 3' 67 gene product:putative inner membrane protein	-29.5	0	15	50	53	88	sRNA(Ec_cyaR) 15 cccauaaaaugcuagcu--guaccAGGAACCACCuccu 50 |||.|| ||| |||. .|| |.|||||||| || Target(yebO_b1825) 88 ugguguucuac--ucgggcuauucUUCUUGGUGGuggc 53	-18.4132	0.0007896	16	49	53	86	_____________203__________________________________238 _____________|____________________________________| 5'-AUU...GUAUC__U__________CU___CG_________C______UUUUU...AUC-3' ______________GG_GGUGGUUCUU__UAU__GGCU__CAU_UUGUGG ______________||_||||||||:|__||:__:|||__|||_||:||| ______________CC_CCACCAAGGA__AUG__UCGA__GUA_AAUACC 3'-UUU...CGAUU__U__________CC_________UC___A______CAAUA...UCG-5' __________…	-18.4132	0.000563226	16	49	53	86	_____________203__________________________________238 _____________|____________________________________| 5'-AUU...GUAUC__U__________CU___CG_________C______UUUUU...AUC-3' ______________GG_GGUGGUUCUU__UAU__GGCU__CAU_UUGUGG ______________||_||||||||:|__||:__:|||__|||_||:||| ______________CC_CCACCAAGGA__AUG__UCGA__GUA_AAUACC 3'-UUU...CGAUU__U__________CC_________UC___A______CAAUA...UCG-5' __________…	4.07479e-13	efer_rs06320,cko_rs04970,stm1839	putative inner membrane protein	F	F	F	F	4
b1011	rutB										-16.2	0.982	41	51	-14	-4	sRNA(Ec_cyaR) 41 aCCACCUCCUu 51 ||||||||| Target(rutB_b1011) -4 cGGUGGAGGAc -14	-4.80913	0.893798	42	50	-13	-5	_____________137_______147 _____________|_________| 5'-GUU...GACUC_________CAUGA...GCG-3' ______________AGGAGGUGG ______________||||||||| ______________UCCUCCACC 3'-UUU...CCGAU_________AAGGA...UCG-5' _____________|_________| _____________51________41												F	F		4
b0884	infA										-22.8	0.033	16	41	-145	-121	sRNA(Ec_cyaR) 16 ccauaaaaugcu-AGCUGUACCAGGAa 41 ||.| ||| |||.|.||||..| Target(infA_b0884) -121 ugugugc--cgauUCGGCGUGGUUUUc -145	-11.7238	0.0812175	2	40	-144	-115	_____________6________________________________________37 _____________|________________________________________| _____5'-UUGCGC_____________U___CG_____________________AGUAA...CUG-3' ______________UUUUGGUGCGGCU_AGC___________UGUGU_UUUCGG ______________|::||||:|:|||_|||___________|:|||_||||:| ______________AGGACCAUGUCGA_UCG___________AUACA_AAAGUC 3'-UUU...CACCA_________________UAAAAUACCCA_____A____…												F	F		4
b0167	glnD										-22.4	0.98	23	46	-143	-120	sRNA(Ec_cyaR) 23 augcuAGCUGUac-caggaaccacc 46 .|| |||.|| ||| ||||| Target(glnD_b0167) -120 agcg-UCGGCAauagucaguggugu -143	-11.4359	0.0946071	24	45	-142	-121	_____________8_______________________31 _____________|_______________________| ___5'-AUACUAUU_____GA___AUA__________AAAUU...UCG-3' ______________GUGGU__CUG___ACGGCU_GCG ______________|||||__|||___||:|||_||: ______________CACCA__GAC___UGUCGA_CGU 3'-UUU...UCCUC_____AG___CA_______U___AAAAU...UCG-5' _____________|_______________________| _____________46______________________23												F	F		4
b0185	accA										-14.7	0.167	34	48	-36	-23	sRNA(Ec_cyaR) 34 accaggaaCCACCUc 48 |||| |||||| Target(accA_b0185) -23 aggucaa-GGUGGAc -36	-6.58764	0.654511	42	47	-35	-30	_____________115____122 _____________|______| 5'-CAU...GGAGC______AACUG...AUA-3' ______________AGGUGG ______________|||||| ______________UCCACC 3'-UUU...AUUCC______AAGGA...UCG-5' _____________|______| _____________48_____41												F	F		4
b3499	rlmJ										-13.4	0.951	11	29	-142	-128	sRNA(Ec_cyaR) 11 aUAACCCauaaaaugcuag 29 |||||| |||||| Target(rlmJ_b3499) -128 aAUUGGGg----uacgaug -142	-8.1275	0.411879	1	28	-141	-121	_____________9____________________________31 _____________|____________________________| 5'-UAA...GUGUG______G__________A__G_______GAAUU...AUA-3' ______________UAGCAU_____GGGUUA_GU____UAGU ______________||||||_____||||||_||____:||: ______________AUCGUA_____CCCAAU_CA____GUCG 3'-UUU...UGUCG______AAAUA______A__AAAA____-5' _____________|___________________________| _____________29____________________…												F	F		4
b2922	yggE			-6.5	0.094	46	61	54	69	Ec_cyaR 61 3' AUGUGUCCGAUUCCUC 5' 46 :|:|||||||| || yggE 54 5' AGCGCAGGCUAACGAA 3' 69 gene product:oxidative stress defense protein; putative actin	-26.02	0.004	13	46	-157	-122	sRNA(Ec_cyaR) 13 aacccauaaaauGCUAGCUGUAc--cag-gaaccacc 46 ||| .||.|||||.| ||. .|||||| Target(yggE_b2922) -122 auggcagaga-gCGGUCGACGUuccguuauuuggugu -157	-12.2397	0.0612443	24	34	-142	-132	_____________8___________20 _____________|___________| ___5'-UAUUGCCU___________AGAGA...CCG-3' ______________UGCAGCUGGCG ______________|:|||||:||: ______________AUGUCGAUCGU 3'-UUU...GGACC___________AAAAU...UCG-5' _____________|___________| _____________35__________23											F	G	G		4
b2145	yeiS										-18.5	0.785	24	52	-14	17	sRNA(Ec_cyaR) 24 ugcuaGCUGUAC---caggaaccacc-uccuua 52 .|| ||||||| || ||| || ||||| Target(yeiS_b2145) 17 uuga-CGACAUGuaggua-uugaugaaaggaac -14	-11.8698	0.0750679	4	35	6	36	_____________156_______________________________188 _____________|_________________________________| 5'-UGA...UGGAU___________U______C_____CC_______UCCUU...AUA-3' ______________GUACAGC_AGU_UUUUGU__GUUG__GUUUUUU ______________|||||||_||:_||||:|__|||:__||||||: ______________CAUGUCG_UCG_AAAAUA__CAAU__CAAAAAG 3'-UUU...AGGAC_______A___U______CC____A________UCG-5' _____________|_________________________…												F	F		4
b0321	yahG										-20.6	0.969	24	52	-17	11	sRNA(Ec_cyaR) 24 ugcuagcuguaccaggaa-ccacCUCCUUa 52 .|| ||| .| |||| || |.|||| Target(yahG_b0321) 11 cugaccga-guaguccgaagga-GGGGAAa -17	-8.26605	0.391941	1	51	-14	20	_____________136__________________________________________________172 _____________|____________________________________________________| 5'-UCU...GCAAA_______AAG______A______C__U__C_G____________________CAACC...AAC-3' ______________GGGGAGG_____CCUG_UG_AGC_AG_CA_U_______________UUUAGC ______________::|||||_____||||_|:_|||_||_||_|_______________||:||| ______________UUCCUCC_____GGAC_AU_UCG_UC_GU_A_…												F	F		4
b1485	ddpC			-3.3	0.213	35	55	-17	4	Ec_cyaR 55 3' CC-GAUUCCUCCACCAAGGACC 5' 35 || | : ||||||||| || ddpC -17 5' GGAC-GUGGAGGUGGUGAAUGA 3' 4 gene product:D,D-dipeptide ABC transporter permease; membrane component of ABC superfamily	-16.3	0.009	40	50	-12	-2	sRNA(Ec_cyaR) 40 aACCACCUCCu 50 ||||||||| Target(ddpC_b1485) -2 gUGGUGGAGGu -12	-16.5118	0.0037605	24	49	-11	12	_____________139_________________________164 _____________|___________________________| 5'-UGC...GACGU_________GAA__AU_______A___AGGAA...CCG-3' ______________GGAGGUGGU___UG_____GCUA_GCG ______________|||||||||___||_____||||_||: ______________CCUCCACCA___AC_____CGAU_CGU 3'-UUU...CGAUU_________AGG__CAUGU________AAAAU...UCG-5' _____________|___________________________| _____________50_______________…											F	F	F		4
b1278	pgpB										-23.9	0.003	9	42	-57	-29	sRNA(Ec_cyaR) 9 acauaacccauAAAAUGCUAGcuguaccaggaac 42 |||||| ||||.||.|| ||||||| Target(pgpB_b1278) -29 aguauugac--UUUUGCGGUCaa---gguccuuu -57	-11.4797	0.0924571	10	41	-56	-30	_____________94_______________________________122 _____________|________________________________| 5'-UGG...AAUUU_________A____________CA________AUUGU...AAC-3' ______________UUCCUGG_A___CUGGCGUUUU____GUUAUG ______________|||||||_|___||:||:||||____|||||| ______________AAGGACC_U___GAUCGUAAAA____CAAUAC 3'-UUU...CCACC_______A_GUC__________UACC______AAAAA...UCG-5' _____________|________________________…												F	F		4
b0624	flc										-14.4	0.996	22	37	36	51	sRNA(Ec_cyaR) 22 aaugcuagCUGUACCA 37 |.||| |.||||| Target(flc_b0624) 51 gugcgaagGGCAUGGU 36	-11.0076	0.117933	16	49	30	59	_____________180_________________________________211 _____________|___________________________________| 5'-UCU...UUAUU__C______A_____GA____G_____AG______CUGUU...UUC-3' ______________GG_GGUGGU__C_GG___AGC_UGGCG____AUGG ______________||_||||||__|_||___|||_|:||:____|||| ______________CC_CCACCA__G_CC___UCG_AUCGU____UACC 3'-UUU...CGAUU__U______AG_A__AUG_________AAAA____CAAUA...UCG-5' _____________|___…												F	F		4
b1991	cobT										-23.7	0.992	23	49	-51	-20	sRNA(Ec_cyaR) 23 aUGCUAGCugu---accagga-accac-cucc 49 |||.||| ||||| |||| ||| Target(cobT_b1991) -20 cACGGUCGuccuucuggucaagugguucgaga -51	-9.22097	0.269804	24	48	-50	-21	_____________100____________________________131 _____________|______________________________| 5'-GGC...CCAUA___CU____GAA_____CUUCCU_______CUGCU...UUG-3' ______________GAG__UGGU___CUGGU______GCUGGCA ______________|||__||||___|||||______|||:||| ______________CUC__ACCA___GACCA______CGAUCGU 3'-UUU...GAUUC___C_____AG______UGU__________AAAAU...UCG-5' _____________|______________________________| ______…												F	F		4
b2196	ccmF										-25.5	0.914	15	52	-163	-130	sRNA(Ec_cyaR) 15 cccauaaaaugcuagCUGUACCAggaaccaccu-ccuua 52 ||| .||. |||.|||| .| ||| ||.| Target(ccmF_b2196) -130 aggucaa--gcgg--GACGUGGUguugcg-ggacgggaa -163	-10.1608	0.17797	16	36	-147	-131	_____________3_____________________21 _____________|_____________________| ________5'-UGU_____________AAC_____AAAAA...CGC-3' ______________GGUGCAG__GGCG_____UGG ______________|||:|||__:||:_____||| ______________CCAUGUC__UCGU_____ACC 3'-UUU...AAGGA_______GA____AAAAU___CAAUA...UCG-5' _____________|_____________________| _____________37____________________15												F	F		4
b3214	gltF										-9.8	0.852	2	14	-2	11	sRNA(Ec_cyaR) 2 cUGAAAAACAUAa 14 ||||||||||| Target(gltF_b3214) 11 aACUUUUUGUAUa -2	-8.47224	0.363234	3	13	-1	9	_____________149_________161 _____________|___________| 5'-AUG...GUUCA___________AAAAG...UAA-3' ______________UAUGUUUUUCA ______________||||||||||| ______________AUACAAAAAGU 3'-UUU...ACCCA___________CG-5' _____________|___________| _____________14__________2												F	F		4
b2508	guaB										-15.8	0.885	19	37	-103	-85	sRNA(Ec_cyaR) 19 uAAAAUGCUagcuguacca 37 |||||||| |||.| || Target(guaB_b2508) -85 uUUUUACGAacgauagggg -103	-10.5612	0.147106	14	36	-102	-72	_____________48______________________________80 _____________|_______________________________| 5'-CAA...CUUCG__G_____A________UUGCAAAAAG____AGAUG...AGC-3' ______________GG_AUAGC_AGCAUUUU__________GGGU ______________||_|:|||_||||||||__________|||| ______________CC_UGUCG_UCGUAAAA__________CCCA 3'-UUU...AAGGA__A_____A________UA____________AUACA...UCG-5' _____________|_______________________________|…												F	F		4
b2757	casD										-12.6	0.998	12	34	-43	-23	sRNA(Ec_cyaR) 12 uAACCCAuaaaaugcuagcugua 34 |||||| || ||.|||| Target(casD_b2757) -23 cUUGGGUcc--uaaaauugacaa -43	-8.05526	0.422468	13	33	-42	-24	_____________108___________________128 _____________|_____________________| 5'-UUG...UUAGA_______AA__CC________CGUAA...GAA-3' ______________ACAGUUA__AU____UGGGUU ______________||||:||__||____|||||| ______________UGUCGAU__UA____ACCCAA 3'-UUU...GACCA_______CG__AAAU______UACAA...UCG-5' _____________|_____________________| _____________34____________________12												F	F		4
b4208	cycA										-12.44	0.005	15	37	-20	5	sRNA(Ec_cyaR) 15 cccauaaaaug--cuagCUGUACCa 37 |||| || ||||||| Target(cycA_b4208) 5 ugguacaaaaaaagaagGACAUGGa -20	-9.20492	0.271619	16	36	-19	3	_____________131_____________________155 _____________|_______________________| 5'-ACA...AGACA_______GA__AAAAAAAC____UAGAU...UUG-3' ______________GGUACAG__AG________AUGG ______________|||||||__||________|||| ______________CCAUGUC__UC________UACC 3'-UUU...AAGGA_______GA__GUAAAA______CAAUA...UCG-5' _____________|_______________________| _____________37______________________15												F	F		4
b4666	ibsE										-12.5	0.464	1	18	-6	11	sRNA(Ec_cyaR) 1 -gcugaaaaaCAUAACCCa 18 ||| |||||||| Target(ibsE_b4666) 11 ucgaagua--GUAUUGGGa -6	-11.4958	0.0916773	8	52	-13	31	_____________137____________________________________________183 _____________|______________________________________________| 5'-GCA...UUGUA______AAG____A___A__A____C_U___CA__CU_________GUUAC...UGU-3' ______________UAAGGA___GGUU__UG_UG_AGCU_G_CAU__UA__GGUUGUGUU ______________||||||___||||__||_|:_||||_|_|||__||__||||:|||| ______________AUUCCU___CCAA__AC_AU_UCGA_C_GUA__AU__CCAAUACAA 3'-UUU...GUCCG_…												F	F		4
b4199	yjfY			-0.04	0.366	37	55	-16	1	Ec_cyaR 55 3' CCGAUUCCUCCACCAAGGA 5' 37 |: :||||||| ||: yjfY -16 5' CGUCGAGGAGGU--AUCUA 3' 1 gene product:YhcN family protein, periplasmic								-7.5892	0.493547	19	51	-12	17	_____________138_______________________________169 _____________|_________________________________| 5'-UGA...CCGUC________A_____AU__U____C_________GCCCU...ACG-3' ______________GAGGAGGU___UCU__GU_CAGU__GUGUUUUA ______________:|||||||___||:__||_|||:__|::||||| ______________UUCCUCCA___AGG__CA_GUCG__CGUAAAAU 3'-UUU...UCCGA________CCA___AC__U____AU________ACCCA...UCG-5' _____________|_________________…											F		F		4
b3386	rpe										-20.1	0.576	24	40	74	88	sRNA(Ec_cyaR) 24 uGCUAGCUGuaccagga 40 ||.||||| ||||| Target(rpe_b3386) 88 gCGGUCGAC--gguccc 74	-8.98103	0.297814	17	39	74	93	_____________224_____________________245 _____________|_______________________| 5'-GUG...AAAGC________________CUG____UCGUGC-3' ______________CCUGG__CAGCUGGCG____AUG ______________|||||__|||||:||:____||| ______________GGACC__GUCGAUCGU____UAC 3'-UUU...ACCAA_____AU_________AAAA___CCAAU...UCG-5' _____________|_______________________| _____________40______________________16												F	F		4
b4159	mscM										-14.6	0.972	31	45	25	37	sRNA(Ec_cyaR) 31 uGUACCAGGaaccac 45 |.|||||| ||| Target(mscM_b4159) 37 cCGUGGUCC--ggua 25	-4.61303	0.911687	32	44	25	35	_____________175___________187 _____________|_____________| 5'-CAG...UCUGA_____________CUCAG...AGC-3' ______________UGG__CCUGGUGC ______________|||__||||||:| ______________ACC__GGACCAUG 3'-UUU...CCUCC___AA________UCGAU...UCG-5' _____________|_____________| _____________45____________31												F	F		4
b4203	rplI			-2.46	0.25	28	42	84	98	Ec_cyaR 42 3' CAAGGACCAUGUCGA 5' 28 |||||||||| || rplI 84 5' CUUCCUGGUACCGCA 3' 98 gene product:50S ribosomal subunit protein L9	-18.3	0.468	28	42	84	98	sRNA(Ec_cyaR) 28 agcuGUACCAGGAAc 42 || |||||||||| Target(rplI_b4203) 98 acgcCAUGGUCCUUc 84	-8.1937	0.40229	29	41	84	96	_____________234___________248 _____________|_____________| 5'-CCC...GUAAC__________C__AGG-3' ______________UUCCUGGUAC_GC ______________||||||||||_|| ______________AAGGACCAUG_CG 3'-UUU...CCACC__________U__AUCGU...UCG-5' _____________|_____________| _____________42____________28											F	F	F		4
b0488	ybbJ										-16.2	0.996	28	44	-117	-98	sRNA(Ec_cyaR) 28 agcugu-acc--AGGAACCa 44 ||||| || ||||||| Target(ybbJ_b0488) -98 acgacaaugaccUCCUUGGc -117	-10.5166	0.150316	29	43	-116	-99	_____________34_________________53 _____________|__________________| 5'-AGC...AGAUC_______CCA___A____AAAGU...UGU-3' ______________GGUUCCU___GUA_CAGC ______________|||||||___|||_|||| ______________CCAAGGA___CAU_GUCG 3'-UUU...CUCCA_______C__________AUCGU...UCG-5' _____________|__________________| _____________44_________________28												F	F		4
b3179	rlmE										-16.67	0.881	7	43	66	98	sRNA(Ec_cyaR) 7 aaacaUAACCCauaaaaugcuagcuguaccag--gaacc 43 ||| |||||| |||| || |||| Target(rlmE_b3179) 98 cuugcAUUGGGgaaaaa------gacacggacaacuugu 66	-7.15591	0.562702	8	36	74	96	_____________224___________________________248 _____________|_____________________________| 5'-GUU...CAACA__C____AAAAAG____________C___CCC-3' ______________GG_ACAG____________GGGUUA_GUU ______________||_||||____________||||||_||| ______________CC_UGUC____________CCCAAU_CAA 3'-UUU...AAGGA__A____GAUCGUAAAAUA______A___AAAGUCG-5' _____________|_____________________________| _____________37___________…												F	F		4
b3194	mlaE										-12.7	0.867	2	18	69	86	sRNA(Ec_cyaR) 2 cugaaaaaca-UAACCCa 18 |||| |||| |||||| Target(mlaE_b3194) 86 aacuuauuguaAUUGGGc 69	-12.6839	0.0476013	1	17	69	88	_____________219__________________240 _____________|____________________| 5'-UUG...GGGCC______A____A____AU__GCUGG...GCA-3' ______________GGGUUA_UGUU_UUCA__GC ______________||||||_||||_||||__|| ______________CCCAAU_ACAA_AAGU__CG 3'-UUU...AAAUA___________A________-5' _____________|___________________| _____________18__________________1												F	F		4
b2470	acrD										-25.82	0.911	1	40	34	68	sRNA(Ec_cyaR) 1 gcugaaaaacauaacccauaaaaUGCUAGCuguaccagga 40 ||| |||.||| |||.||| ||||| Target(acrD_b2470) 68 ggacagucuguguuguccua---ACGGUCGug--gguccg 34	-10.1484	0.179001	9	38	35	59	_____________185____________________________211 _____________|______________________________| 5'-CCA...UUUGC____GU_________AUCCU__________CUGAC...AAC-3' ______________CUGG____GCUGGCA________GUUGUGU ______________||||____|||:|||________|||:||| ______________GACC____CGAUCGU________CAAUACA 3'-UUU...CCAAG____AUGU_______AAAAUACC_______AAAAGUCG-5' _____________|______________________________| _________…												F	F		4
b1288	fabI										-19.6	0.638	26	47	-135	-110	sRNA(Ec_cyaR) 26 cUAGCUGUA----ccaggaacc-accu 47 |||||.|| ||||| || ||| Target(fabI_b1288) -110 cAUCGAUAUcaacggucca-ggcuggc -135	-7.73067	0.471519	27	34	-118	-111	_____________32_______41 _____________|________| 5'-UGC...GCAAC________CUCAC...CUG-3' ______________UAUAGCUA ______________||:||||| ______________AUGUCGAU 3'-UUU...GGACC________CGUAA...UCG-5' _____________|________| _____________35_______26												F	F		4
b4001	yjaH			-8.69	0.042	37	52	16	30	Ec_cyaR 52 3' AUUCCUCCACCAAGGA 5' 37 |||| |||||||:| yjaH 16 5' GAAGG-GGUGGUUUCA 3' 30 gene product:DUF1481 family putative lipoprotein								-12.8047	0.0443846	38	51	16	28	_____________166____________180 _____________|______________| 5'-GGU...UAACG______________ACCCC...AUA-3' ______________AAGG_GGUGGUUUC ______________||||_|||||||:| ______________UUCC_CCACCAAGG 3'-UUU...UCCGA____U_________ACCAU...UCG-5' _____________|______________| _____________52_____________37											F		F		4
b1125	potB										-16	0.999	34	50	-48	-33	sRNA(Ec_cyaR) 34 accaggaaccACCUCCu 50 |||| || ||||||. Target(potB_b1125) -33 cgguca-ugcUGGAGGg -48	-10.1493	0.178926	35	50	-48	-34	_____________102______________118 _____________|________________| 5'-AAA...AAGCU_______C__A_____CUGAU...UUG-3' ______________GGGAGGU_GU__CUGG ______________:||||||_||__|||| ______________UCCUCCA_CA__GACC 3'-UUU...CCGAU_______C__AG____AUGUC...UCG-5' _____________|________________| _____________51_______________34												F	F		4
b3494	uspB			-6.37	0.098	40	55	-14	1	Ec_cyaR 55 3' CGAUUCCUCCACCAA 5' 40 || ::||||| ||| uspB -14 5' GCCGGGGAGGAGGUA 3' 1 gene product:universal stress (ethanol tolerance) protein B								-13.6834	0.0261875	9	49	-9	35	_____________141___________________________________________187 _____________|_____________________________________________| 5'-AAC...GCCGG_____A___AUGAUAA___C_GUC_____AUUU____CU______GUCGU...UGC-3' ______________GGAGG_GGU_______GCA_C___GCAUU____UGGG__UUAUGU ______________|||||_|||_______:||_|___|||||____||||__|||||| ______________CCUCC_CCA_______UGU_G___CGUAA____ACCC__AAUACA 3'-UUU...CGAUU_____A_…											F		F		4
b3996	nudC										-10.5	0.999	62	70	73	81	sRNA(Ec_cyaR) 62 aUCUCCCUU 70 |||||||| Target(nudC_b3996) 81 aAGAGGGAA 73	-9.35439	0.255038	63	69	73	79	_____________223_____231 _____________|_______| 5'-ACC...GCCGA_______AUUGC...CGG-3' ______________AGGGAGA ______________||||||| ______________UCCCUCU 3'-UUU...CACAU_______AAUGU...UCG-5' _____________|_______| _____________70______62												F	F		4
b1797	yeaR										-23.57	0.017	1	40	-56	-24	sRNA(Ec_cyaR) 1 -GCUGAAAAacauaacccauaaaaugcuagcuguaccagga 40 |||||||| |.|||.|| |||| Target(yeaR_b1797) -24 gCGACUUUUgccaaauaa--------ggucggcaaaguccc -56	-7.01847	0.584945	1	39	-55	-25	_____________95______________________________________127 _____________|_______________________________________| 5'-GGG...CGUAC____AA________A__AAACCG________________GCAUU...AAG-3' ______________CCUG__ACGGCUGG_AU______________UUUUCAGC ______________||||__||:|||:|_||______________|||||||| ______________GGAC__UGUCGAUC_UA______________AAAAGUCG 3'-UUU...ACCAA____CA________G__AAAUACCCAAUACA________-5' …												F	F		4
b0912	ihfB										-10.3	0.998	23	35	-49	-35	sRNA(Ec_cyaR) 23 augcua--GCUGUAc 35 |||| ||||.| Target(ihfB_b0912) -35 gacgacaaCGACGUa -49	-5.33977	0.835506	29	34	-48	-43	_____________102____109 _____________|______| 5'-UCU...AUCAA______AACAG...UGG-3' ______________UGCAGC ______________|:|||| ______________AUGUCG 3'-UUU...GGACC______AUCGU...UCG-5' _____________|______| _____________35_____28												F	F		4
b4138	dcuA																	-21.0419	5.55e-05	14	50	56	94	_____________206______________________________________246 _____________|________________________________________| 5'-GCA...AGAUU______AAUA___A______UUU__A____GA___G____GCUGG-3' ______________GGGGGG____GGU__UUGGU___GC_GGCG__UUG_GGGU ______________:||:||____|||__:||||___||_:||:__||:_|||| ______________UCCUCC____CCA__GACCA___CG_UCGU__AAU_CCCA 3'-UUU...CCGAU______A______AG_____UGU__A____AA___A____AUA…	-18.7075	0.000401054	14	52	55	94	_____________205_______________________________________246 _____________|_________________________________________| 5'-GCA...CAGAU_______AAUA___A______UUU__A____GA___G____GCUGG-3' ______________UGGGGGG____GGU__UUGGU___GC_GGCG__UUG_GGGU ______________|::||:|____|||__:||||___||_:||:__||:_|||| ______________AUUCCUC____CCA__GACCA___CG_UCGU__AAU_CCCA 3'-UUU...GUCCG_______CA_____AG_____UGU__A____AA___A…	0.000708627	efer_rs20900,cko_rs15820,stm4325	C4-dicarboxylate antiporter			F	F	4
b0698	kdpA										-23.3	0.474	6	36	-66	-28	sRNA(Ec_cyaR) 6 aaaac---auaacccau-----AAAAUGCUAGCuguacc 36 |||| |||||||| ||||..|.||| .||| Target(kdpA_b0698) -28 auuuggucuauugggucauuauUUUUGUGGUCGuuaugc -66	-14.5349	0.0152076	11	35	-65	-36	_____________85_____________________________116 _____________|______________________________| 5'-AAA...CCGGC____U___________UAUUAC________CUGGU...ACA-3' ______________GUAU_GCUGGUGUUUU______UGGGUUAU ______________|||:_|||:|::||||______|||||||| ______________CAUG_CGAUCGUAAAA______ACCCAAUA 3'-UUU...AGGAC____U___________U_____________CAAAA...UCG-5' _____________|______________________________| ______…												F	F		4
b2374	frc										-23.5	0.434	10	36	-100	-69	sRNA(Ec_cyaR) 10 cauaacccauaaaaugc-----UAGCUGUACc 36 ||||||| .|||||. ||||||.|| Target(frc_b2374) -69 uuauugggcguuuuauagcagcAUCGACGUGa -100	-15.9102	0.0058792	11	35	-99	-70	_____________51_____________________________82 _____________|______________________________| 5'-GUG...AUCGA_________CGAC_A_______C_______UUAUA...UUA-3' ______________GUGCAGCUA____G_UAUUUUG_GGGUUAU ______________||:||||||____|_:|||||:_||||||| ______________CAUGUCGAU____C_GUAAAAU_CCCAAUA 3'-UUU...AGGAC______________________A_______CAAAA...UCG-5' _____________|______________________________| _______…												F	F		4
b1955	yedP										-19.91	0.992	5	41	-28	8	sRNA(Ec_cyaR) 5 aaaaacauaacccauaaaaugcuag-cugUACCAGGAa 41 |||||||| |.|| || |||||||| Target(yedP_b1955) 8 cuuuuguaucagcgcguc-augaggaga-AUGGUCCUa -28	-6.26792	0.704915	33	40	-27	-20	_____________123______132 _____________|________| 5'-UAU...AAUCA________AGAGG...UCA-3' ______________UCCUGGUA ______________|||||||| ______________AGGACCAU 3'-UUU...CACCA________GUCGA...UCG-5' _____________|________| _____________41_______32												F	F		4
b2094	gatA																	-9.50422	0.239146	39	51	85	96	_____________235___________248 _____________|_____________| 5'-CCA...CGCCA____U________AUG-3' ______________AAGG__GUGGUUC ______________||||__||||||| ______________UUCC__CACCAAG 3'-UUU...UCCGA____UC_______GACCA...UCG-5' _____________|_____________| _____________52____________38	-9.50422	0.203013	39	51	85	96	_____________235___________248 _____________|_____________| 5'-CCA...CGCCA____U________AUG-3' ______________AAGG__GUGGUUC ______________||||__||||||| ______________UUCC__CACCAAG 3'-UUU...UCCGA____UC_______GACCA...UCG-5' _____________|_____________| _____________52____________38	0.000662851	efer_rs17435,stm3784	galactitol-specific enzyme IIA component of PTS			F	F	4
b1918	yecS										-10.3	0.925	1	12	88	100	sRNA(Ec_cyaR) 1 -GCUGAAAAACAU 12 || |||||||| Target(yecS_b1918) 100 uCGGUUUUUUGUA 88	-14.5515	0.0150424	1	43	51	98	_____________201_______________________________________________250 _____________|_________________________________________________| 5'-UCC...UGAAA__GG__G______C_______ACUCAG___C__C_GC________UG__U-3' ______________GG__CU_GGUAUA_GCU_GCA______UAU_GG_G__AUGUUUUU__GC ______________||__|:_||||:|_|||_|||______|||_||_|__||||||||__|| ______________CC__GG_CCAUGU_CGA_CGU______AUA_CC_C__UACAAAAA__CG 3'-UUU.…	-14.5515	0.0152047	1	43	51	98	_____________201_______________________________________________250 _____________|_________________________________________________| 5'-UCC...UGAAA__GG__G______C_______ACUCAG___C__C_GC________UG__U-3' ______________GG__CU_GGUAUA_GCU_GCA______UAU_GG_G__AUGUUUUU__GC ______________||__|:_||||:|_|||_|||______|||_||_|__||||||||__|| ______________CC__GG_CCAUGU_CGA_CGU______AUA_CC_C__UACAAAAA__CG 3'-UUU.…	4.50804e-05	efer_rs05950,cko_rs04475,stm1952	ABC family putative inner membrane permease		F	F	F	4
b1972	yedZ										-18.7	0.983	28	48	-107	-83	sRNA(Ec_cyaR) 28 aGCUGUACc---aggaa-ccaccuc 48 ||||||| |||| || ||| Target(yedZ_b1972) -83 gCGACAUGuagcuccuacggcggac -107	-8.34754	0.380453	29	44	-112	-100	_____________38_______________52 _____________|________________| 5'-GAU...UUUAU______AG________AUCCU...GUG-3' ______________UGGUUC_____GCGGC ______________||||||_____:|:|| ______________ACCAAG_____UGUCG 3'-UUU...CCUCC______GACCA_____AUCGU...UCG-5' _____________|________________| _____________45_______________28												F	F		4
b2827	thyA										-25.6	0.076	14	44	-124	-94	sRNA(Ec_cyaR) 14 acccauaaaaugcua----gCUGUACC-aggaacca 44 ||| ||||| .|||.||| ||| ||| Target(thyA_b2827) -94 -gggg----uacgacuacauGACGUGGguccguggc -124	-11.812	0.0774531	15	36	-115	-94	_____________35_________________________58 _____________|__________________________| 5'-UUC...GCCUG________ACAUC_____G_______CAAAU...AGA-3' ______________GGUGCAGU_____AGCAU_____GGG ______________|||:|||:_____|||||_____||| ______________CCAUGUCG_____UCGUA_____CCC 3'-UUU...AAGGA________A_________AAAUA___AAUAC...UCG-5' _____________|__________________________| _____________37________________________…												F	F		4
b2378	lpxP			1.78	0.454	24	37	86	99	Ec_cyaR 37 3' ACCAUGUCGAUCGU 5' 24 ||||||||| | lpxP 86 5' GGGUACAGCUUCCU 3' 99 gene product:palmitoleoyl-acyl carrier protein (ACP)-dependent acyltransferase; putative heat shock protein	-19.97	0.998	1	37	86	124	sRNA(Ec_cyaR) 1 -gcugaaaaa-cauaacccauaaaaugcuAGCUGUACCa 37 ||.|| ||| || || ||||||||| Target(lpxP_b2378) 124 acggcucuuucgucucuuguccuauuccuUCGACAUGGg 86	-8.16593	0.406299	28	36	86	94	_____________236_______246 _____________|_________| 5'-CGC...CUUUG_________UCCUU-3' ______________GGUACAGCU ______________||||||||| ______________CCAUGUCGA 3'-UUU...AAGGA_________UCGUA...UCG-5' _____________|_________| _____________37________27											F	F	F		4
b0894	dmsA										-16.6	0.998	1	37	75	97	sRNA(Ec_cyaR) 1 -gcugaaaaacauaacccauaaaaUGCUAG-cuguacca 37 |||| |||| |||.|| |.|. Target(dmsA_b0894) 97 acgacc----------ggua----ACGGUCcggcggc-- 75	-7.46014	0.51392	16	33	76	90	_____________226_________________242 _____________|___________________| 5'-GUA...GAUCG____C______________CCAGC...GCG-3' ______________GCGG_CUGGCA____AUGG ______________:|:|_||:|||____|||| ______________UGUC_GAUCGU____UACC 3'-UUU...GACCA___________AAAA____CAAUA...UCG-5' _____________|___________________| _____________34__________________15												F	F		4
b1624	ydgJ																	-9.47402	0.24229	24	36	31	44	_____________181____________196 _____________|______________| 5'-UUG...GAUUG__________U___AGCAA...CGG-3' ______________GGUAUGGUUA_GCG ______________||||::|:||_||: ______________CCAUGUCGAU_CGU 3'-UUU...AAGGA______________AAAAU...UCG-5' _____________|______________| _____________37_____________23	-9.47402	0.205396	24	36	31	44	_____________181____________196 _____________|______________| 5'-UUG...GAUUG__________U___AGCAA...CGG-3' ______________GGUAUGGUUA_GCG ______________||||::|:||_||: ______________CCAUGUCGAU_CGU 3'-UUU...AAGGA______________AAAAU...UCG-5' _____________|______________| _____________37_____________23	0.00158698	efer_rs07185,cko_rs06965,stm1462	putative oxidoreductase			F	F	4
b2726	hypA										-18.8	0	14	35	-31	-7	sRNA(Ec_cyaR) 14 acccauaaaa---UGCUAGCUGUAc 35 ||||| || |||.||||. Target(hypA_b2726) -7 aggguaauugauaACGGUCGAUGUu -31	-11.5638	0.0884447	15	32	-28	-8	_____________122___________________144 _____________|_____________________| 5'-UUA...GCUUG_________AUAG__A_____AGGCG...UUG-3' ______________UAGCUGGCA____UU_AUGGG ______________:||||:|||____||_||||| ______________GUCGAUCGU____AA_UACCC 3'-UUU...ACCAU_________A_____A_____AAUAC...UCG-5' _____________|_____________________| _____________33____________________14												F	F		4
b2615	nadK										-18.22	0.99	1	31	-91	-57	sRNA(Ec_cyaR) 1 gcugaaaaacauaaCCCAUAAaaugc-----uagcu 31 |||||| ||||||| || |||| Target(nadK_b2615) -57 ggacuuugacuag-GGGUAUUauucgcuucaaucgc -91	-11.2277	0.105411	2	30	-90	-58	_____________60_________________________________94 _____________|__________________________________| 5'-CAG...AUCUC____ACUUC__UUA_______GAUCAG_______GGUUU...AAG-3' ______________GCUA_____GC___UUAUGGG_______UUUCAG ______________||||_____||___|||||||_______|||||| ______________CGAU_____CG___AAUACCC_______AAAGUC 3'-UUU...CAUGU___________UAA_______AAUACAA______G-5' _____________|_____________________…												F	F		4
b0882	clpA			-3.96	0.185	36	50	-14	1	Ec_cyaR 50 3' UCCUCCACCAAGGAC 5' 36 ||:|| ||| ||| clpA -14 5' UGGGGGAGGUGCCUA 3' 1 gene product:ATPase and specificity subunit of ClpA-ClpP ATP-dependent serine protease, chaperone activity; ATP-binding component of serine protease	-13	0.881	36	50	-11	1	sRNA(Ec_cyaR) 36 caggaacCACCUCCu 50 ||| |||||||. Target(clpA_b0882) 1 aucc---GUGGAGGg -11	-9.03708	0.291104	43	51	-12	-4	_____________138_______148 _____________|_________| 5'-CAG...AAUUG_________CCUAU...CGC-3' ______________GGGGAGGUG ______________::||||||| ______________UUCCUCCAC 3'-UUU...UCCGA_________CAAGG...UCG-5' _____________|_________| _____________52________42											F	F	F		4
b3331	gspJ										-13.2	0.968	16	31	74	88	sRNA(Ec_cyaR) 16 ccauaAAAUGCUAGCu 31 ||| |||.||.||| Target(gspJ_b3331) 88 agua-UUUGCGGUCGu 74	-9.01889	0.293271	17	33	70	86	_____________220________________238 _____________|__________________| 5'-AUG...GCUUA___U______________AUUUU...AAG-3' ______________GCG_GCUGGCG_UUUAUG ______________:|:_|||:||:_|||||| ______________UGU_CGAUCGU_AAAUAC 3'-UUU...GACCA___________A______CCAAU...UCG-5' _____________|__________________| _____________34_________________16												F	F		4
b3154	yhbP										-28.3	0.218	17	51	67	103	sRNA(Ec_cyaR) 17 cauaaaaugc--uagcuGUACCAGgaa-ccaccu-ccuu 51 |||||| || |||| |.|||||. || ||| ||| Target(yhbP_b3154) 103 cuauuuuccguaaucg-CGUGGUCucaagg-ggaaggac 67	-9.77073	0.212672	27	49	68	90	_____________218_______________________242 _____________|_________________________| 5'-CGC...CAGCA___A_____AAC_____________AUGCC...UUU-3' ______________GGA_GG_GG___UCUGGUGC_GCUA ______________|||_||_||___:|||||:|_|||| ______________CCU_CC_CC___GGACCAUG_CGAU 3'-UUU...CGAUU______A__AA_________U____CGUAA...UCG-5' _____________|_________________________| _____________50________________________26												F	F		4
b2913	serA										-16.4	0.968	24	36	82	94	sRNA(Ec_cyaR) 24 ugCUAGCUGUACc 36 .|.|||||.|| Target(serA_b2913) 94 uuGGUCGACGUGc 82	-12.5305	0.0519784	25	35	82	92	_____________232_________244 _____________|___________| 5'-AAA...CCUUC___________UACACCA-3' ______________GUGCAGCUGGU ______________||:|||||:|: ______________CAUGUCGAUCG 3'-UUU...AGGAC___________UAAAA...UCG-5' _____________|___________| _____________36__________24												F	F		4
b0585	fes										-15.1	0.954	1	18	-11	9	sRNA(Ec_cyaR) 1 -gcugaaaaa-CAUAACCCa 18 ||.| |||||||| Target(fes_b0585) 9 gcggcagugugGUAUUGGGg -11	-13.7684	0.0248406	1	33	-22	7	_____________128________________________________159 _____________|__________________________________| 5'-CUG...AUUGC_____AAA___G____________GUG_GA____GUUAA...GGU-3' ______________ACAGU___CAU_____GGGUUAUG___U__CGGC ______________||||:___|||_____||||||||___|__|:|| ______________UGUCG___GUA_____CCCAAUAC___A__GUCG 3'-UUU...GACCA_____AUC___AAAUA________AA__AA____-5' _____________|_____________________…	-13.7684	0.0249733	1	33	-22	7	_____________128________________________________159 _____________|__________________________________| 5'-CUG...AUUGC_____AAA___G____________GUG_GA____GUUAA...GGU-3' ______________ACAGU___CAU_____GGGUUAUG___U__CGGC ______________||||:___|||_____||||||||___|__|:|| ______________UGUCG___GUA_____CCCAAUAC___A__GUCG 3'-UUU...GACCA_____AUC___AAAUA________AA__AA____-5' _____________|_____________________…	0.00173554	efer_rs12670,cko_rs10940,stm0586	enterobactin/ferrienterobactin esterase		F	F	F	4
b4319	fimG										-21.8	0.471	8	50	-11	27	sRNA(Ec_cyaR) 8 aacauaacccauaaaaugcuagcUGUACCAg-----gaaccaccuccu 50 ||||| ||||. ||.|||| || || |||| Target(fimG_b4319) 27 auguau-gggugcaa--------ACGUGGUaaaguacuc-guagaggu -11	-9.87829	0.20263	1	49	-10	34	_____________140________________________________________________186 _____________|__________________________________________________| 5'-UCC...UAACU____A__C___A__AA__________AAC____________A__GG____AAUAU...AGG-3' ______________GGAG_UG__UC_UG__AUGGU__GCA____GUGGGU_AUGU_UU__CGGC ______________||||_||__||_||__|::|:__|||____:|||||_||||_||__|:|| ______________CCUC_AC__AG_AC__UGUCG__CGU____UACCCA_UACA_…												F	F		4
b3928	zapB			-6.73	0.087	23	36	42	55	Ec_cyaR 36 3' CCAUGUCGAUCGUA 5' 23 ||||||| :||: zapB 42 5' AGUACAGCAGGCGA 3' 55 gene product:FtsZ stabilizer, septal ring assembly factor, cell division stimulator	-14.6	0.599	24	39	30	54	sRNA(Ec_cyaR) 24 ugcuaGCUGUAC---------cagg 39 ||. ||||||| ||| Target(zapB_b3928) 54 gcggaCGACAUGaaaacgaagguca 30	-12.7133	0.0468002	24	35	42	53	_____________192__________205 _____________|____________| 5'-AAA...CAAAA_______A____AUUGA...AAG-3' ______________GUACAGC_GGCG ______________|||||||_:||: ______________CAUGUCG_UCGU 3'-UUU...AGGAC_______A____AAAAU...UCG-5' _____________|____________| _____________36___________23											F	F	F		4
b2770	ygcR										-12.9	0.997	42	51	-12	-3	sRNA(Ec_cyaR) 42 cCACCUCCUu 51 |||||||| Target(ygcR_b2770) -3 cGUGGAGGAu -12	-11.685	0.0829223	21	50	-11	20	_____________139________________________________172 _____________|__________________________________| 5'-UGC...AAUGU________CGAA___A____UUCU__________AAAGC...UUU-3' ______________AGGAGGUG_____UG__ACA____GUUAGCGUUU ______________||||||||_____||__|||____|:||||:||| ______________UCCUCCAC_____AC__UGU____CGAUCGUAAA 3'-UUU...CCGAU________CAAGG__CA_________________AUACC...UCG-5' _____________|__________…												F	F		4
b3448	yhhA										-9.9	0.999	10	33	-90	-71	sRNA(Ec_cyaR) 10 cauaacccauaaaaugc-UAGCUGu 33 ||| ||| || |||||| Target(yhhA_b3448) -71 auauaugguc-----cgaAUCGACc -90	-8.20666	0.400426	31	39	-81	-73	_____________69________79 _____________|_________| 5'-CCA...CUAAG_________UAACU...UAC-3' ______________CCUGGUAUA ______________|||||||:| ______________GGACCAUGU 3'-UUU...ACCAA_________CGAUC...UCG-5' _____________|_________| _____________40________30												F	F		4
b4070	nrfA										-12.3	0.998	26	37	-72	-61	sRNA(Ec_cyaR) 26 cUAGCUGUACCa 37 ||.|.|.||| Target(nrfA_b4070) -61 cAUUGGCGUGGa -72	-8.10843	0.414662	27	36	-71	-62	_____________79_________90 _____________|__________| 5'-CAC...GUGUA__________CUGUC...CAA-3' ______________GGUGCGGUUA ______________|||:|:|:|| ______________CCAUGUCGAU 3'-UUU...AAGGA__________CGUAA...UCG-5' _____________|__________| _____________37_________26												F	F		4
b1205	ychH																	-18.7256	0.000596	14	50	47	78	_____________197_____________________________________230 _____________|_______________________________________| 5'-GUG...GGGUU___UCU______AA__________CG____G________AUUCA...UAC-3' ______________GGG___GGUGGU___UGGU__GGU__GCGU_____GGGU ______________:||___||||||___||||__:|:__||:|_____|||| ______________UCC___CCACCA___ACCA__UCG__CGUA_____CCCA 3'-UUU...CCGAU___U________AGG____UG___AU____AAAUA____AUAC…	-12.3232	0.0564525	14	48	41	78	_____________191________________________________________230 _____________|__________________________________________| 5'-GUG...CUCAU_____U_GG_______GUAAUGG____CG____G________AUUCA...UAC-3' ______________GGGGU_G__UCUGGUG_______UGGU__GCGU_____GGGU ______________|:|||_|__:|||||:_______::|:__||:|_____|||| ______________CUCCA_C__GGACCAU_______GUCG__CGUA_____CCCA 3'-UUU...GAUUC_____C_AA________________…	4.3288e-05	efer_rs08830,cko_rs05425,stm1782	DUF2583 family putative inner membrane protein			F	F	4
b2475	ypfJ										-23.4	0.878	23	41	-153	-133	sRNA(Ec_cyaR) 23 aUGCUAGCUGUAC--caggaa 41 |||.|||||.|| ||.|| Target(ypfJ_b2475) -133 cACGGUCGACGUGccguucua -153	-13.5924	0.0277008	24	35	-145	-134	_____________5____________18 _____________|____________| ______5'-UUGCC____________CGGCA...GCG-3' ______________GUGCAGCUGGCA ______________||:|||||:||| ______________CAUGUCGAUCGU 3'-UUU...AGGAC____________AAAAU...UCG-5' _____________|____________| _____________36___________23												F	F		4
b2040	rfbD										-15.3	0.742	31	47	-97	-83	sRNA(Ec_cyaR) 31 uGUACCAggaaccaccu 47 |||||| ||||| Target(rfbD_b2040) -83 cCAUGGUaa--gguggc -97	-14.09	0.0202837	12	46	-96	-62	_____________54____________________________________90 _____________|_____________________________________| 5'-UCG...AAAAC_____AA________CU__CCAAUACAAA________AUAAU...CUA-3' ______________GGUGG____UGGUAC__GU__________AUGGGUUG ______________|||||____||||||__|:__________|||||||: ______________CCACC____ACCAUG__CG__________UACCCAAU 3'-UUU...UUCCU_____AAGG______U___AUCGUAAAA_________ACAAA...UCG-5' ____…												F	F		4
b2489	hyfI			-5.9	0.113	45	56	-16	-5	Ec_cyaR 56 3' UCCGAUUCCUCC 5' 45 |||||||||| hyfI -16 5' UGGCUAAGGAGC 3' -5 gene product:hydrogenase 4, Fe-S subunit; hydrogenase 4 Fe-S subunit	-22.11	0.213	26	56	-16	2	sRNA(Ec_cyaR) 26 cuagcuguaccaggaaccacCUCCUUAGCCu 56 |||||| |||||||||| Target(hyfI_b2489) 2 uaucgac-------------GAGGAAUCGGu -16	-8.55411	0.352174	27	46	-18	0	_____________132__________________152 _____________|____________________| 5'-ACU...CUGCU_____CUAA___A_______UGAGU...CGG-3' ______________GGUGG_____GG_GCAGCUA ______________|||||_____||_:|||||| ______________CCACC_____CC_UGUCGAU 3'-UUU...UUCCU_____AAGGA__A_______CGUAA...UCG-5' _____________|____________________| _____________47___________________26											F	F	F		4
b2323	fabB										-21.9	0.965	1	36	7	43	sRNA(Ec_cyaR) 1 -gcugaaaaacauaacccauaaaaugcuag------CUGUACc 36 |||| ||||| |||| ||.|| |||.|| Target(fabB_b2323) 43 acgacc-uuuguuacggguc-----cggucauuaguGACGUGc 7	-11.6502	0.0844771	1	35	7	41	_____________157_______________________________________193 _____________|_________________________________________| 5'-CUC...GAAAC______UGAUUA_____C_________CAU_____C_____AUCGG...UCA-3' ______________GUGCAG______CUGGC______UGGG___UGUUU__CAGC ______________||:|||______||:||______||||___|||||__|||| ______________CAUGUC______GAUCG______ACCC___ACAAA__GUCG 3'-UUU...AGGAC_________________UAAAAU____AAU_…												F	F		4
b3462	ftsX										-10.9	0.999	18	33	-145	-130	sRNA(Ec_cyaR) 18 aUAAAAUGCuagcugu 33 ||||||||. |.| Target(ftsX_b3462) -130 cAUUUUACGgaaggcu -145	-6.51129	0.66669	19	32	-144	-131	_____________6______________21 _____________|______________| _____5'-CGCUGU___AA_________CGUCU...ACG-3' ______________CGG__GGCAUUUUA ______________|:|__:|||||||| ______________GUC__UCGUAAAAU 3'-UUU...ACCAU___GA_________ACCCA...UCG-5' _____________|______________| _____________33_____________18												F	F		4
b4073	nrfD										-13.4	0.885	37	50	-13	-1	sRNA(Ec_cyaR) 37 aggaacCACCUCCu 50 || |||||||. Target(nrfD_b4073) -1 accga-GUGGAGGg -13	-8.76563	0.324532	15	49	-12	42	_____________138______________________________________________________194 _____________|________________________________________________________| 5'-GAC...UACGG_______AG___AA__AC____A__UCC______CAUUUUGAAUCGCUGG______ACUGG...CGC-3' ______________GGAGGUG___CC__UG__GCAG_CU___GCAUUU________________UGUGGG ______________|||||||___||__||__:|||_||___||||||________________|:|||| ______________CCUCCAC___GG…												F	F		4
b2749	ygbE			-10.68	0.016	28	40	-105	-93	Ec_cyaR 40 3' AGGACCAUGUCGA 5' 28 ::||||||||| ygbE -105 5' AUUUGGUACAGCA 3' -93 gene product:DUF3561 family inner membrane protein; putative cytochrome oxidase subunit	-14.2	0.004	28	38	-103	-93	sRNA(Ec_cyaR) 28 aGCUGUACCAg 38 ||||||||| Target(ygbE_b2749) -93 aCGACAUGGUu -103	-12.794	0.0446616	29	36	-101	-94	_____________49_______58 _____________|________| 5'-CUG...AAUUU________AAUUA...UCU-3' ______________GGUACAGC ______________|||||||| ______________CCAUGUCG 3'-UUU...AAGGA________AUCGU...UCG-5' _____________|________| _____________37_______28											F	F	F		4
b3025	qseB										-10.51	0.999	1	20	66	79	sRNA(Ec_cyaR) 1 -gcugaaaaacauAACCCAUa 20 |||.| ||||||| Target(qseB_b3025) 79 gcgauu-------UUGGGUAa 66	-9.72227	0.217316	1	35	-62	-28	_____________88____________________________________124 _____________|_____________________________________| 5'-UUU...GUGCU______AGC_____ACAACAC____UACUGG______AAAUA...GUC-3' ______________GUACAG___GCGUU_______GGUU________CAGC ______________||||||___||:||_______||||________|||| ______________CAUGUC___CGUAA_______CCAA________GUCG 3'-UUU...AGGAC______GAU_____AAUAC______UACAAAAA____-5' _____________|…	-9.37385	0.21344	1	29	58	77	_____________208___________________________229 _____________|_____________________________| 5'-UUU...GGGCC______AA_____________________GUCGA...GUC-3' ______________UUAGUA____AUGGGUU_______UUAGC ______________:|||:|____|||||||_______|:||| ______________GAUCGU____UACCCAA_______AGUCG 3'-UUU...AUGUC______AAAA_______UACAAAA_____-5' _____________|____________________________| _____________30___________…	0.00083081	efer_rs14940,cko_rs18840,stm3177	quorum sensing DNA-binding response regulator in two-component regulatory system with QseC		F	G	F	4
b3325	gspD			-2.91	0.23	48	66	-127	-107	Ec_cyaR 66 3' CUCUAAUGUGUCCG--AUUCC 5' 48 |||:|| ||||||| |||| gspD -127 5' GAGGUUUCACAGGCAUUAAGU 3' -107 gene product:general secretory pathway component, cryptic								-7.59005	0.493414	53	66	-127	-114	_____________23_____________38 _____________|______________| 5'-AUC...CUGAU______U_______AUUAA...AUA-3' ______________GAGGUU_CACAGGC ______________|||:||_||||||| ______________CUCUAA_GUGUCCG 3'-UUU...AUUCC______U_______AUUCC...UCG-5' _____________|______________| _____________67_____________52											F		F		4
b2045	wcaK										-13.2	0.995	14	33	-29	-5	sRNA(Ec_cyaR) 14 acc-cauaaa----AUGCUAGcugu 33 || |||||| ||||.|| || Target(wcaK_b2045) -5 aggaguauuuaaacUACGGUCcacu -29	-8.81428	0.318369	15	33	-35	-6	_____________115____________________________146 _____________|______________________________| 5'-GCC...CAAAC_____CUCACC______CAAA______A__AAAAA...ACG-3' ______________GCAGC______UGGCAU____UUUAUG_GG ______________:||||______|:||||____||||||_|| ______________UGUCG______AUCGUA____AAAUAC_CC 3'-UUU...GACCA______________________________AAUAC...UCG-5' _____________|______________________________| ______…												F	F		4
b0339	cynT										-15.5	0.961	23	34	71	82	sRNA(Ec_cyaR) 23 auGCUAGCUGUa 34 .||.|||||| Target(cynT_b0339) 82 agCGGUCGACAa 71	-10.2722	0.168913	24	33	71	80	_____________221________232 _____________|__________| 5'-UUC...UUUAA__________ACACA...GCA-3' ______________ACAGCUGGCG ______________||||||:||: ______________UGUCGAUCGU 3'-UUU...GACCA__________AAAAU...UCG-5' _____________|__________| _____________34_________23												F	F		4
b0107	hofB			-3.39	0.209	35	49	66	80	Ec_cyaR 49 3' CCUCCACCAAGGACC 5' 35 |||||||||| || hofB 66 5' AGAGGUGGUUCAUGU 3' 80 gene product:T2SE secretion family protein; P-loop ATPase superfamily protein; putative integral membrane protein involved in biogenesis of fimbriae, protein transport, DNA uptake	-27.5	0.009	24	49	66	90	sRNA(Ec_cyaR) 24 ugcuagcuguaccagGAACCACCUCc 49 .||| |.|.| || |||||||||| Target(hofB_b0107) 90 cugau-ggcguuguaCUUGGUGGAGa 66	-19.0849	0.0004269	25	48	66	88	_____________216______________________240 _____________|________________________| 5'-AAU...GCGAA__________A__U__________CGAUG...CUU-3' ______________GAGGUGGUUC_UG_UGCGG_UAGU ______________||||||||||_||_|:|:|_|||: ______________CUCCACCAAG_AC_AUGUC_AUCG 3'-UUU...GAUUC__________G__C_____G____UAAAA...UCG-5' _____________|________________________| _____________49_______________________24											F	F	F		4
b3917	sbp										-11.27	0.754	1	22	49	71	sRNA(Ec_cyaR) 1 -GCUGAAaaacauaacccauaaa 22 |||||| |||||| Target(sbp_b3917) 71 uCGACUUauaggaaacgguauug 49	-9.28858	0.262249	1	49	10	69	_____________160__________________________________________________________221 _____________|____________________________________________________________| 5'-UUU...CAAGU____C__AG____AACAUUUUU_______GCAACCAGCG______CAAAGGAUA______UUCUU...GCG-3' ______________GGGG_GU__GGUU_________GCUGGCG__________UUAUGG_________UUCAGC ______________||:|_||__||||_________|||:||:__________||||||_________|||||| ______…												F	F		4
b2418	pdxK			-0.46	0.346	34	50	68	84	Ec_cyaR 50 3' UCCUCCACCAAG-GACCA 5' 34 | ||||||||: | || pdxK 68 5' CGCAGGUGGUUUAC-GGC 3' 84 gene product:pyridoxal-pyridoxamine kinase/hydroxymethylpyrimidine kinase; pyridoxal/pyridoxine/pyridoxamine kinase								-16.5299	0.0037091	15	47	70	91	_____________220_______________________________243 _____________|_________________________________| 5'-GGA...GUCGC_________________________________CAACAGCA-3' ______________AGGUGGUU_____UACGGC_AGC_____GUGGG ______________||||||||_____|||:||_|||_____:|||| ______________UCCACCAA_____AUGUCG_UCG_____UACCC 3'-UUU...AUUCC________GGACC______A___UAAAA_____AAUAC...UCG-5' _____________|____________________…	-16.5299	0.00348894	15	47	70	91	_____________220_______________________________243 _____________|_________________________________| 5'-GGA...GUCGC_________________________________CAACAGCA-3' ______________AGGUGGUUU_____ACGGC_AGC_____GUGGG ______________||||||||:_____||:||_|||_____:|||| ______________UCCACCAAG_____UGUCG_UCG_____UACCC 3'-UUU...AUUCC_________GACCA_____A___UAAAA_____AAUAC...UCG-5' _____________|____________________…	1.05951e-05	efer_rs03870,cko_rs01665,stm2435	pyridoxal-pyridoxamine kinase/hydroxymethylpyrimidine kinase	F		F	F	4
b1542	ydfI										-13.7	0.811	1	22	-3	24	sRNA(Ec_cyaR) 1 -gcugaaaaacauaa-----CCCAUAAa 22 ||||| |||| ||||||| Target(ydfI_b1542) 24 acgacua-uuguuuaauaaaGGGUAUUg -3	-8.01784	0.428004	1	34	-34	22	_____________116________________________________________________________174 _____________|__________________________________________________________| 5'-AAG...AAACA_______U__CAU____AUAUUUAAGGAAUUGU______AAAUAAUU____A______AAAAG...ACC-3' ______________UAUAGCU_GC___AUUU________________UAUGGG________UGUU__UCAGC ______________||:||||_||___||||________________||||||________||||__||||| ______________AU…												F	F		4
b3197	kdsD										-16.3	0.968	23	36	-62	-49	sRNA(Ec_cyaR) 23 auGCUAGCUGUACc 36 .||.|||..||| Target(kdsD_b3197) -49 agCGGUCGGUAUGc -62	-13.067	0.0380478	1	17	23	39	_____________173_______________191 _____________|_________________| 5'-UGG...CAACC_____U__AC_______AAGCA...ACA-3' ______________GGGUU_UG__UUUCAGC ______________|||||_||__||||||| ______________CCCAA_AC__AAAGUCG 3'-UUU...AAAUA_____U__AA_______-5' _____________|________________| _____________18_______________1	-13.067	0.0376647	1	17	23	39	_____________173_______________191 _____________|_________________| 5'-UGG...CAACC_____U__AC_______AAGCA...ACA-3' ______________GGGUU_UG__UUUCAGC ______________|||||_||__||||||| ______________CCCAA_AC__AAAGUCG 3'-UUU...AAAUA_____U__AA_______-5' _____________|________________| _____________18_______________1	0.000197672	efer_rs15990,cko_rs19610,stm3315	D-arabinose 5-phosphate isomerase		F	G	G	4
b4618	tisB										-23.42	0.001	1	34	-67	-31	sRNA(Ec_cyaR) 1 -gcugaaaaacauaacccauaaaa--UGCUAGCUGUa 34 ||||| || || |||.|||||| Target(tisB_b4618) -31 ucgacugcauggaaaggcgacggacaACGGUCGACAa -67	-11.8759	0.0748199	24	36	-42	-27	_____________108______________125 _____________|________________| 5'-GUG...GGAAA_____GUC________GUGCU...UCA-3' ______________GGUAC___AGCUGGCA ______________|||||___||||:||| ______________CCAUG___UCGAUCGU 3'-UUU...AAGGA________________AAAAU...UCG-5' _____________|________________| _____________37_______________23												F	F		4
b4347	symE										-16.5	0.998	24	42	-20	-1	sRNA(Ec_cyaR) 24 ugcuagcugua--CCAGGAAc 42 .|| |||.| ||||||| Target(symE_b4347) -1 uuga-cgauaagaGGUCCUUa -20	-7.12462	0.567759	10	41	-19	2	_____________131______________________________154 _____________|________________________________| 5'-AUC...CACUA_________G_A____________________ACUGA...AUU-3' ______________UUCCUGG_A_A__UAGCA________GUUAUG ______________|||||||_|_|__|||||________|||||| ______________AAGGACC_U_U__AUCGU________CAAUAC 3'-UUU...CCACC_______A_G_CG_____AAAAUACC______AAAAA...UCG-5' _____________|________________________…												F	F		4
b2156	lysP			-1.98	0.273	29	43	84	100	Ec_cyaR 43 3' CCAAGG-A-CCAUGUCG 5' 29 |||||| | ||||||| lysP 84 5' GGUUCCAUCGGUACAG- 3' 100 gene product:lysine transporter; lysine-specific permease								-11.037	0.116192	30	46	81	99	_____________231________________250 _____________|__________________| 5'-AGC...CCAUU__C______AUC_______-3' ______________GG_GGUUCC___GGUACAG ______________||_||||||___||||||| ______________CC_CCAAGG___CCAUGUC 3'-UUU...UUCCU__A______A_________GAUCG...UCG-5' _____________|___________________| _____________47__________________29											F		F		4
b4527	ydaF										-32.39	0.005	1	53	-162	-100	sRNA(Ec_cyaR) 1 -gcugaaaaacauaacccauaaaaugcu-agc----------UGUACCAggaaccaccuccuuag 53 .|.| |||| |||| ||||.|| |.| ||.|||| ||||.. Target(ydaF_b4527) -100 auggcg--uuguua--gguaguuuaugacuugaugaagcauuACGUGGUagaauagagaggggaauu -162	-11.5004	0.0914555	16	36	-143	-112	_____________7________________________________40 _____________|________________________________| ____5'-AUAAGAU______UUACGAAGUA___C_______G____AUUGU...AAA-3' ______________GGUGCA__________GUU_AGUAUUU_AUGG ______________|||:||__________|:|_||:||||_|||| ______________CCAUGU__________CGA_UCGUAAA_UACC 3'-UUU...AAGGA___________________________A____CAAUA...UCG-5' _____________|_________________________…												F	F		4
b2743	pcm										-23.9	0.009	14	46	-42	-12	sRNA(Ec_cyaR) 14 acccauaaaaugcuagcugu---acca----GGAACCACc 46 ||||. ||||| |||| |.|||||| Target(pcm_b2743) -12 agggug---------cgacaaauuggucagaCUUUGGUGu -42	-14.0772	0.0204498	15	48	-44	-13	_____________106_______________________________________139 _____________|_________________________________________| 5'-GGG...CGCAA__U_______CAGA_____UAA___________________AGUUG...AAA-3' ______________GA_GUGGUUU____CUGGU___ACAGC_________GUGGG ______________||_||||||:____|||||___|||||_________:|||| ______________CU_CACCAAG____GACCA___UGUCG_________UACCC 3'-UUU...GAUUC__C________________________AUCG…	-14.0772	0.0206376	15	48	-44	-13	_____________106_______________________________________139 _____________|_________________________________________| 5'-GGG...CGCAA__U_______CAGA_____UAA___________________AGUUG...AAA-3' ______________GA_GUGGUUU____CUGGU___ACAGC_________GUGGG ______________||_||||||:____|||||___|||||_________:|||| ______________CU_CACCAAG____GACCA___UGUCG_________UACCC 3'-UUU...GAUUC__C________________________AUCG…	2.16715e-05	efer_rs01800,cko_rs17565,stm2926	L-isoaspartate protein carboxylmethyltransferase type II		F	F	F	4
b1856	mepM										-29.1	0.981	30	79	-33	6	sRNA(Ec_cyaR) 30 cuguaccaggaaccaccuccuuagccugugUAAUCUCCcuuacacgggcu 79 ||.|| || ||| ||||.| |||||||| || |.||| Target(mepM_b1856) 6 aacgugca--uuagugaaggagua------AUUAGAGGaaa---guccgu -33	-7.91808	0.44292	25	52	-15	13	_____________135___________________________165 _____________|_____________________________| 5'-GUC...AUUAA______A___A__A_G__CA____A____CCGCU...UCG-3' ______________UGAGGA_GUG_UU_C_UG__ACAG_UAGC ______________|:||||_|||_||_|_||__||||_|||| ______________AUUCCU_CAC_AA_G_AC__UGUC_AUCG 3'-UUU...GUCCG______C___C____G__CA____G____UAAAA...UCG-5' _____________|_____________________________| _____________5…												F	F		4
b1262	trpC										-16.6	0.999	1	31	74	104	sRNA(Ec_cyaR) 1 -gcugaaaaacauaacc-cau----aaaau--GCUAGCu 31 ||||| ||| ||| ||||. ||.||| Target(trpC_b1262) 104 ccgacu--------uggaguaagacuuuugacCGGUCGc 74	-11.0439	0.115787	2	33	62	89	_____________212______________________________241 _____________|________________________________| 5'-GCC...CGCAA__________ACCGC___CCAG__________AAUGA...UUC-3' ______________ACAGC_AGCA_____UGG_______UUUUCAG ______________|||||_||||_____|||_______||||||| ______________UGUCG_UCGU_____ACC_______AAAAGUC 3'-UUU...GACCA_____A____AAAAU___CAAUACA_______G-5' _____________|________________________________| …												F	F		4
b4066	yjcF										-8.1	0.999	3	14	23	34	sRNA(Ec_cyaR) 3 uGAAAAACAUAa 14 |||||||||| Target(yjcF_b4066) 34 cCUUUUUGUAUa 23	-7.3521	0.531142	4	13	23	32	_____________173________184 _____________|__________| 5'-GGG...AAUAA__________CCUCU...CAG-3' ______________UAUGUUUUUC ______________|||||||||| ______________AUACAAAAAG 3'-UUU...ACCCA__________UCG-5' _____________|__________| _____________14_________3												F	F		4
b2568	lepB			0.42	0.388	15	28	48	61	Ec_cyaR 28 3' AUCGUAAAAUACCC 5' 15 :||||||||||| lepB 48 5' GGGCAUUUUAUGGU 3' 61 gene product:leader peptidase (signal peptidase I)	-13	0.691	15	27	49	61	sRNA(Ec_cyaR) 15 cCCAUAAAAUGCu 27 |||||||||||. Target(lepB_b2568) 61 uGGUAUUUUACGg 49	-11.9731	0.0709615	16	38	39	59	_____________189_____________________211 _____________|_______________________| 5'-GGC...CCACA______ACG______________UGCGU...AAC-3' ______________CUGGUG_____GGCAUUUUAUGG ______________|||||:_____:||||||||||| ______________GACCAU_____UCGUAAAAUACC 3'-UUU...CCAAG______GUCGA____________CAAUA...UCG-5' _____________|_______________________| _____________39______________________15											F	F	F		4
b4529	ydbJ																	-11.5187	0.0905777	9	48	-12	26	_____________138_________________________________________178 _____________|___________________________________________| 5'-AAU...GAUCA____AAGAAAAGA____G__________________AGG____GCCGC...GUU-3' ______________GAGG__________UGC_AGC_AGCGUUU__UGGGU___GUGU ______________||||__________|:|_|||_|||:|||__|||||___:||| ______________CUCC__________AUG_UCG_UCGUAAA__ACCCA___UACA 3'-UUU...GAUUC____ACCAAGGACC_____…	-11.5187	0.0846111	9	48	-12	26	_____________138_________________________________________178 _____________|___________________________________________| 5'-AAU...GAUCA____AAGAAAAGA____G__________________AGG____GCCGC...GUU-3' ______________GAGG__________UGC_AGC_AGCGUUU__UGGGU___GUGU ______________||||__________|:|_|||_|||:|||__|||||___:||| ______________CUCC__________AUG_UCG_UCGUAAA__ACCCA___UACA 3'-UUU...GAUUC____ACCAAGGACC_____…	0.00144211	efer_rs08165,cko_rs06110,stm1649	DUF333 family putative lipoprotein			F	F	4
b0620	citB										-25.8	0.582	1	40	-131	-91	sRNA(Ec_cyaR) 1 -gcugaaaaac----AUAACCCAuaaaaugcuagcuguaccagga 40 |||| || |.|||||| ||||.| .||| || Target(citB_b0620) -91 ucgaccguuaguucaUGUUGGGU----uacgguacaaguggcccg -131	-8.81813	0.317885	11	36	-127	-106	_____________23_________________________46 _____________|__________________________| 5'-UCA...AGCCC____AACA__________________ACUUG...UAU-3' ______________GGUG____UGGCAU____UGGGUUGU ______________|||:____|:||||____||||||:| ______________CCAU____AUCGUA____ACCCAAUA 3'-UUU...AAGGA____GUCG______AAAU________CAAAA...UCG-5' _____________|__________________________| _____________37________________________…												F	F		4
b1041	csgB										-29.41	0.122	1	40	45	81	sRNA(Ec_cyaR) 1 -gcugaaaaaCAUAACCcauaaaaugcua--gcugua---ccagga 40 |||.|| ||||||| |||| ||||.| ||||| Target(csgB_b1041) 81 ucgauuua--GUAUUGG-------acgacgccgacguuaggguccg 45	-15.7354	0.0066694	1	46	39	79	_____________189_________________________________________________231 _____________|___________________________________________________| 5'-GAA...UACUG____CG______GAU______CGC__________________A________UAAUU...UCG-3' ______________GGUG___CCUGG___UGCAGC___AGCA_______GGUUAUG___UUUAGC ______________||||___|||||___|:||||___||||_______|||||||___||:||| ______________CCAC___GGACC___AUGUCG___UCGU_______CC…												F	F		4
b0299	insF1										-17.7	0	14	33	-72	-55	sRNA(Ec_cyaR) 14 acccauaaaaUGCUAGCUGu 33 ||| |||.||||| Target(insF1_b0299) -55 agggcaag--ACGGUCGACc -72	-10.7395	0.134821	15	32	-71	-56	_____________79_________________96 _____________|__________________| 5'-GCG...AACGC_________GAAC_____AUGAA...GUC-3' ______________CAGCUGGCA______GGG ______________|||||:|||______||| ______________GUCGAUCGU______CCC 3'-UUU...ACCAU_________AAAAUA___AAUAC...UCG-5' _____________|__________________| _____________33_________________14												F	F		4
b3022	mqsR										-11.9	0.251	1	18	-6	13	sRNA(Ec_cyaR) 1 -gcugaaaaaCAUAACCCa 18 || |||||||| Target(mqsR_b3022) 13 acgcaaaaagGUAUUGGGg -6	-11.7588	0.0797055	10	17	-5	2	_____________145______154 _____________|________| 5'-CGC...GGCGG________GAAAA...AUG-3' ______________GGGUUAUG ______________|||||||| ______________CCCAAUAC 3'-UUU...AAAUA________AAAAA...UCG-5' _____________|________| _____________18_______9												F	F		4
b0454	ybaZ										-24.4	0.792	14	40	-121	-94	sRNA(Ec_cyaR) 14 acccauaaaaugcuag-cug--UACCAGGa 40 ||| ||.|||| ||| ||||||| Target(ybaZ_b0454) -94 agggcg--uugcgaugagacaaAUGGUCCa -121	-12.5896	0.0502522	15	49	-128	-95	_____________22_____________________________________57 _____________|______________________________________| 5'-UCU...CUUCC___CC__A________AA____AG_______GC_____AGAAC...UUC-3' ______________GGA__UG___CCUGGU__ACAG__UAGCGUU____GGG ______________|||__||___||||||__||||__||||:||____||| ______________CCU__AC___GGACCA__UGUC__AUCGUAA____CCC 3'-UUU...CGAUU___CC__CAA____________G________AAUA___AAUAC...UCG-…												F	F		4
b2201	ccmA										-14.2	0.992	31	51	83	98	sRNA(Ec_cyaR) 31 UGUACCaggaaccac-cuccuu 51 ||||| ||| ||||| Target(ccmA_b2201) 98 ACAUGG------gugagaggac 83	-9.25437	0.266053	31	50	83	97	_____________233___________________249 _____________|_____________________| 5'-AUG...AACGC_____A_______________AA-3' ______________AGGAG_GUG______GGUACA ______________|||||_|||______|||||| ______________UCCUC_CAC______CCAUGU 3'-UUU...CCGAU_________CAAGGA______CGAUC...UCG-5' _____________|_____________________| _____________51____________________30												F	F		4
b3126	garL										-24.1	0.103	1	35	-113	-82	sRNA(Ec_cyaR) 1 -gcugaaaaacauaacccauaaaaugcua--GCUGUAc 35 ||||| |||| |||| ||| .|.| ||||.| Target(garL_b3126) -82 gcgacu---ugua--gggugcuuu-uggucaCGACGUa -113	-13.1731	0.0357197	1	40	-120	-83	_____________30___________________________________________69 _____________|____________________________________________| 5'-GUG...UGCAC____UCAA______AC________CG__________________GCUGA...CUG-3' ______________UCCU____UGCAGC__UGGU_UUU__UGGG__AUGU___UCAGC ______________||||____|:||||__|:|:_|||__||||__||||___||||| ______________AGGA____AUGUCG__AUCG_AAA__ACCC__UACA___AGUCG 3'-UUU...CACCA____CC________…												F	F		4
b3520	yhjB										-12.6	0.999	22	35	58	70	sRNA(Ec_cyaR) 22 aaugcuaGCUGUAc 35 |.||| |||||| Target(yhjB_b3520) 70 augcga-CGACAUu 58	-9.50939	0.238611	23	34	58	68	_____________208__________220 _____________|____________| 5'-UUU...CAGUU____________AUUCC...GUC-3' ______________UACAGC_AGCGU ______________||||||_|||:| ______________AUGUCG_UCGUA 3'-UUU...GGACC______A_____AAAUA...UCG-5' _____________|____________| _____________35___________22												F	F		4
b0988	insB1										-17.9	0.999	14	34	10	28	sRNA(Ec_cyaR) 14 aCCCAUAAaaugcuagcugua 34 ||||||| ||| ||||| Target(insB1_b0988) 28 cGGGUAUU--acgcccgacaa 10	-10.8705	0.126338	15	33	10	26	_____________160_________________178 _____________|___________________| 5'-CGG...GGGCA_____CC____________CGUUG...CGG-3' ______________ACAGC__GCAU__UAUGGG ______________|||||__||||__|||||| ______________UGUCG__CGUA__AUACCC 3'-UUU...GACCA_____AU____AA______AAUAC...UCG-5' _____________|___________________| _____________34__________________14												F	F		4
b1789	yeaL										-17.4	0.965	22	42	-57	-40	sRNA(Ec_cyaR) 22 aaugcuagcuguacCAGGAAc 42 |.||| |||| |||||| Target(yeaL_b1789) -40 augcgaacgac---GUCCUUc -57	-9.19554	0.272684	23	34	-52	-41	_____________98___________111 _____________|____________| 5'-GCU...CUUCC______A_____AAAGU...UUG-3' ______________UGCAGC_AGCGU ______________|:||||_|||:| ______________AUGUCG_UCGUA 3'-UUU...GGACC______A_____AAAUA...UCG-5' _____________|____________| _____________35___________22												F	F		4
b4613	dinQ										-22	0.344	9	41	-144	-119	sRNA(Ec_cyaR) 9 acauaacccauaaaaugcuagcuguACCAGGAa 41 ||. |||| |.|| ||| ||||||| Target(dinQ_b4613) -119 cguggugggc-----augaa-gac-UGGUCCUg -144	-7.88771	0.447505	27	37	-124	-114	_____________26__________38 _____________|___________| 5'-UUC...ACGGG______C____ACUGA...AUU-3' ______________UGGUGC_GUUA ______________||||:|_|:|| ______________ACCAUG_CGAU 3'-UUU...CAAGG______U____CGUAA...UCG-5' _____________|___________| _____________38__________26												F	F		4
b1575	dicB										-14.2	0.14	13	34	-125	-94	sRNA(Ec_cyaR) 13 aACCCAUAAaa-ugc---------uagcugua 34 |||||||| || ||.|||| Target(dicB_b1575) -94 gUGGGUAUUgugacaaaaaccaaaauugacaa -125	-10.0761	0.185106	14	33	-108	-95	_____________42___________________57 _____________|____________________| 5'-GGU...CAAAA_____G______________GGAUU...AGA-3' ______________ACAGU_______UUAUGGGU ______________||||:_______|||||||| ______________UGUCG_______AAUACCCA 3'-UUU...GACCA_____AUCGUAA________AUACA...UCG-5' _____________|____________________| _____________34___________________13												F	F		4
b2742	nlpD										-22.4	0.002	9	44	53	83	sRNA(Ec_cyaR) 9 acauaacccauaaaaUGCUAGCUGUAccaggaacca 44 || ||| |||.|||..|| |.|||| Target(nlpD_b2742) 83 agucuugucgg----ACGGUCGGUAUcg-cuuuggu 53	-12.5277	0.0520614	24	44	52	71	_____________202___________________223 _____________|_____________________| 5'-AGC...GUCAC_______GC____________GGCUG...CGG-3' ______________UGGUUUC___UAUGGCUGGCA ______________|||||:|___||::|||:||| ______________ACCAAGG___AUGUCGAUCGU 3'-UUU...CCUCC_______ACC___________AAAAU...UCG-5' _____________|_____________________| _____________45____________________23	-12.5277	0.0506614	24	44	52	71	_____________202___________________223 _____________|_____________________| 5'-AGC...GUCAC_______GC____________GGCUG...CGG-3' ______________UGGUUUC___UAUGGCUGGCA ______________|||||:|___||::|||:||| ______________ACCAAGG___AUGUCGAUCGU 3'-UUU...CCUCC_______ACC___________AAAAU...UCG-5' _____________|_____________________| _____________45____________________23	0.000164106	efer_rs01805,cko_rs17560,stm2925	activator of AmiC murein hydrolase activity lipoprotein		F	F	F	4
b0853	ybjN			2.34	0.48	29	47	11	29	Ec_cyaR 47 3' UCCACCAAGGACCAUGUCG 5' 29 ||| ||||||||| ::| ybjN 11 5' UGGUCGUUCCUGGUCUGGA 3' 29 gene product:negative regulator of motility; multicopy suppressor of coaA(Ts); putative sensory transduction regulator	-24.4	0.946	22	47	11	40	sRNA(Ec_cyaR) 22 aaugcuagc-ugu----ACCAGGAACcaccu 47 |.|| ||| |.| ||||||||| ||| Target(ybjN_b0853) 40 cugcg-ucgcauaggucUGGUCCUUGcuggu 11	-12.1305	0.0650759	16	46	11	44	_____________161__________________________________196 _____________|____________________________________| 5'-AAA...UCGCU___C_________CUGG___C________CA_____CUCGA...AUC-3' ______________GGU_GUUCCUGGU____AUA_GCU_GCGU___AUGG ______________|||_|||||||||____|:|_|||_||:|___|||| ______________CCA_CAAGGACCA____UGU_CGA_CGUA___UACC 3'-UUU...UUCCU___C____________________U____AAA____CAAUA...UCG-5' __________…											F	F	F		4
b3908	sodA										-13.14	0.998	28	42	-132	-96	sRNA(Ec_cyaR) 28 aGCUGUAC----------------------caggaac 42 ||.|||| |||||| Target(sodA_b3908) -96 aCGGCAUGaaaagcauucccauaccaaaacguccuuu -132	-6.26442	0.705457	29	35	-103	-97	_____________47______55 _____________|_______| 5'-GCU...GAAAA_______AUUGA...AGA-3' ______________GUACGGC ______________||||:|| ______________CAUGUCG 3'-UUU...AGGAC_______AUCGU...UCG-5' _____________|_______| _____________36______28												F	F		4
b4535	yniD										-35	0.01	8	50	31	74	sRNA(Ec_cyaR) 8 aacauaac-ccauaaaaugcuagcuguaccaggaACCACC----uccu 50 |||||| |||.| |||.|| |.||| |||||| ||| Target(yniD_b4535) 74 uuguaucgcggugucuaacggucaucgugg----UGGUGGuagaaggu 31	-13.4175	0.0308282	8	49	31	73	_____________181_____________________________________________225 _____________|_______________________________________________| 5'-CGA...ACACU___AGAU_______________UA______A_C_____C_C______GUUGC...UUU-3' ______________GGA____GGUGGU____GGUGC__CUGGCA_U_UGUGG_G_UAUGUU ______________|||____||||||____|||:|__||:|||_|_|:|||_|_|||||| ______________CCU____CCACCA____CCAUG__GAUCGU_A_AUACC_C_AUACAA 3'-UUU...…												F	F		4
b1766	sppA										-20.9	0.943	28	49	-119	-97	sRNA(Ec_cyaR) 28 aGCUGUAccaggaaccac-cucc 49 |||||| ||..| |||| ||| Target(sppA_b1766) -97 aCGACAUuguuuuaggugagagc -119	-10.7004	0.137441	29	48	-118	-98	_____________32____________________54 _____________|_____________________| 5'-CCU...AACAC___A____A_____U______ACAGU...UCC-3' ______________GAG_GUGG_UUUUG_UACAGC ______________|||_||||_|::||_|||||| ______________CUC_CACC_AGGAC_AUGUCG 3'-UUU...GAUUC________A_____C______AUCGU...UCG-5' _____________|_____________________| _____________49____________________28												F	F		4
b1891	flhC										-16.9	0	15	37	31	53	sRNA(Ec_cyaR) 15 cccauaaaaUGCUAGCUGua----cca 37 |||| |||.||||| || Target(flhC_b1891) 53 aggua----ACGGUCGACuuauagggc 31	-15.0608	0.0106914	16	36	31	51	_____________181_______________________203 _____________|_________________________| 5'-UUU...AGCGC__GAUAUU_________________AAUUG...CAC-3' ______________GG______CAGCUGGCA____AUGG ______________||______|||||:|||____|||| ______________CC______GUCGAUCGU____UACC 3'-UUU...AAGGA__AU_____________AAAA____CAAUA...UCG-5' _____________|_________________________| _____________37________________________15												F	F		4
b1686	menI			-10.42	0.019	34	49	59	74	Ec_cyaR 49 3' CCUCCACCAAGGACCA 5' 34 || || ||||||||| menI 59 5' GGUGG-GGUUCCUGGA 3' 74 gene product:1,4-dihydroxy-2-naphthoyl-CoA hydrolase	-21.9	0	34	50	59	74	sRNA(Ec_cyaR) 34 aCCAGGAACCaccuccu 50 ||||||||| || || Target(menI_b1686) 74 aGGUCCUUGG-gguggu 59	-19.8874	0.0001942	10	49	59	99	_____________209_______________________________________250 _____________|_________________________________________| 5'-CGG...AACAU__U____________A___UC___UUGAACA___U___G___-3' ______________GG_GG_GGUUCCUGG_UAU__GCU_______UAU_GGU_AUG ______________||_||_|||||||||_||:__|||_______|||_|||_||| ______________CC_CC_CCAAGGACC_AUG__CGA_______AUA_CCA_UAC 3'-UUU...CGAUU__U__A_____________U____UCGUAAA___C___…											F	F	F		4
b4348	hsdS										-15.5	0.242	29	44	-118	-101	sRNA(Ec_cyaR) 29 gCUGUACCAGgaa--cca 44 ||||||||| || Target(hsdS_b4348) -101 gGACAUGGUCaagcgggu -118	-13.1351	0.0365387	15	42	-33	-9	_____________117__________________________143 _____________|____________________________| 5'-GCC...CGUCA___G____A____A________G_____GUGAA...UAA-3' ______________GUU_CUGG___AG__AGCGUUU_GUGGG ______________|||_||||___||__|||:|||_:|||| ______________CAA_GACC___UC__UCGUAAA_UACCC 3'-UUU...UCCAC___G____AUG__GA_______A_____AAUAC...UCG-5' _____________|____________________________| _____________43_______…	-13.1351	0.0362384	15	42	-33	-9	_____________117__________________________143 _____________|____________________________| 5'-GCC...CGUCA___G____A____A________G_____GUGAA...UAA-3' ______________GUU_CUGG___AG__AGCGUUU_GUGGG ______________|||_||||___||__|||:|||_:|||| ______________CAA_GACC___UC__UCGUAAA_UACCC 3'-UUU...UCCAC___G____AUG__GA_______A_____AAUAC...UCG-5' _____________|____________________________| _____________43_______…	0.000478018	efer_rs15530,stm4524	specificity determinant for hsdM and hsdR		F	G	G	4
b4043	lexA										-12.4	0.998	31	40	-145	-136	sRNA(Ec_cyaR) 31 UGUACCAGGa 40 |.|||||| Target(lexA_b4043) -136 ACGUGGUCCa -145	-11.0444	0.115758	16	39	-144	-125	_____________6_________________________27 _____________|_________________________| _____5'-UGAUUA_________UU______________UCGCA...AGC-3' ______________CCUGGUGCA__CUG_____UUAUGG ______________||||||:||__||:_____|||||| ______________GGACCAUGU__GAU_____AAUACC 3'-UUU...ACCAA_________C____CGUAA______CAAUA...UCG-5' _____________|_________________________| _____________40________________________15												F	F		4
b1097	yceG										-29.8	0.746	14	47	35	66	sRNA(Ec_cyaR) 14 acccauaaaaugcuagcuguaccaggaACCACCu 47 ||||.| || || .|||| .| |||||| Target(yceG_b1097) 66 cggguguggu-cgc-cgcuaugggucaUGGUGGu 35	-11.7364	0.0806704	15	46	35	64	_____________185______________________________216 _____________|________________________________| 5'-CUC...UUGCU______A__G_____C__C___UGG_______CGUCU...AAU-3' ______________GGUGGU_CU_GGUAU_GC__GC____UGUGGG ______________||||||_|:_||||:_||__||____|:|||| ______________CCACCA_GG_CCAUG_CG__CG____AUACCC 3'-UUU...UUCCU______A__A_____U__AU__UAAA______AAUAC...UCG-5' _____________|________________________…												F	F		4
b3987	rpoB										-13.66	0.751	1	20	-34	-15	sRNA(Ec_cyaR) 1 -gcugaaaaacauaACCCAUa 20 ||||| |||||| Target(rpoB_b3987) -15 gcgacuguucagc-UGGGUAg -34	-7.81379	0.458746	1	19	-33	-16	_____________117_________________136 _____________|___________________| 5'-CGU...GACAG______CGACUUG______GAGCU...ACU-3' ______________AUGGGU________UCAGC ______________||||||________||||| ______________UACCCA________AGUCG 3'-UUU...UAAAA______AUACAAAA_____-5' _____________|__________________| _____________20_________________1												F	F		4
b1406	ydbC										-27.3	0.935	1	38	-144	-109	sRNA(Ec_cyaR) 1 gcugaaaaacauaacccauaaaaugcua-gcuGUACCAg 38 |||||| |||.|| |.||||.|| .| |||||| Target(ydbC_b1406) -109 ggacuuucuguguuu--uguuuugcgcagug-CAUGGUg -144	-10.0299	0.189091	2	36	-142	-110	_____________8____________________________________42 _____________|____________________________________| ___5'-CCGGAUGU________GAC_________U________C______GACAA...GAG-3' ______________GGUAC_GU___GCGUUUUGU___UUGUGU_UUUCAG ______________|||||_|:___||:||||:|___||:|||_|||||| ______________CCAUG_CG___CGUAAAAUA___AAUACA_AAAGUC 3'-UUU...AAGGA_____U__AU__________CCC______A______G-5' _____________|_______…												F	F		4
b1625	cnu										-12.9	0.987	1	25	-17	13	sRNA(Ec_cyaR) 1 gcugaaaaa-cauaac----CCAUAAAAUg 25 ||||| ||||| |||||||||. Target(cnu_b1625) 13 ggacuugucaguauuuuccaGGUAUUUUAu -17	-9.48704	0.240931	2	25	-17	11	_____________133___________________________163 _____________|_____________________________| 5'-GUU...UUAAU__________ACCUU_____ACUG_____GACUA...AUC-3' ______________UAUUUUAUGG_____UUAUG____UUCAG ______________:|||||||||_____|||||____||||| ______________GUAAAAUACC_____AAUAC____AAGUC 3'-UUU...CGAUC__________C_________AAA______G-5' _____________|_____________________________| _____________26_________…												F	F		4
b2629	yfjM										-19.7	0.986	14	42	-142	-114	sRNA(Ec_cyaR) 14 acccauaaaaugcuagcuguaCCAGGAAc 42 |||||| ||| ||||||| Target(yfjM_b2629) -114 gggguauacaaagauacccuaGGUCCUUu -142	-6.41388	0.682112	15	41	-141	-115	_____________9___________________________37 _____________|___________________________| 5'-GAU...GUCAU_______AUCCCA___AAACA______GAAAC...UCU-3' ______________UUCCUGG______UAG_____UAUGGG ______________|||||||______|||_____|||||| ______________AAGGACC______AUC_____AUACCC 3'-UUU...CCACC_______AUGUCG___GUAAA______AAUAC...UCG-5' _____________|___________________________| _____________42________________…												F	F		4
b4243	ridA										-24.6	0.903	9	44	42	79	sRNA(Ec_cyaR) 9 acauaa--cccauaa-aaugcuagCUGUACc--aggaacca 44 |||| |||| ||.||. |||||| |||| || Target(ridA_b4243) 79 aguauaacgggucuaguugcgg--GACAUGcauuccu-ggc 42	-11.4864	0.0921319	15	43	42	70	_____________192______________________________222 _____________|________________________________| 5'-AAA...CUAUC_______UAC______________GAUC____CAAUA...UCC-3' ______________GGU_CCU___GUACAG__GGCGUU____UGGG ______________|||_|||___||||||__:||:||____|||| ______________CCA_GGA___CAUGUC__UCGUAA____ACCC 3'-UUU...CUCCA___A___C________GA______AAU_____AAUAC...UCG-5' _____________|________________________…												F	F		4
b1792	yeaO			-5.81	0.115	57	76	-23	-6	Ec_cyaR 76 3' GGCACAUUCCCUCUAAUGUG 5' 57 |||| |||||||| ||| yeaO -23 5' GCGUGAAAGGGAGA--ACAA 3' -6 gene product:DUF488 family protein	-20.1	0.456	56	76	-23	-1	sRNA(Ec_cyaR) 56 uguguaa--UCUCCCUUacacgg 76 |||| |||||||| |||| Target(yeaO_b1792) -1 gcacaaacaAGAGGGAAagugcg -23	-9.33243	0.257428	14	43	-150	-124	______________1_____________________________28 ______________|_____________________________| ___________5'-___AA_______U__AC___C_________GUUGC...CCG-3' ______________GGU__CUGGU_C_GU___CA__UUAUGGGU ______________|||__|||||_|_|:___||__|||||||| ______________CCA__GACCA_G_CG___GU__AAUACCCA 3'-UUU...CUCCA___AG_____U_U__AUC__AA________AUACA...UCG-5' _____________|______________________________| _______…											F	F	H		4
b1221	narL										-13	0.999	15	34	68	86	sRNA(Ec_cyaR) 15 cccauaaaaugcu-AGCUGUa 34 ||||| || |||||| Target(narL_b1221) 86 cgguaug--acuauUCGACAa 68	-7.06252	0.577809	16	33	68	84	_____________218_________________236 _____________|___________________| 5'-GCA...GUAAA______UAU__G_______CACCA...CCG-3' ______________ACAGCU___CA___UAUGG ______________||||||___||___||||| ______________UGUCGA___GU___AUACC 3'-UUU...GACCA______UC___AAA_____CAAUA...UCG-5' _____________|___________________| _____________34__________________15												F	F		4
b2342	fadI										-14.9	0.999	1	22	-3	20	sRNA(Ec_cyaR) 1 -gcugaaaaacauaACCCAUAAa 22 || ||||| |||||||| Target(fadI_b2342) 20 ucgccauuuuggacUGGGUAUUg -3	-9.83686	0.206455	6	34	-14	13	_____________136___________________________165 _____________|_____________________________| 5'-UGC...UUUUU_____G___AGUG________CAG_____ACCGC...AUG-3' ______________UACAG__GG____UUAUGGGU___GUUUU ______________|||||__:|____||||||||___||||| ______________AUGUC__UC____AAUACCCA___CAAAA 3'-UUU...GGACC_____GA__GUAA________AUA_____AGUCG-5' _____________|_____________________________| _____________35_____…												F	F		4
b2142	yohK			0.38	0.386	34	47	-82	-68	Ec_cyaR 47 3' UCCACC--AAGGACCA 5' 34 ||||| ||:|||| yohK -82 5' UGGUGGUUUUUCUGG- 3' -68 gene product:LrgB family inner membrane protein; putative seritonin transporter	-18.2	0.975	32	47	-82	-65	sRNA(Ec_cyaR) 32 guacc--AGGAACCACCu 47 .||| |..||||||| Target(yohK_b2142) -65 gguggucUUUUUGGUGGu -82	-16.7687	0.0030876	24	49	-111	-86	_____________39__________________________66 _____________|___________________________| 5'-CAU...GGCCC__UA____U____________UC____CGCUG...CGU-3' ______________GG__GUGG_UUCCUG_UGCAG__AGUA ______________||__||||_||||||_|:|||__||:| ______________CC__CACC_AAGGAC_AUGUC__UCGU 3'-UUU...CGAUU__UC___________C_____GA____AAAAU...UCG-5' _____________|___________________________| _____________50________________…	-18.4285	0.000553615	1	49	-111	-67	_____________39__________________________________________________85 _____________|___________________________________________________| 5'-CAU...GGCCC__UA______U__________UC____CGCU______G_________U___GGUGA...CGU-3' ______________GG__GUGGUU_CCUG_UGCAG__AGUA_______GGU___GUUUUUC_GGU ______________||__||||||_||||_|:|||__||:|_______|||___|||||||_:|: ______________CC__CACCAA_GGAC_AUGUC__UCGU_______CCA_…	0.000591739	efer_rs11190,cko_rs02815,stm2182	LrgB family inner membrane protein	F	F	H	F	4
b1445	ydcX			0.7	0.402	10	30	21	41	Ec_cyaR 30 3' CGAUCGUAAAAUAC-CCAAUAC 5' 10 ||| |: ||||||| |||||| ydcX 21 5' GCUUGUUUUUUAUGCGGUUAU- 3' 41 gene product:DUF2566 family protein	-26.6	0	1	34	16	48	sRNA(Ec_cyaR) 1 -gcugaaaaaCAUAACC-cauaaaaugcuagc-ugua 34 |||| ||||||| ||||||| .| ||| ||| Target(ydcX_b1445) 48 acgacg----GUAUUGGcguauuuuuuguucguacac 16	-19.6835	0.0002387	1	33	16	46	_____________166_________________________________198 _____________|___________________________________| 5'-AAG...UCAAC___U___U__U_______C_______G________AAUCG...GUU-3' ______________ACA_GCU_GU_UUUUAUG_GGUUAUG_____CAGC ______________|||_|||_|:_|||||||_|||||||_____|||| ______________UGU_CGA_CG_AAAAUAC_CCAAUAC_____GUCG 3'-UUU...GACCA_______U__U_______________AAAAA____-5' _____________|______________…											F	F	F		4
b1143	ymfI										-24.3	0.991	23	47	-47	-14	sRNA(Ec_cyaR) 23 augcuagcugua--------ccagga-ACCACCu 47 |||| ||||| |||| |||||| Target(ymfI_b1143) -14 aacgaccgacacacucuugaggucguaUGGUGGc -47	-8.14123	0.409881	24	46	-46	-15	_____________104______________________________137 _____________|________________________________| 5'-CCU...GGCUC______A_G____AGUUCUCAC_____C____AGCAA...CAG-3' ______________GGUGGU_U_CUGG_________ACAGC_AGCA ______________||||||_|_||||_________|||||_|||| ______________CCACCA_A_GACC_________UGUCG_UCGU 3'-UUU...UUCCU________G____A_____________A____AAAAU...UCG-5' _____________|________________________…												F	F		4
b1992	cobS			-7.44	0.069	33	50	-35	-17	Ec_cyaR 50 3' UCC-UCCACCAAGGACCAU 5' 33 || |||||||:| |||| cobS -35 5' UGGCUGGUGGUUUCGGGUA 3' -17 gene product:cobalamin synthase	-21.8	0.071	31	50	-35	-15	sRNA(Ec_cyaR) 31 uguaccaGGAACCACCu-ccu 50 .|||| |.||||||| || Target(cobS_b1992) -15 uuaugggCUUUGGUGGucggu -35	-16.5378	0.0036869	24	49	-34	-9	_____________116_________________________143 _____________|___________________________| 5'-AUU...AGUAU__CU_________G_____UGG_____AAAAU...GUA-3' ______________GG__GGUGGUUUC_GGUAU____AGUA ______________||__|||||||:|_||||:____||:| ______________CC__CCACCAAGG_CCAUG____UCGU 3'-UUU...CGAUU__U__________A_____UCGA____AAAAU...UCG-5' _____________|___________________________| _____________50_______________…	-16.5378	0.00346585	24	49	-34	-9	_____________116_________________________143 _____________|___________________________| 5'-AUU...AGUAU__CU_________G_____UGG_____AAAAU...GUA-3' ______________GG__GGUGGUUUC_GGUAU____AGUA ______________||__|||||||:|_||||:____||:| ______________CC__CCACCAAGG_CCAUG____UCGU 3'-UUU...CGAUU__U__________A_____UCGA____AAAAU...UCG-5' _____________|___________________________| _____________50_______________…	0.00136173	cko_rs03575,stm2017	cobalamin synthase	F	F	F	F	4
b4019	metH										-23.8	0.093	14	45	49	72	sRNA(Ec_cyaR) 14 aCCCAUAaaaugcuagcu-guaccaggaaccac 45 |||||| .||. |. |.||||| Target(metH_b4019) 72 cGGGUAUg--gcggcaggucgugguc------- 49	-13.0457	0.0385309	15	40	46	70	_____________196_________________________222 _____________|___________________________| 5'-AGC...ACGUA_________U__AC____G________CACCA...ACG-3' ______________UUCUGGUGC_GG__GGCG___UAUGGG ______________|:|||||:|_:|__:||:___|||||| ______________AGGACCAUG_UC__UCGU___AUACCC 3'-UUU...CACCA____________GA____AAA______AAUAC...UCG-5' _____________|___________________________| _____________41_______________…												F	F		4
b3861	yihF										-23	0	30	49	49	71	sRNA(Ec_cyaR) 30 cuguaccagga---ACCACCUCc 49 ||||||| ||||||.| Target(yihF_b3861) 71 cacaugguacacggUGGUGGGGu 49	-12.0951	0.0663616	32	48	49	68	_____________199__________________220 _____________|____________________| 5'-AUG...AAUCU________GG_ACA______ACAGG...AAA-3' ______________GGGGUGGU__C___UGGUAC ______________|:||||||__|___|||||| ______________CUCCACCA__G___ACCAUG 3'-UUU...GAUUC________A__G________UCGAU...UCG-5' _____________|____________________| _____________49___________________31												F	F		4
b1791	yeaN										-12.5	0.991	28	37	-33	-24	sRNA(Ec_cyaR) 28 aGCUGUACCa 37 |||||||| Target(yeaN_b1791) -24 cCGACAUGGa -33	-10.1139	0.181894	29	36	-32	-25	_____________118______127 _____________|________| 5'-GGC...GGUAA________CUCGU...CAG-3' ______________GGUACAGC ______________|||||||| ______________CCAUGUCG 3'-UUU...AAGGA________AUCGU...UCG-5' _____________|________| _____________37_______28												F	F		4
b4032	malG			-13.44	0.003	57	72	-18	-3	Ec_cyaR 72 3' CAUUCCCUCUAAUGUG 5' 57 |||||||||| ||| malG -18 5' UUAAGGGAGAUAACAA 3' -3 gene product:maltose transporter subunit; part of maltose permease, inner membrane; membrane component of ABC superfamily	-26.5	0.034	52	81	-27	6	sRNA(Ec_cyaR) 52 agccug---uguaAUCUCCCUUAcacgggcuua 81 ||| ||| |||||||||| |...||| Target(malG_b4032) 6 acgguaaaaacaaUAGAGGGAAUuaguuugaag -27	-7.80651	0.45986	63	69	-15	-9	_____________135_____143 _____________|_______| 5'-CAC...GAUUA_______UAACA...UGG-3' ______________AGGGAGA ______________||||||| ______________UCCCUCU 3'-UUU...CACAU_______AAUGU...UCG-5' _____________|_______| _____________70______62											F	F	F		4
b3067	rpoD										-15.2	0.978	26	50	2	28	sRNA(Ec_cyaR) 26 cuAGCUGU-acca-ggaaccaccuccu 50 .|||||| || || |||| Target(rpoD_b3067) 28 agUCGACAcugacgcccaaaacgaggu 2	-6.03355	0.740543	16	35	-16	3	_____________134__________________155 _____________|____________________| 5'-GCC...AAUAA___UG_A__C___C______AGCAA...AAG-3' ______________GUG__G_UA_CGU_UUAUGG ______________||:__|_||_|:|_|||||| ______________CAU__C_AU_GUA_AAUACC 3'-UUU...AGGAC___GU_G__C___A______CAAUA...UCG-5' _____________|____________________| _____________36___________________15												F	F		4
b0287	yagU										-23.96	0.184	9	49	-36	4	sRNA(Ec_cyaR) 9 acaua---acccauaaaaugcuagcUGUACCAggaac-----caccucc 49 |||| |||| |||| ||||||| |||||| Target(yagU_b0287) 4 aguauagauggg------acga---ACAUGGUaauacaauauguggaga -36	-10.8556	0.12728	10	48	-35	2	_____________115_____________________________________________154 _____________|_______________________________________________| 5'-AUA...CUGAA______UAUAACAUAA________________________AGA____AAUAU...GGG-3' ______________GAGGUG__________UGGUACA___AGCA______GGGU___UAUG ______________||||||__________|||||||___||||______||||___|||| ______________CUCCAC__________ACCAUGU___UCGU______CCCA___AUAC 3'-UUU...…												F	F		4
b1355	ydaG										-32.39	0.008	1	53	-17	46	sRNA(Ec_cyaR) 1 -gcugaaaaacauaacccauaaaaugcu-agc----------UGUACCAggaaccaccuccuuag 53 .|.| |||| |||| ||||.|| |.| ||.|||| ||||.. Target(ydaG_b1355) 46 auggcg--uuguua--gguaguuuaugacuugaugaagcauuACGUGGUagaauagagaggggaauu -17	-13.5568	0.0283136	1	51	-13	44	_____________137____________________________________________________________196 _____________|______________________________________________________________| 5'-CGC...GUUAA______AGAUAAGA_______UUACGAAGUA___C_______G____AU______G______AUCAC...GGC-3' ______________GGGGAG________UGGUGCA__________GUU_AGUAUUU_AUGG____UGUU___CGGU ______________::||||________||||:||__________|:|_||:||||_||||____||||___|…												F	F		4
b3006	exbB			-6.61	0.091	48	68	-12	6	Ec_cyaR 68 3' CCCUCUAAUGUGUCCGAUUCC 5' 48 ||||| |||||| | |::| exbB -12 5' UGGAGA-UACACA-G-UGGGU 3' 6 gene product:membrane spanning protein in TonB-ExbB-ExbD complex; uptake of enterochelin; tonB-dependent uptake of B colicins								-14.2576	0.0182173	23	36	-101	-89	_____________49_____________63 _____________|______________| 5'-GCG...GCAAA______________GCAAA...CCU-3' ______________GGUACGGC_AGUAU ______________|||||:||_||:|| ______________CCAUGUCG_UCGUA 3'-UUU...AAGGA________A_____AAAUA...UCG-5' _____________|______________| _____________37_____________22	-14.2576	0.0184076	23	36	-101	-89	_____________49_____________63 _____________|______________| 5'-GCG...GCAAA______________GCAAA...CCU-3' ______________GGUACGGC_AGUAU ______________|||||:||_||:|| ______________CCAUGUCG_UCGUA 3'-UUU...AAGGA________A_____AAAUA...UCG-5' _____________|______________| _____________37_____________22	0.000536337	efer_rs14830,cko_rs18775,stm3159	membrane spanning protein in TonB-ExbB-ExbD complex	F		G	G	4
b3298	rpsM										-26.2	0.591	21	51	-12	22	sRNA(Ec_cyaR) 21 aaaugcuaGCUGUACcaggaaccac------cuccuu 51 |||||. |||.||| || |||| ||||| Target(rpsM_b3298) 22 auuacggaCGAUAUGc-cc--ggugauacgugaggau -12	-13.555	0.0283449	22	50	-11	20	_____________139_________________________________172 _____________|___________________________________| 5'-CUG...AUAGU_____UGCAUA________C________A______AACAU...UCC-3' ______________AGGAG______GUGG__CC__GUAUAGC_GGCAUU ______________|||||______||||__||__|||:|||_:||||| ______________UCCUC______CACC__GG__CAUGUCG_UCGUAA 3'-UUU...CCGAU_______________AA__AC_______A______AAUAC...UCG-5' _____________|___…	-13.555	0.0283892	22	50	-11	20	_____________139_________________________________172 _____________|___________________________________| 5'-CUG...AUAGU_____UGCAUA________C________A______AACAU...UCC-3' ______________AGGAG______GUGG__CC__GUAUAGC_GGCAUU ______________|||||______||||__||__|||:|||_:||||| ______________UCCUC______CACC__GG__CAUGUCG_UCGUAA 3'-UUU...CCGAU_______________AA__AC_______A______AAUAC...UCG-5' _____________|___…	0.000264948	efer_rs16495,cko_rs20105,stm3418	30S ribosomal subunit protein S13		F	F	F	4
b0199	metN										-20.6	0	10	33	85	111	sRNA(Ec_cyaR) 10 cauaac-ccauaaaa-ug-CUAGCUGu 33 ||||| ||||||| || |.||||| Target(metN_b0199) 111 cuauugcgguauuuaaacaGGUCGACc 85	-7.20357	0.555009	24	32	85	94	_____________235________246 _____________|__________| 5'-UCG...UGUGC_______A__AAUUU-3' ______________CAGCUGG_CA ______________|||||:|_|| ______________GUCGAUC_GU 3'-UUU...ACCAU__________AAAAU...UCG-5' _____________|__________| _____________33_________23												F	F		4
b0575	cusA										-17.9	0.701	28	48	-110	-95	sRNA(Ec_cyaR) 28 agcuguaccaGGAACCACCUc 48 |||| |.|||||||| Target(cusA_b0575) -95 gcgac-----CUUUGGUGGAa -110	-8.31432	0.385114	25	47	-109	-93	_____________41______________________59 _____________|_______________________| 5'-AGG...UGAAA_______________________CUGUU...AUA-3' ______________AGGUGGUUUC_____CAGC_GGC ______________||||||||:|_____||||_:|| ______________UCCACCAAGG_____GUCG_UCG 3'-UUU...AUUCC__________ACCAU____A___UAAAA...UCG-5' _____________|_______________________| _____________48______________________24												F	F		4
b0684	fldA										-25.34	0.933	1	49	-16	28	sRNA(Ec_cyaR) 1 -gcugaaaaacauaacccauaaaAUGCUAGcugua-ccag----gaacc-accucc 49 ||.|||||| ||||.|| .|| ||| ||| ||||| Target(fldA_b0684) 28 acggcuuuuuc------------UACGGUCacuaucgguacucacuuuauuggaga -16	-13.2538	0.0340338	1	48	-15	26	_____________135____________________________________________________178 _____________|______________________________________________________| 5'-GCA...UUCAA_____UAU___ACUCA___C___CA_______C_____________________AGCGA...UCC-3' ______________GAGGU___UUC_____UGG_UAU__CUGGCAU_____________UUUUUCGGC ______________|||||___|||_____|||_||:__||:||||_____________||||||:|| ______________CUCCA___AAG_____ACC_AU…												F	F		4
b0222	gmhA			-6.38	0.098	28	41	-93	-79	Ec_cyaR 41 3' AAGGACCA-UGUCGA 5' 28 ||||||| |:||| gmhA -93 5' GUCCUGGUCAUAGCA 3' -79 gene product:D-sedoheptulose 7-phosphate isomerase; phosphoheptose isomerase	-27.6	0.238	17	47	-57	-29	sRNA(Ec_cyaR) 17 cauaaaaugcuagcUGUACCagga-accaccu 47 |.||||||| || |||||| ||| ||| || Target(gmhA_b0222) -29 cuguuuuacg-uc-ACAUGG-ccuauggcggu -57	-10.7095	0.136828	29	40	-92	-80	_____________58____________72 _____________|_____________| 5'-UAU...AAAAG_______C_____ACCUG...CGG-3' ______________UCCUGGU_AUAGC ______________|||||||_|:||| ______________AGGACCA_UGUCG 3'-UUU...CACCA_____________AUCGU...UCG-5' _____________|_____________| _____________41____________28											F	G	F		4
b3723	bglG										-17.1	0.999	14	47	41	68	sRNA(Ec_cyaR) 14 acccauaaaaugcuagcuguac--cagg---AACCACCu 47 ||| ||||| || ||||||| Target(bglG_b3723) 68 aggg-----------cgacaacuaguaguuaUUGGUGGu 41	-6.51388	0.666278	15	46	41	82	_____________191________________________________________234 _____________|__________________________________________| 5'-ACG...GUUGU_______AUUGA__AUCA_____G__AAAAA__CG_C_____GCGCG...UUC-3' ______________GGUGGUU_____UG____ACAGC_GG_____GU__U_AUGGG ______________|||||||_____||____|||||_:|_____:|__|_||||| ______________CCACCAA_____AC____UGUCG_UC_____UA__A_UACCC 3'-UUU...UUCCU_______GG_____CA_______A_…												F	F		4
b3999	yjaG																	-12.8824	0.0424175	24	49	29	49	_____________179________________________201 _____________|__________________________| 5'-GUA...CGUCU____CG_________AA_________GCAUG...ACG-3' ______________GGAG______CCUGG___AGCUGGCA ______________||||______|||||___||||:||| ______________CCUC______GGACC___UCGAUCGU 3'-UUU...CGAUU____CACCAA_____AUG________AAAAU...UCG-5' _____________|__________________________| _____________50_______________________…	-12.8824	0.0417638	24	49	29	49	_____________179________________________201 _____________|__________________________| 5'-GUA...CGUCU____CG_________AA_________GCAUG...ACG-3' ______________GGAG______CCUGG___AGCUGGCA ______________||||______|||||___||||:||| ______________CCUC______GGACC___UCGAUCGU 3'-UUU...CGAUU____CACCAA_____AUG________AAAAU...UCG-5' _____________|__________________________| _____________50_______________________…	7.91301e-05	efer_rs18805,cko_rs12745,stm4169	DUF416 domain protein			F	F	4
b3680	yidL										-8.9	0.999	62	69	-123	-116	sRNA(Ec_cyaR) 62 aUCUCCCU 69 ||||||| Target(yidL_b3680) -116 gAGAGGGA -123	-9.7242	0.21713	63	69	-123	-117	_____________27______35 _____________|_______| 5'-AUG...AAUAU_______GGUAA...UGA-3' ______________AGGGAGA ______________||||||| ______________UCCCUCU 3'-UUU...CACAU_______AAUGU...UCG-5' _____________|_______| _____________70______62												F	F		4
b2718	hycH										-23.6	0.947	23	47	80	103	sRNA(Ec_cyaR) 23 augcua-GCUGUAccaggaaccaccu 47 .||.| |||||| .|| |||||| Target(hycH_b2718) 103 agcggucCGACAUua-ucu-ggugga 80	-10.1263	0.18085	29	46	80	95	_____________230________________247 _____________|__________________| 5'-UCG...CAGCA_________AU_______CUGG-3' ______________GGUGGU_CU___UACAGC ______________||||||_|:___|||||| ______________CCACCA_GG___AUGUCG 3'-UUU...UUCCU______A__ACC______AUCGU...UCG-5' _____________|__________________| _____________47_________________28												F	F		4
b2043	wcaM			0.59	0.396	29	43	29	42	Ec_cyaR 43 3' CCAAGGACCAUGUCG- 5' 29 |||||| | ||:|| wcaM 29 5' CGUUCCU-G-ACGGCA 3' 42 gene product:colanic acid biosynthesis protein; putative colanic acid biosynthesis protein								-6.68495	0.638894	25	42	29	44	_____________179________________196 _____________|__________________| 5'-CGC...CGCAC______________A___UCGGC...AAA-3' ______________GUUCCUG__ACGGC_AGC ______________|||||||__||:||_||| ______________CAAGGAC__UGUCG_UCG 3'-UUU...UCCAC_______CA_____A___UAAAA...UCG-5' _____________|__________________| _____________43_________________24											F		F		4
b3096	mzrA										-32.9	0.874	7	47	-80	-34	sRNA(Ec_cyaR) 7 aaacauaacccau-aaaaUGCUAG-cug--uaccagga--accaccu 47 |||| ||| || |||.|| |.. .||||| |||||| Target(mzrA_b3096) -34 auugugcuggucucuuggACGGUCcgguuuguggucgucgugguggc -80	-11.8803	0.0746414	8	46	-79	-35	_____________71____________________________________________117 _____________|_____________________________________________| 5'-UAC...CUCCC______GCUG______UU___C______GG__CUCU___CG____AUGGA...AGC-3' ______________GGUGGU____CUGGUG__UGG_CUGGCA__UU____GGU__UGUU ______________||||||____|||||:__::|_||:|||__||____|||__|||| ______________CCACCA____GACCAU__GUC_GAUCGU__AA____CCA__ACAA 3'-UUU...UUCCU______A…												F	F		4
b0895	dmsB			-7.9	0.058	28	44	-146	-130	Ec_cyaR 44 3' ACCAAGGACCAUGUCGA 5' 28 ||| |||||||:: | dmsB -146 5' AGGUGCCUGGUAUGACC 3' -130 gene product:dimethyl sulfoxide reductase, anaerobic, subunit B; anaerobic dimethyl sulfoxide reductase subunit B								-11.937	0.0723741	32	49	-148	-134	_____________2__________________18 _____________|__________________| _________5'-GU_A________________GACCC...AAG-3' ______________G_AGGUG___CCUGGUAU ______________|_|||||___|||||||: ______________C_UCCAC___GGACCAUG 3'-UUU...CGAUU_C_____CAA________UCGAU...UCG-5' _____________|__________________| _____________50_________________31											F		F		4
b1970	hiuH										-13.7	0.999	19	34	33	47	sRNA(Ec_cyaR) 19 uAAAAUGCUagcugua 34 |||||||| ||.|| Target(hiuH_b1970) 47 cUUUUACGA-cggcaa 33	-12.2182	0.0619829	20	33	33	45	_____________183____________197 _____________|______________| 5'-AAU...UAGCA______________CAUUA...UUU-3' ______________ACGGC_AGCAUUUU ______________||:||_|||||||| ______________UGUCG_UCGUAAAA 3'-UUU...GACCA_____A________UACCC...UCG-5' _____________|______________| _____________34_____________19												F	F		4
b2426	ucpA										-12.8	0.426	13	28	-10	7	sRNA(Ec_cyaR) 13 aACCCAUaa-aaugcua 28 |||||| |||||| Target(ucpA_b2426) 7 aUGGGUAaaauuacgag -10	-10.9038	0.124252	14	31	-13	5	_____________137_________________157 _____________|___________________| 5'-GCU...AACAA__AG______AAA______AAACU...UAA-3' ______________GG__AGCAUU___AUGGGU ______________:|__||||||___|||||| ______________UC__UCGUAA___UACCCA 3'-UUU...CCAUG__GA______AA_______AUACA...UCG-5' _____________|___________________| _____________32__________________13												F	F		4
b2674	nrdI										-13.4	0.915	1	34	37	65	sRNA(Ec_cyaR) 1 gcugaaaaacauaacccAUAAAAUGCUagc-ugua 34 ||.|| ||||||.||| || ||| Target(nrdI_b2674) 65 ggauuugcaagc-----UAUUUUGCGA-cgcacaa 37	-7.61654	0.489264	18	33	37	52	_____________187_______________204 _____________|_________________| 5'-UAA...CGAAA___C_____________CGAAC...GGG-3' ______________ACA_GC_AGCGUUUUAU ______________|||_||_|||:|||||| ______________UGU_CG_UCGUAAAAUA 3'-UUU...GACCA______A__________CCCAA...UCG-5' _____________|_________________| _____________34________________17												F	F		4
b2539	hcaF										-12.51	0.999	1	30	-134	-106	sRNA(Ec_cyaR) 1 gcugaaaaacauaacccauaaAAUGCUAGc 30 ||||||| |||||.|| Target(hcaF_b2539) -106 agacuuuucuauaucaauca-UUACGGUCc -134	-10.158	0.178203	2	29	-133	-107	_____________17___________________________45 _____________|____________________________| 5'-CCG...CAUUC________ACUAACUAUAUC________AAACU...UGG-3' ______________CUGGCAUU_____________UUUUCAG ______________||:|||||_____________||||||| ______________GAUCGUAA_____________AAAAGUC 3'-UUU...AUGUC________AAUACCCAAUACA_______G-5' _____________|____________________________| _____________30__________________…												F	F		4
b1628	rsxB										-11.8	0.639	9	19	64	74	sRNA(Ec_cyaR) 9 aCAUAACCCAu 19 ||||||||| Target(rsxB_b1628) 74 cGUAUUGGGUc 64	-8.27194	0.391104	10	44	40	72	_____________190___________________________________224 _____________|_____________________________________| 5'-CUC...CCUGC___G______CG_UU___GC_____C___________CCUCC...ACG-3' ______________UGG__CCUGG__U__GGC___CAUU___UGGGUUAUG ______________|||__|||||__:__:||___||||___||||||||| ______________ACC__GGACC__G__UCG___GUAA___ACCCAAUAC 3'-UUU...CCUCC___AA_____AU______AUC____AAU_________AAAAA...UCG-5' ___…	-8.27194	0.315764	10	44	40	72	_____________190___________________________________224 _____________|_____________________________________| 5'-CUC...CCUGC___G______CG_UU___GC_____C___________CCUCC...ACG-3' ______________UGG__CCUGG__U__GGC___CAUU___UGGGUUAUG ______________|||__|||||__:__:||___||||___||||||||| ______________ACC__GGACC__G__UCG___GUAA___ACCCAAUAC 3'-UUU...CCUCC___AA_____AU______AUC____AAU_________AAAAA...UCG-5' ___…	0.000630275	efer_rs07160,cko_rs06990,stm1458	SoxR iron-sulfur cluster reduction factor component putative iron-sulfur protein		F	F	F	4
b4518	ymdF										-8.9	0.999	41	51	62	78	sRNA(Ec_cyaR) 41 aCCACCU------ccuu 51 |||||| ||| Target(ymdF_b4518) 78 aGGUGGAaaaaauggac 62	-13.1211	0.0368445	14	47	71	92	_____________221_________________________________244 _____________|___________________________________| 5'-UCG...AAAAA___________________AC____G_________AAUUUCA-3' ______________AGGUGG________ACAGC__AGCG______GGGU ______________||||||________|||||__|||:______|||| ______________UCCACC________UGUCG__UCGU______CCCA 3'-UUU...AUUCC______AAGGACCA_____A_____AAAAUA____AUACA...UCG-5' _____________|_______…												F	F		4
b3266	acrF										-28.2	0.999	49	81	-77	-51	sRNA(Ec_cyaR) 49 cuuagccuguguaaUCUCCCuuacacgggcuua 81 |||.||||. |||||| ||| |||| Target(acrF_b3266) -51 aaauuggacg----AGAGGGcc--ugcgcgaaa -77	-6.92483	0.60012	63	68	-66	-61	_____________84_____91 _____________|______| 5'-GGC...CGUCC______GCAGG...CUC-3' ______________GGGAGA ______________|||||| ______________CCCUCU 3'-UUU...ACAUU______AAUGU...UCG-5' _____________|______| _____________69_____62												F	F		4
b2373	oxc										-8.5	0.873	1	18	-106	-95	sRNA(Ec_cyaR) 1 -gcugaaaaacAUAACCCA 18 ||| ||||||| Target(oxc_b2373) -95 gcga-------UAUUGGGU -106	-8.72955	0.32915	11	34	-115	-99	_____________35_______________________53 _____________|________________________| 5'-UGC...UGUAU_____G__________________AGCGA...CUG-3' ______________UGCAG__AGC______UGGGUUAU ______________|:|||__|||______|||||||| ______________AUGUC__UCG______ACCCAAUA 3'-UUU...GGACC_____GA___UAAAAU________CAAAA...UCG-5' _____________|________________________| _____________35_______________________10												F	F		4
b2056	wcaD										-30.8	0	23	49	-125	-96	sRNA(Ec_cyaR) 23 augc-UAGCUGUACCAGgaac--caccucc 49 ||| ||.|||.||||| |||||| Target(wcaD_b2056) -96 aacgaAUUGACGUGGUCaacgucguggaga -125	-17.6945	0.0014662	24	48	-124	-97	_____________26___________________________55 _____________|____________________________| 5'-CCG...AAGAA______CUGCAA____________A___AACCG...UCA-3' ______________GAGGUG______CUGGUGCAGUUA_GCA ______________||||||______|||||:|||:||_||| ______________CUCCAC______GACCAUGUCGAU_CGU 3'-UUU...GAUUC______CAAG__________________AAAAU...UCG-5' _____________|____________________________| _____________49________…												F	F		4
b4170	mutL										-15.5	0.982	23	34	-143	-132	sRNA(Ec_cyaR) 23 aUGCUAGCUGUa 34 |||.|||||| Target(mutL_b4170) -132 gACGGUCGACAa -143	-11.7551	0.0798642	24	33	-142	-133	_____________8__________19 _____________|__________| ___5'-UACCAACA__________GAAGC...ACA-3' ______________ACAGCUGGCA ______________||||||:||| ______________UGUCGAUCGU 3'-UUU...GACCA__________AAAAU...UCG-5' _____________|__________| _____________34_________23												F	F		4
b3244	tldD										-19.62	0.871	24	49	2	36	sRNA(Ec_cyaR) 24 ugcuagcug---------UACCAGGaaccaccucc 49 |||||| ||||||| ||| Target(tldD_b3244) 36 gcgaucguuaacaagugaAUGGUCCaauucugagu 2	-8.30446	0.386503	25	48	2	34	_____________152_______________________________186 _____________|_________________________________| 5'-CCG...ACGAU___UCUUAA_______AGUGAACAAUU______GGCGA...UUG-3' ______________GAG______CCUGGUA___________GCUAGC ______________|||______|||||||___________|||||| ______________CUC______GGACCAU___________CGAUCG 3'-UUU...GAUUC___CACCAA_______GU_______________UAAAA...UCG-5' _____________|_________________…												F	F		4
b3332	gspK										-23.4	0.096	1	35	-103	-72	sRNA(Ec_cyaR) 1 -gcugaaaaacauaaCCCAUAaaaugcu-ag-cuguac 35 |||| ||| |||||| |||| || |||.| Target(gspK_b3332) -72 gcgaca--uuggg--GGGUAUa--acgacucagacguc -103	-14.8392	0.0124226	1	34	-102	-73	_____________48___________________________________79 _____________|____________________________________| 5'-GUA...ACAUC_____A__C____A________GG_____A______GCCGU...GCC-3' ______________UGCAG_CU_AGCA___UAUGGG____GUU___CAGC ______________|:|||_||_||||___||||||____|||___|||| ______________AUGUC_GA_UCGU___AUACCC____CAA___GUCG 3'-UUU...GGACC_____________AAA______AAUA___AAA____-5' _____________|________…												F	F		4
b0286	paoA										-23.3	0.196	23	50	-12	8	sRNA(Ec_cyaR) 23 augcuagcu-gUACCAGGaaccaccuccu 50 ||| .||||||| ||||| Target(paoA_b0286) 8 aa----cgaguAUGGUCC-----ggaggc -12	-8.77803	0.322954	29	49	-11	5	_____________139____________________157 _____________|______________________| 5'-CGA...AUACC__________________G___AACCA...CCG-3' ______________GGAGG_____CCUGGUAU_AGC ______________|||||_____|||||||:_||| ______________CCUCC_____GGACCAUG_UCG 3'-UUU...CGAUU_____ACCAA____________AUCGU...UCG-5' _____________|______________________| _____________50_____________________28												F	F		4
b3312	rpmC										-27.8	0.009	24	50	-97	-72	sRNA(Ec_cyaR) 24 uGCUAGCUguaccaggaaccacc-uccu 50 ||.|||| || ||||| ||| ||| Target(rpmC_b3312) -72 cCGGUCGAgaagg-ccuug-uggcaggu -97	-13.6968	0.0259709	25	49	-96	-73	_____________54_________________________79 _____________|__________________________| 5'-UAA...GAAAU___C____________A_G_______CCGUG...CAA-3' ______________GGA_GGUG_UUCC_GG_A_AGCUGGC ______________|||_||||_||||_||_|_||||:|| ______________CCU_CCAC_AAGG_CC_U_UCGAUCG 3'-UUU...CGAUU________C____A__A_G_______UAAAA...UCG-5' _____________|__________________________| _____________50________________________…												F	F		4
b1468	narZ			0.04	0.37	29	42	-23	-10	Ec_cyaR 42 3' CAAGGACCAUGUCG 5' 29 ||||||| :||| narZ -23 5' AUUCCUGGAGCAGG 3' -10 gene product:nitrate reductase 2 (NRZ), alpha subunit; REP119 (repetitive extragenic palindromic) element; contains 1 REP sequences	-20.8	0.29	13	42	-23	7	sRNA(Ec_cyaR) 13 aacccauaaaaug-cuagcuguaCCAGGAAc 42 || ||| ||| || |||. ||||||| Target(narZ_b1468) 7 augaguacuguacugag-gacgaGGUCCUUa -23	-8.39361	0.37404	14	41	-22	5	_____________128___________________________157 _____________|_____________________________| 5'-AUC...AUUCA_______A____G___U___GUC___A__AAACU...AGG-3' ______________UUCCUGG_GCAG__AG_CAU___AUG_GU ______________|||||||_:|||__||_|||___|||_|| ______________AAGGACC_UGUC__UC_GUA___UAC_CA 3'-UUU...CCACC_______A____GA______AAA___C__AUACA...UCG-5' _____________|_____________________________| _____________4…											F	F	F		4
b3101	yqjF										-22.5	0.973	18	45	20	46	sRNA(Ec_cyaR) 18 aUAAAAUGCuagcuguaccagga-accac 45 |||||||| ||| ||||| |||| Target(yqjF_b3101) 46 aAUUUUACGcgcga--uggucaugugguu 20	-11.3603	0.098417	19	51	13	44	_____________163________________________________196 _____________|__________________________________| 5'-UCA...AUUAG___AU_U____GUA__________GC________AUGCC...GUA-3' ______________AAG__G_UGGU___CUGGU__AGC__GCAUUUUA ______________|||__|_||||___|||||__|||__|||||||| ______________UUC__C_ACCA___GACCA__UCG__CGUAAAAU 3'-UUU...UCCGA___CU_C____AG______UG___AU________ACCCA...UCG-5' _____________|__________…	-11.3603	0.0912774	19	51	13	44	_____________163________________________________196 _____________|__________________________________| 5'-UCA...AUUAG___AU_U____GUA__________GC________AUGCC...GUA-3' ______________AAG__G_UGGU___CUGGU__AGC__GCAUUUUA ______________|||__|_||||___|||||__|||__|||||||| ______________UUC__C_ACCA___GACCA__UCG__CGUAAAAU 3'-UUU...UCCGA___CU_C____AG______UG___AU________ACCCA...UCG-5' _____________|__________…	0.000437743	efer_rs21820,cko_rs19205,stm3232	putative quinol oxidase subunit		F	F	F	4
b0828	iaaA										-22.1	0.94	24	47	27	49	sRNA(Ec_cyaR) 24 ugcuagcUGUACCaggaaccaccu 47 ||||. ||.||| ||||| Target(iaaA_b0828) 49 ccgauuaACGUGGacgc-gguggu 27	-9.31183	0.259685	25	36	36	47	_____________186__________199 _____________|____________| 5'-CCA...GCGCA______A_____CGCGC...CUG-3' ______________GGUGCA_UUAGC ______________|||:||_:|||| ______________CCAUGU_GAUCG 3'-UUU...AAGGA______C_____UAAAA...UCG-5' _____________|____________| _____________37___________24												F	F		4
b2167	fruA										-11.7	0.783	13	28	-92	-79	sRNA(Ec_cyaR) 13 aACCCAUAaaaugcua 28 |||||.| |||| Target(fruA_b2167) -79 aUGGGUGUa--acgaa -92	-8.29796	0.387421	14	27	-91	-80	_____________59_____________72 _____________|______________| 5'-AAU...GUCAA____A_________AUUAC...AAA-3' ______________AGCA___UGUGGGU ______________||||___|:||||| ______________UCGU___AUACCCA 3'-UUU...GUCGA____AAA_______AUACA...UCG-5' _____________|______________| _____________28_____________13												F	F		4
b3329	gspH										-12.1	0.963	31	47	-110	-95	sRNA(Ec_cyaR) 31 UGUACCAggaaccaccu 47 |.|||| |||| Target(gspH_b3329) -95 ACGUGGUacaa-guggu -110	-8.58533	0.348009	31	46	-109	-95	_____________41_______________57 _____________|________________| 5'-CUG...AUCCU____AACA________UACGA...AGG-3' ______________GGUG_____UGGUGCA ______________||||_____||||:|| ______________CCAC_____ACCAUGU 3'-UUU...UUCCU____CAAGG_______CGAUC...UCG-5' _____________|________________| _____________47_______________30												F	F		4
b3205	yhbJ										-27	0.023	12	40	50	77	sRNA(Ec_cyaR) 12 uAACCCAUAaaaugcuagcuguac-cagga 40 |||||||| |.||| |.|| |||| Target(yhbJ_b3205) 77 uUUGGGUAUagaa-ggucg-cgugcguccc 50	-11.0533	0.115237	13	35	55	75	_____________205_____________________227 _____________|_______________________| 5'-CGU...CCUGC__________AAGA_________UUUAC...CCG-3' ______________GUGC_GCUGG_____UAUGGGUU ______________||:|_|||:|_____|||||||| ______________CAUG_CGAUC_____AUACCCAA 3'-UUU...AGGAC____U_____GUAAA________UACAA...UCG-5' _____________|_______________________| _____________36______________________12												F	F		4
b2664	csiR										-26.2	0.14	15	45	-80	-50	sRNA(Ec_cyaR) 15 cccauaaAAUGCUAGCUgua-ccag-gaaccac 45 |||. |||.|.|||| |||| || ||| Target(csiR_b2664) -50 cggug--UUAUGGUCGAaaaaggucgcucggua -80	-9.84208	0.20597	16	44	-79	-51	_____________71______________________________101 _____________|_______________________________| 5'-UCC...AAUUA___C__G____AAAA________________CAAAA...CAU-3' ______________UGG_UC_CUGG____AGCUGGUAU__UGUGG ______________|||_||_||||____||||:|:||__|:||| ______________ACC_AG_GACC____UCGAUCGUA__AUACC 3'-UUU...CCUCC___A_______AUG__________AA_____CAAUA...UCG-5' _____________|_______________________________…												F	F		4
b3632	waaQ										-24	0.082	7	41	-15	24	sRNA(Ec_cyaR) 7 aaacauaa-cccauaaaa-ugcuagcugu---ACCAGGAa 41 |||||| ||||| .|| || ||||||| Target(waaQ_b3632) 24 auuguauagggguacuauagcgua-gaaauacUGGUCCUa -15	-12.2754	0.0600348	8	40	-14	22	_____________136____________________________________174 _____________|______________________________________| 5'-CAC...AAAAA_______CAUAA__AU____AUAUC_____GA______AUUAA...ACA-3' ______________UCCUGGU_____AG___GCG_____AUGGG__UAUGUU ______________|||||||_____||___||:_____|||||__|||||| ______________AGGACCA_____UC___CGU_____UACCC__AUACAA 3'-UUU...CACCA_______UG_____GAU___AAAA______A_______AAAGUCG-5' …												F	F		4
b4551	yheV										-18.5	0.748	1	33	-40	-11	sRNA(Ec_cyaR) 1 -gcugaaaaacauaacccauaaaaug-CUAGCUGu 33 .|| ||| ||| |||| .| |.||||| Target(yheV_b4551) -11 augaguuuaagua--gggucg---gcaGGUCGACc -40	-9.1371	0.279383	14	36	-34	-5	_____________116_____________________________147 _____________|_______________________________| 5'-CUG...CAGCU___________G__GAAUUUGAG__GA____AAAGA...UUG-3' ______________GG_ACGGCUGG_AU_________UA__GGGU ______________||_||:|||:|_||_________||__|||| ______________CC_UGUCGAUC_UA_________AU__CCCA 3'-UUU...AAGGA__A________G__AA_________A_____AUACA...UCG-5' _____________|_______________________________…												F	F		4
b0596	entA										-10.3	0.931	1	13	-1	13	sRNA(Ec_cyaR) 1 -GCUGAAAaacaua 13 ||||||| ||| Target(entA_b0596) 13 gCGACUUUagguaa -1	-8.54639	0.353209	1	12	0	11	_____________150__________163 _____________|____________| 5'-CAA...AAAUA___GA_______GGUAA...CAG-3' ______________AUG__UUUCAGC ______________|||__||||||| ______________UAC__AAAGUCG 3'-UUU...CCCAA___AA_______-5' _____________|___________| _____________13__________1												F	F		4
b1250	kch			-7.32	0.072	24	42	-147	-129	Ec_cyaR 42 3' AAGGA--CCAUGUCGAUCGU 5' 24 ||||| |||||||:| || kch -147 5' UUCCUGAGGUACAGUU-GCU 3' -129 gene product:voltage-gated potassium channel; putative potassium channel protein (VIC family)	-18.9	0	1	28	29	59	sRNA(Ec_cyaR) 1 -gcugaaaaacauaACCCAUAAAa----ugcua 28 ||.||| ||||||||| |||| Target(kch_b1250) 59 acggcuucccag--UGGGUAUUUaaacaacgac 29	-16.4721	0.0038755	1	33	27	57	_____________177_______________________________209 _____________|_________________________________| 5'-CCU...AACAA_____AACAAA_________GACCC________ACGAC...UUA-3' ______________ACAGC______UUUAUGGGU_______UUCGGC ______________|||||______|||||||||_______|||:|| ______________UGUCG______AAAUACCCA_______AAGUCG 3'-UUU...GACCA_____AUCGUA_________AUACAAA______-5' _____________|____________________________…	-16.4721	0.00366187	1	33	27	57	_____________177_______________________________209 _____________|_________________________________| 5'-CCU...AACAA_____AACAAA_________GACCC________ACGAC...UUA-3' ______________ACAGC______UUUAUGGGU_______UUCGGC ______________|||||______|||||||||_______|||:|| ______________UGUCG______AAAUACCCA_______AAGUCG 3'-UUU...GACCA_____AUCGUA_________AUACAAA______-5' _____________|____________________________…	0.000412551	efer_rs08580,stm1741	voltage-gated potassium channel	F	G	G	G	4
b0018	mokC										-10.2	0.162	1	20	-124	-107	sRNA(Ec_cyaR) 1 -gcugaaaaacaUAACCCAUa 20 ||| |||||||| Target(mokC_b0018) -107 gcgagagaa---AUUGGGUAa -124	-9.57766	0.231623	12	19	-123	-116	_____________27_______36 _____________|________| 5'-CUU...ACAAA________AAGAG...UCU-3' ______________AUGGGUUA ______________|||||||| ______________UACCCAAU 3'-UUU...UAAAA________ACAAA...UCG-5' _____________|________| _____________20_______11												F	F		4
b3982	nusG			-0.75	0.331	31	45	-42	-27	Ec_cyaR 45 3' ACCAA--GGACCAUGU 5' 31 ||||| |||||||: nusG -42 5' UGGUUCGCCUGGUAUC 3' -27 gene product:transcription termination factor; component in transcription antitermination								-9.76983	0.212758	23	49	-53	-28	_____________97___________________________124 _____________|____________________________| 5'-UCC...GGACU_________A_______U__C_______CCUUU...ACA-3' ______________GGA__UGGU_UUCUGGU_CG_CUGGUAU ______________|||__||||_|:|||||_|:_||:|:|| ______________CCU__ACCA_AGGACCA_GU_GAUCGUA 3'-UUU...CGAUU___CC____________U__C_______AAAUA...UCG-5' _____________|____________________________| _____________50_______…											F		F		4
b0035	caiE										-20.4	0.249	28	47	32	51	sRNA(Ec_cyaR) 28 agcuguaccagGAACCACCu 47 ||.|| |||||||| Target(caiE_b0035) 51 gcggcagcccaCUUGGUGGc 32	-11.9454	0.0720433	29	46	32	49	_____________182________________201 _____________|__________________| 5'-CAG...AUUCC________ACCCG_____GUUUG...CCG-3' ______________GGUGGUUC_____ACGGC ______________||||||||_____||:|| ______________CCACCAAG_____UGUCG 3'-UUU...UUCCU________GACCA_____AUCGU...UCG-5' _____________|__________________| _____________47_________________28												F	F		4
b1209	lolB			-3.19	0.218	16	36	-57	-37	Ec_cyaR 36 3' CCA-UGUCGAUCGUAAAAUACC- 5' 16 ||| || ||||||| || | || lolB -57 5' GGUAAC-GCUAGCA-UUAAGGGU 3' -37 gene product:lipoprotein localization factor; outer-membrane lipoprotein	-25.2	0	10	37	-58	-33	sRNA(Ec_cyaR) 10 cauaacccauaaAAUGCUAGCuguacca 37 ||||||| ||||||||| |||| Target(lolB_b1209) -33 auauugggaa--UUACGAUCGcaauggc -58	-17.9372	0.0011947	11	36	-57	-34	_____________93_________________________118 _____________|__________________________| 5'-GAU...CGGAC____AC_________AA_________AACUG...GCC-3' ______________GGUA__GCUAGCAUU____GGGUUAU ______________||||__|||||||||____||||||| ______________CCAU__CGAUCGUAA____CCCAAUA 3'-UUU...AAGGA____GU_________AAUA_______CAAAA...UCG-5' _____________|__________________________| _____________37_______________________…	-17.9372	0.00094097	11	36	-57	-34	_____________93_________________________118 _____________|__________________________| 5'-GAU...CGGAC____AC_________AA_________AACUG...GCC-3' ______________GGUA__GCUAGCAUU____GGGUUAU ______________||||__|||||||||____||||||| ______________CCAU__CGAUCGUAA____CCCAAUA 3'-UUU...AAGGA____GU_________AAUA_______CAAAA...UCG-5' _____________|__________________________| _____________37_______________________…	0.000114758	efer_rs08810,cko_rs05485,stm1778	lipoprotein localization factor	F	F	F	F	4
b0781	moaA										-14.46	0.331	1	35	-150	-132	sRNA(Ec_cyaR) 1 -gcugaaaaacauaacccauaaaAUGCUAGC-uguac 35 ||.| ||.||||| |||| Target(moaA_b0781) -132 acggc------------------UAUGAUCGcacauu -150	-11.0855	0.113367	23	34	-149	-137	_____________1_____________15 _____________|_____________| __________5'-U____C________CGGCA...CGG-3' ______________UACA_GCUAGUAU ______________||||_|||||:|| ______________AUGU_CGAUCGUA 3'-UUU...GGACC_____________AAAUA...UCG-5' _____________|_____________| _____________35____________22												F	F		4
b0306	ykgE										-21	0.62	24	49	-115	-95	sRNA(Ec_cyaR) 24 ugcuagcuguaccaggaACCACCUCc 49 |||||| || ||||||.| Target(ykgE_b0306) -95 ccgaucguu---gua--UGGUGGGGa -115	-11.0343	0.116351	25	52	-117	-96	_____________33___________________________56 _____________|____________________________| 5'-GUU...ACAAA____________A____UU_________CAAUU...UAA-3' ______________UGAGG_GGUGGU___UG_____GCUAGC ______________|:|||_||||||___||_____|||||| ______________AUUCC_CCACCA___AC_____CGAUCG 3'-UUU...GUCCG_____U______AGG__CAUGU______UAAAA...UCG-5' _____________|____________________________| _____________53________…												F	F		4
b0903	pflB			2.1	0.469	33	50	-121	-104	Ec_cyaR 50 3' UCCUCCACCAAG-GACCAU 5' 33 || |||||||: :|||| pflB -121 5' CGGUGGUGGUUUGUUGGU- 3' -104 gene product:formate C-acetyltransferase 1, anaerobic; pyruvate formate-lyase 1; formate acetyltransferase 1	-26.03	0.994	5	52	-15	46	sRNA(Ec_cyaR) 5 aaaaacauaacccauaaaau-GCUAGCUguacca-------ggaac-----caccu-ccuua 52 ||||| |||| ||||.|| ||| ||||| |||| Target(pflB_b0903) 46 auuuuggaa-ggguccgacacCGAUUGAaaaguaauucgagccuguacauuguggauggaag -15	-19.5255	0.0002792	14	49	-120	-86	_____________30____________________________________66 _____________|_____________________________________| 5'-CUG...UUAUC__U________G_____UG_____A___AC_______CAUUU...ACU-3' ______________GG_GGUGGUUU_UUGGU__GGUUG_CAU____UGGGU ______________||_|||||||:_:||||__:|:|:_|||____||||| ______________CC_CCACCAAG_GACCA__UCGAU_GUA____ACCCA 3'-UUU...CGAUU__U______________UG_____C___AAAU_____AUACA...UCG-5' ____…	-19.5255	0.000139935	14	49	-120	-86	_____________30____________________________________66 _____________|_____________________________________| 5'-CUG...UUAUC__U________G_____UG_____A___AC_______CAUUU...ACU-3' ______________GG_GGUGGUUU_UUGGU__GGUUG_CAU____UGGGU ______________||_|||||||:_:||||__:|:|:_|||____||||| ______________CC_CCACCAAG_GACCA__UCGAU_GUA____ACCCA 3'-UUU...CGAUU__U______________UG_____C___AAAU_____AUACA...UCG-5' ____…	0.00186336	efer_rs05325,cko_rs09180,stm0973	formate C-acetyltransferase 1 anaerobic pyruvate formate-lyase 1	F	G	F	F	4
b1263	trpD										-13.45	0.875	1	36	41	62	sRNA(Ec_cyaR) 1 -gcugaaaaacauaacccauaaaaUGCUAGc-uguacc 36 .|||| |||.|| ||||| Target(trpD_b1263) 62 uugacuag----------------ACGGUCcaacaugc 41	-6.539	0.662278	15	39	47	74	_____________197___________________________226 _____________|_____________________________| 5'-GCU...UACAA_____CAGAU______C___GCA______CAUAA...ACC-3' ______________CCUGG_____CAGUUG_GCA____AUGGG ______________|||||_____|||:|:_|||____||||| ______________GGACC_____GUCGAU_CGU____UACCC 3'-UUU...ACCAA_____AU_____________AAAA_____AAUAC...UCG-5' _____________|_____________________________| _____________4…												F	F		4
b3605	lldD										-15.1	0.999	55	70	-15	2	sRNA(Ec_cyaR) 55 cuguguaa-UCUCCCUu 70 ||.|| |||||||. Target(lldD_b3605) 2 uacgcaaaaAGAGGGAg -15	-7.85965	0.451759	63	68	-13	-8	_____________137____144 _____________|______| 5'-CGG...UUCGA______AAAAC...ACA-3' ______________GGGAGA ______________|||||| ______________CCCUCU 3'-UUU...ACAUU______AAUGU...UCG-5' _____________|______| _____________69_____62												F	F		4
b2948	yqgE										-12	0.999	23	35	-123	-112	sRNA(Ec_cyaR) 23 augcuaGCUGUAc 35 |||| |||||| Target(yqgE_b2948) -112 gacga-CGACAUu -123	-10.9506	0.12137	24	34	-122	-113	_____________28__________39 _____________|___________| 5'-AUG...ACGUU___________GUAAC...GUG-3' ______________UACAGC_AGCA ______________||||||_|||| ______________AUGUCG_UCGU 3'-UUU...GGACC______A____AAAAU...UCG-5' _____________|___________| _____________35__________23												F	F		4
b1490	dosC										-19.3	0	24	38	-79	-65	sRNA(Ec_cyaR) 24 ugCUAGCUGUACCAg 38 .|||.|||.|||| Target(dosC_b1490) -65 cuGAUUGACGUGGUa -79	-14.3795	0.0168344	25	50	-87	-66	_____________63_________________________86 _____________|__________________________| 5'-ACA...AUUUC_____AAUA_________________CGAUC...CGC-3' ______________AGGAG________UGGUGCAGUUAGU ______________|||||________||||:|||:|||: ______________UCCUC________ACCAUGUCGAUCG 3'-UUU...CCGAU_____CACCAAGG_____________UAAAA...UCG-5' _____________|__________________________| _____________51________________________…												F	F		4
b1801	yeaV										-21.1	0.08	14	38	1	21	sRNA(Ec_cyaR) 14 acccauaaaaUGCUAGCuguaccag 38 ||||| |||.||| |||| Target(yeaV_b1801) 21 agggua----ACGGUCGuuuugguu 1	-16.0369	0.0053601	15	43	-4	19	_____________146___________________________171 _____________|_____________________________| 5'-UUU...GUACA___A______UUU________________ACUGG...CCU-3' ______________GGU__UUGGU___GCUGGCA____AUGGG ______________|||__:||||___|||:|||____||||| ______________CCA__GACCA___CGAUCGU____UACCC 3'-UUU...CUCCA___AG_____UGU_______AAAA_____AAUAC...UCG-5' _____________|_____________________________| _____________4…												F	F		4
b2518	ndk										-13.3	0.999	29	39	-40	-30	sRNA(Ec_cyaR) 29 gCUGUACCAGg 39 ||||||||| Target(ndk_b2518) -30 aGACAUGGUCg -40	-7.13718	0.565729	29	38	-39	-29	_____________111_________123 _____________|___________| 5'-AGU...GUACG_________A_AACAA...AAA-3' ______________CUGGUACAG_C ______________|||||||||_| ______________GACCAUGUC_G 3'-UUU...CCAAG___________AUCGU...UCG-5' _____________|___________| _____________39__________28												F	F		4
b3774	ilvC										-18.6	0.023	14	33	36	54	sRNA(Ec_cyaR) 14 acccauaaaaUGCUAGCUGu 33 |||| |||.|||||. Target(ilvC_b3774) 54 cgggucgac-ACGGUCGACg 36	-9.34206	0.256378	24	33	35	44	_____________185________196 _____________|__________| 5'-CAG...CGCCA__________CAGCU...GCU-3' ______________GCAGCUGGCA ______________:|||||:||| ______________UGUCGAUCGU 3'-UUU...GACCA__________AAAAU...UCG-5' _____________|__________| _____________34_________23												F	F		4
b0999	cbpM										-16.3	0.655	39	50	89	100	sRNA(Ec_cyaR) 39 gAACCACCUCCu 50 |||||||.|| Target(cbpM_b0999) 100 gUUGGUGGGGGu 89	-8.6746	0.33626	40	49	89	98	_____________239________250 _____________|__________| 5'-UCU...GGUUU__________G-3' ______________GGGGGUGGUU ______________||:||||||| ______________CCUCCACCAA 3'-UUU...CGAUU__________GGACC...UCG-5' _____________|__________| _____________50_________39												F	F		4
b1034	ycdX										-19.2	0.991	62	80	-111	-92	sRNA(Ec_cyaR) 62 aUCUCCCUUaca-cgggcuu 80 ||||||.| ||.||| Target(ycdX_b1034) -92 gAGAGGGGAaaaagcucgac -111	-7.44099	0.516962	63	69	-99	-93	_____________51______59 _____________|_______| 5'-CCC...AAAAA_______GGGUC...AAC-3' ______________GGGGAGA ______________:|||||| ______________UCCCUCU 3'-UUU...CACAU_______AAUGU...UCG-5' _____________|_______| _____________70______62												F	F		4
b3394	hofN										-15.8	0.995	35	50	-91	-76	sRNA(Ec_cyaR) 35 cCAGGAACcaccuccu 50 |||.||| |||||. Target(hofN_b3394) -76 uGUCUUUGccggaggg -91	-9.33411	0.257245	29	50	-91	-68	_____________59________________________84 _____________|_________________________| 5'-AGC...UCCCU______CC_______UUC_______CGCCG...CCG-3' ______________GGGAGG__GUUUCUG___GU_CAGC ______________:|||||__|||:|||___||_|||| ______________UCCUCC__CAAGGAC___CA_GUCG 3'-UUU...CCGAU______AC____________U____AUCGU...UCG-5' _____________|_________________________| _____________51________________________28												F	F		4
b2779	eno										-28.3	0	24	47	84	108	sRNA(Ec_cyaR) 24 ugcuagcuguacca--GGAACCACCu 47 ||| ||..|||| |.|||||||. Target(eno_b2779) 108 ucga-cgguauggcugCUUUGGUGGg 84	-9.43177	0.246739	38	49	80	92	_____________230___________244 _____________|_____________| 5'-CAC...CAUCU_____G_______GUCGGUA-3' ______________GGAGG_UGGUUUC ______________|||||_|||||:| ______________CCUCC_ACCAAGG 3'-UUU...CGAUU_____________ACCAU...UCG-5' _____________|_____________| _____________50____________37												F	F		4
b1830	prc										-23.84	0	1	50	-17	18	sRNA(Ec_cyaR) 1 gCUGAAAAACAUaacccauaaaaugcuagcuguaccaggaaccaccuccu 50 ||.|||||||| |||| ||| || || ||||| Target(prc_b1830) 18 gGAUUUUUUGUAcaag------uacg---gaccggg-cc-----ggaggc -17	-9.58524	0.230856	2	49	-16	16	_____________134______________________________________________168 _____________|________________________________________________| 5'-AAG...GAAAC_______________GC__________GAAC_________________GCUUA...CGG-3' ______________GGAGG_____CC_GG__CAG___GCAU__________AUGUUUUUUAG ______________|||||_____||_||__|||___||||__________||||||||:|| ______________CCUCC_____GG_CC__GUC___CGUA__________UACAAAAAGUC 3'-…												F	F		4
b1107	nagZ										-30.25	0.485	2	40	-40	26	sRNA(Ec_cyaR) 2 cugaaa---aacaua-----ACCCAUAaaaugcu--------------------agcugua-ccagga 40 .|| ||||| |||||.| |||| |||||. ||||| Target(nagZ_b1107) 26 agcuguagguuguaaugaccUGGGUGUg--acgagaggaauaacaaaauaauuaucgacggcggucca -40	-12.2095	0.0622839	14	31	-10	5	_____________140________________157 _____________|__________________| 5'-GGC...AAUAA__AG____G_________CCAGU...CGC-3' ______________GG__AGCA___UGUGGGU ______________:|__||||___|:||||| ______________UC__UCGU___AUACCCA 3'-UUU...CCAUG__GA____AAA_______AUACA...UCG-5' _____________|__________________| _____________32_________________13	-12.2095	0.0598962	14	31	-10	5	_____________140________________157 _____________|__________________| 5'-GGC...AAUAA__AG____G_________CCAGU...CGC-3' ______________GG__AGCA___UGUGGGU ______________:|__||||___|:||||| ______________UC__UCGU___AUACCCA 3'-UUU...CCAUG__GA____AAA_______AUACA...UCG-5' _____________|__________________| _____________32_________________13	0.0012304	efer_rs09160,cko_rs08260,stm1209	beta N-acetyl-glucosaminidase		F	F	F	4
b3328	gspG			-5.75	0.118	36	47	83	94	Ec_cyaR 47 3' UCCACCAAGGAC 5' 36 |||||||||| gspG 83 5' UGGUGGUUCCUA 3' 94 gene product:pseudopilin, cryptic, general secretion pathway	-17.2	0	36	47	83	94	sRNA(Ec_cyaR) 36 cAGGAACCACCu 47 |||||||||| Target(gspG_b3328) 94 aUCCUUGGUGGu 83	-11.6068	0.0864507	37	46	83	92	_____________233________244 _____________|__________| 5'-GAG...AGCCU__________AACCUAA-3' ______________GGUGGUUCCU ______________|||||||||| ______________CCACCAAGGA 3'-UUU...UUCCU__________CCAUG...UCG-5' _____________|__________| _____________47_________36	-11.6068	0.081073	37	46	83	92	_____________233________244 _____________|__________| 5'-GAG...AGCCU__________AACCUAA-3' ______________GGUGGUUCCU ______________|||||||||| ______________CCACCAAGGA 3'-UUU...UUCCU__________CCAUG...UCG-5' _____________|__________| _____________47_________36	0.00112384	efer_rs14675,cko_rs09420	pseudopilin cryptic general secretion pathway	F	F	F	F	4
b1297	puuA										-15	0.78	12	30	-135	-121	sRNA(Ec_cyaR) 12 uaacccauaaaaUGCUAGc 30 ||||||. |||||| Target(puuA_b1297) -121 uuugggug----ACGAUCu -135	-10.4644	0.154144	13	29	-134	-122	_____________16________________30 _____________|_________________| 5'-UCA...UCAAU_________________UUCAU...GCU-3' ______________CUAGCA____GUGGGUU ______________||||||____:|||||| ______________GAUCGU____UACCCAA 3'-UUU...AUGUC______AAAA_______UACAA...UCG-5' _____________|_________________| _____________30________________12												F	F		4
b1502	ydeQ										-11.16	0.256	1	20	-1	19	sRNA(Ec_cyaR) 1 -gcugaaaaacauaACCCAUa 20 .|||| |||||| Target(ydeQ_b1502) 19 augacuaacaaaa-UGGGUAc -1	-7.42496	0.519513	1	19	0	17	_____________150_________________169 _____________|___________________| 5'-UUC...AUAUC______AAAACAA______AUAAA...CAA-3' ______________AUGGGU________UCAGU ______________||||||________||||: ______________UACCCA________AGUCG 3'-UUU...UAAAA______AUACAAAA_____-5' _____________|__________________| _____________20_________________1												F	F		4
b0220	ivy			-7.64	0.064	43	57	-21	-7	Ec_cyaR 57 3' UCCG-AUUCCUCCAC 5' 43 |||| | ||||||| ivy -21 5' AGGCUUUAGGAGGUU 3' -7 gene product:inhibitor of c-type lysozyme, periplasmic; inhibitor of vertebrate C-type lysozyme, periplasmic								-8.44465	0.367006	1	50	-14	37	_____________136_____________________________________________________189 _____________|_______________________________________________________| 5'-GUA...GCUUU_______UAAUAACA________GAUA___UCGGGA___AAUG______AA____AAUAA...CCA-3' ______________AGGAGGU________UGG_GCAG____AGC_______GG____AUGUUU___GGC ______________|||||||________|||_:|||____|||_______||____||||||___:|| ______________UCCUCCA________AC…											F		F		4
b3677	yidI										-21.22	0.963	24	52	-12	15	sRNA(Ec_cyaR) 24 ugcuagcuguaccaggaaccACCUCCUUa 52 |||| .|||| |||||||| Target(yidI_b3677) 15 ucgauac-uauggguagac-UGGAGGAAc -12	-6.75145	0.628175	1	51	-11	50	_____________139________________________________________________________________202 _____________|__________________________________________________________________| 5'-AGA...GCUAC________CAGAUG______CAU____CAAAAUAAAAUC___UCAU______C____CUG______GCCAU...UCU-3' ______________AAGGAGGU_______GGUAU___AGCU____________AGU______UGGG__AUG___UUCGGU ______________||||||||_______||||:___||||____________||:_…												F	F		4
b2197	ccmE			-8.34	0.049	33	47	-112	-99	Ec_cyaR 47 3' UCCACCAAGGACCAU 5' 33 ||||||| :|||| ccmE -112 5' UGGUGGUU-UUGGUC 3' -99 gene product:periplasmic heme chaperone; cytochrome c biogenesis, possible subunit of a heme lyase								-10.3341	0.16404	29	46	-111	-95	_____________39__________________57 _____________|___________________| 5'-UUU...CCGCU________________U__ACUCG...AUA-3' ______________GGUGGUUU_UGGU_CG_GC ______________|||||||:_||||_|:_|| ______________CCACCAAG_ACCA_GU_CG 3'-UUU...UUCCU________G____U_____AUCGU...UCG-5' _____________|___________________| _____________47__________________28											F		F		4
b1622	malY										-36	0.24	1	52	15	79	sRNA(Ec_cyaR) 1 -GCUGAAAa--------acauaa-cccauaaa--augcuagcuguaccaggaa---ccaccuccuua 52 ||.|||| |||||| ||||. |..|.| ||| ||| || |||| |||| Target(malY_b1622) 79 aCGGCUUUgccagucgcuguauuagggugacacauguggu--acacgguacugcuaggugcuggaaa 15	-10.9444	0.121748	9	51	15	61	_____________165_______________________________________________213 _____________|_________________________________________________| 5'-GUU...UUUCA____UC____A__GUCA___C___________ACACA_____A______CGCUG...UCA-3' ______________AAGG__GUGG_UC____UGG_ACA__UGGUGU_____GUGGG_UUAUGU ______________||||__||||_||____|||_|||__|:|::|_____:||||_|||||| ______________UUCC__CACC_AG____ACC_UGU__AUCGUA_____UACCC_AAUA…												F	F		4
b1446	ydcY			-11.23	0.012	45	60	-21	-5	Ec_cyaR 60 3' UGUGU-CCGAUUCCUCC 5' 45 ||| : |||||||||| ydcY -21 5' ACAAGUGGCUAAGGAGA 3' -5 gene product:DUF2526 family protein	-16.8	0.119	45	56	-16	-5	sRNA(Ec_cyaR) 45 cCUCCUUAGCCu 56 |||||||||| Target(ydcY_b1446) -5 aGAGGAAUCGGu -16	-8.93761	0.303081	46	55	-15	-6	_____________135________146 _____________|__________| 5'-CCU...CAAGU__________AAAGU...ACG-3' ______________GGCUAAGGAG ______________|||||||||| ______________CCGAUUCCUC 3'-UUU...UGUGU__________CACCA...UCG-5' _____________|__________| _____________56_________45	-8.93761	0.250938	46	55	-15	-6	_____________135________146 _____________|__________| 5'-CCU...CAAGU__________AAAGU...ACG-3' ______________GGCUAAGGAG ______________|||||||||| ______________CCGAUUCCUC 3'-UUU...UGUGU__________CACCA...UCG-5' _____________|__________| _____________56_________45	3.07968e-05	cko_rs06355	DUF2526 family protein	F	F	F	F	4
b2918	argK										-19	0.952	24	45	-63	-42	sRNA(Ec_cyaR) 24 ugc-uagcUGUACCaggaaccac 45 || ||| |||||| ||| ||| Target(argK_b2918) -42 ucguauccACAUGGaccu-ggua -63	-9.9159	0.199205	16	36	-79	-60	_____________71____________________92 _____________|_____________________| 5'-GAC...AGCGC__CG_________A_______UCCAG...ACC-3' ______________GG__UGGC_GGCG_UUUAUGG ______________||__::||_:||:_||||||| ______________CC__GUCG_UCGU_AAAUACC 3'-UUU...AAGGA__AU____A____A_______CAAUA...UCG-5' _____________|_____________________| _____________37____________________15												F	F		4
b4173	hflX			1.41	0.436	28	44	32	46	Ec_cyaR 44 3' ACCAAGGACCAUGUCGA 5' 28 || | |||||||| | hflX 32 5' CGG-UACUGGUACA-CA 3' 46 gene product:GTPase, stimulated by 50S subunit binding; Mn(2+) homeostasis regulator; GTP - binding subunit of protease specific for phage lambda cII repressor	-23.1	0	30	53	23	45	sRNA(Ec_cyaR) 30 cUGUACCAGgaaccaccuccuuag 53 |||||||| ||| ||| ||.| Target(hflX_b4173) 45 cACAUGGUCa-uggcggacgagug 23	-10.164	0.177705	31	51	24	43	_____________174___________________195 _____________|_____________________| 5'-ACC...CUGGU___C___C___A_________CAUCU...UGG-3' ______________GAG_AGG_GGU__CUGGUACA ______________:||_|||_|||__|||||||| ______________UUC_UCC_CCA__GACCAUGU 3'-UUU...UCCGA___C___A___AG________CGAUC...UCG-5' _____________|_____________________| _____________52____________________30											F	F	F		4
b0084	ftsI										-24.5	0.437	1	40	53	88	sRNA(Ec_cyaR) 1 -gcugaaaaacauaaccca-uAAAAUGCUAGCUGuaccagga 40 ||.| |||||| .||||.||.|.||| |.| Target(ftsI_b0084) 88 ucggc-----guauuguugcgUUUUGCGGUUGACuau-uuca 53	-8.34566	0.380716	22	34	81	92	_____________231___________244 _____________|_____________| 5'-GAC...UGUUA_____________CUCCUGG-3' ______________UGCGGCU_GUAUU ______________|:|:|||_|:||| ______________AUGUCGA_CGUAA 3'-UUU...GGACC_______U_____AAUAC...UCG-5' _____________|_____________| _____________35____________21												F	F		4
b0437	clpP			-8.22	0.051	24	37	-40	-27	Ec_cyaR 37 3' ACCAUGUCGAUCGU 5' 24 |||||||| :|: clpP -40 5' CGGUACAGCAGGUU 3' -27 gene product:proteolytic subunit of ClpA-ClpP and ClpX-ClpP ATP-dependent serine proteases; ATP-dependent proteolytic subunit of clpA-clpP serine protease, heat shock protein F21.5	-12.5	0.879	28	37	-40	-31	sRNA(Ec_cyaR) 28 aGCUGUACCa 37 |||||||| Target(clpP_b0437) -31 aCGACAUGGc -40	-13.0141	0.0392576	20	36	-39	-23	_____________111_______________129 _____________|_________________| 5'-AAG...CAAUC________A___U____CAAUU...UCU-3' ______________GGUACAGC_GGU_UUUU ______________||||||||_:|:_|||| ______________CCAUGUCG_UCG_AAAA 3'-UUU...AAGGA________A___U____UACCC...UCG-5' _____________|_________________| _____________37________________19											F	F	F		4
b3910	yiiM			-9.86	0.025	48	62	21	34	Ec_cyaR 62 3' AAUGUGUCCGAUUCC 5' 48 ||||||||| ||| yiiM 21 5' AUACACAGGC-AAGA 3' 34 gene product:6-N-hydroxylaminopurine resistance protein; REP301 (repetitive extragenic palindromic) element; contains 2 REP sequences								-4.84876	0.889938	53	68	11	29	_____________161_________________181 _____________|___________________| 5'-AAA...UAUCC__UU___GUA_________AAGAU...UGC-3' ______________GG__GAU___UACACAGGC ______________||__|||___||||||||| ______________CC__CUA___AUGUGUCCG 3'-UUU...ACAUU__CU_______________AUUCC...UCG-5' _____________|___________________| _____________69__________________52											F		F		4
b4082	mdtN										-13.3	0.996	19	31	-35	-23	sRNA(Ec_cyaR) 19 uAAAAUGCUAGCu 31 |||||||.|||. Target(mdtN_b4082) -23 uUUUUACGGUCGg -35	-10.2847	0.16792	20	31	-35	-24	_____________115__________128 _____________|____________| 5'-GCC...GUUCU____________UCUAA...UAG-3' ______________GGCUGGCAUUUU ______________:|||:||||||| ______________UCGAUCGUAAAA 3'-UUU...CCAUG____________UACCC...UCG-5' _____________|____________| _____________32___________19												F	F		4
b1656	sodB										-11.9	0.999	23	35	81	93	sRNA(Ec_cyaR) 23 augcuaGCUGUAc 35 |||| ||.||| Target(sodB_b1656) 93 cacgaaCGGCAUc 81	-8.8691	0.311514	24	34	81	91	_____________231_________243 _____________|___________| 5'-UGA...AUCAC______A____CCAUCAGA-3' ______________UACGGC_AGCA ______________|||:||_|||| ______________AUGUCG_UCGU 3'-UUU...GGACC______A____AAAAU...UCG-5' _____________|___________| _____________35__________23												F	F		4
b3785	wzzE										-31.4	0.065	21	50	-160	-123	sRNA(Ec_cyaR) 21 aAAUGCUAGCu------guaccag---gaaccaccuccu 50 ||||||||| |.||||| || |||| ||| Target(wzzE_b3785) -123 cUUACGAUCGuuuuucucguggucguacugggug-aggc -160	-8.36929	0.377418	22	30	-132	-124	_____________18________28 _____________|_________| 5'-CAU...UUUUU_________CUUCC...UUA-3' ______________GCUAGCAUU ______________||||||||| ______________CGAUCGUAA 3'-UUU...CAUGU_________AAUAC...UCG-5' _____________|_________| _____________31________21												F	F		4
b0798	ybiA										-21.4	0.685	23	43	-47	-25	sRNA(Ec_cyaR) 23 augcuagcugua--CCAGGAACc 43 ||| |||.|. ||||.||| Target(ybiA_b0798) -25 aacgcucggcgaaaGGUCUUUGu -47	-9.68823	0.220624	24	42	-46	-26	_____________104___________________126 _____________|_____________________| 5'-UUU...UUUCU________AAA______C___AUAAC...CCG-3' ______________GUUUCUGG___GCGGCU_GCA ______________|||:||||___:|:|||_||| ______________CAAGGACC___UGUCGA_CGU 3'-UUU...UCCAC________A________U___AAAAU...UCG-5' _____________|_____________________| _____________43____________________23												F	F		4
b0675	umpH										-21.8	0.351	9	37	66	97	sRNA(Ec_cyaR) 9 acauaa-ccca--uaaaaugcuaGCUGUACCa 37 ||||| ||| .|||| ||||.||| Target(umpH_b0675) 97 gguauuagggcacguuuuuaaggCGACGUGGg 66	-12.963	0.0404582	10	36	66	95	_____________216_____________________________247 _____________|_______________________________| 5'-GGU...UACCG________GGA______UGCAC___A_____GAUA-3' ______________GGUGCAGC____AUUUU_____GGG_UUAUG ______________|||:||||____|||||_____|||_||||| ______________CCAUGUCG____UAAAA_____CCC_AAUAC 3'-UUU...AAGGA________AUCG_____UA____________AAAAA...UCG-5' _____________|_______________________________| _____…												F	F		4
b1958	yedI			-6.79	0.086	33	48	-150	-134	Ec_cyaR 48 3' CUCCACCAAGGACCA-U 5' 33 ||||||||| | || | yedI -150 5' AAGGUGGUUCAUAGUAA 3' -134 gene product:DUF808 family inner membrane protein	-16	0.004	32	48	-150	-134	sRNA(Ec_cyaR) 32 guaccagGAACCACCUc 48 ||| ||||||||| Target(yedI_b1958) -134 aaugauaCUUGGUGGAa -150	-10.417	0.157687	39	47	-149	-141	_____________1_________11 _____________|_________| __________5'-A_________AUAGU...CCG-3' ______________AGGUGGUUC ______________||||||||| ______________UCCACCAAG 3'-UUU...AUUCC_________GACCA...UCG-5' _____________|_________| _____________48________38											F	F	F		4
b0876	ybjD										-28.7	0.123	12	50	-10	32	sRNA(Ec_cyaR) 12 uAACCCAUAA----aaugcuagcuguaccaggaa------ccaccuccu 50 ||||||.|| ||.|| ||| ||.||| || ||||| Target(ybjD_b0876) 32 uUUGGGUGUUaaaguugcg--cga----guucuuaguauagg-ggaggu -10	-10.5207	0.150019	13	49	-9	30	_____________141_____________________________________________182 _____________|_______________________________________________| 5'-CAG...UUUCU________AUAUGA____________________GAAA_________UUCGC...GGG-3' ______________GGAGG_GG______UUCUUG____AGC__GCGUU____UUGUGGGUU ______________|||||_||______|||:||____|||__||:||____||:|||||| ______________CCUCC_CC______AAGGAC____UCG__CGUAA____AAUACCCAA 3'-UUU...…												F	F		4
b0042	fixB										-10.6	0.995	1	19	21	34	sRNA(Ec_cyaR) 1 -GCUGAAaaacauaacccau 19 |||||| ||||| Target(fixB_b0042) 34 gCGACUUa------uggguc 21	-7.68489	0.478609	1	18	21	32	_____________171________________184 _____________|__________________| 5'-UUU...AAGUC_____A____________GAUAC...CCU-3' ______________UGGGU_______UUCAGC ______________|||||_______|||||| ______________ACCCA_______AAGUCG 3'-UUU...AAAAU_____AUACAAA______-5' _____________|_________________| _____________19________________1												F	F		4
b0642	leuS			-0.69	0.334	21	41	33	53	Ec_cyaR 41 3' AAGG-ACCAUGUCGAUCGUAAA 5' 21 ||| |||||||| |||| leuS 33 5' AUCCAAAGUACAGCU-UCAUUG 3' 53 gene product:leucyl-tRNA synthetase; leucine tRNA synthetase	-22.5	0.098	1	49	24	65	sRNA(Ec_cyaR) 1 -gcugaaaaacauaacccauaaaaugcuAGCUGUACca-ggaaccac-cucc 49 ||| ||| |||| ||| |||||||| ||| ||| Target(leuS_b0642) 65 gcgaaga---gua--gggu----uacu-UCGACAUGaaaccuaagauagaga 24	-11.9611	0.0714284	15	35	39	54	_____________189___________________206 _____________|_____________________| 5'-AAU...CCAAA________U____________AUGAG...AGA-3' ______________GUACAGCU__CAU____UGGG ______________||||||||__|||____|||| ______________CAUGUCGA__GUA____ACCC 3'-UUU...AGGAC________UC___AAAU____AAUAC...UCG-5' _____________|_____________________| _____________36____________________14											F	F	F		4
b3236	mdh										-10.6	0.997	11	27	-73	-56	sRNA(Ec_cyaR) 11 auaacCCAUAAAAU-gcu 27 ||| |||.||||| ||. Target(mdh_b3236) -56 aauuaGGUGUUUUAacgg -73	-12.6705	0.0479704	1	48	-91	-47	_____________59________________________________________________105 _____________|_________________________________________________| 5'-UUC...CUUGA__U_____CA___UAA_____A____________A___A_GUCG_____AGCGG...AUG-3' ______________GA_GUGGU__UUG___ACGGC____AUUUUGUGG_UUA_G_____CGGC ______________||_|||||__:||___||:||____|||||:|||_|||_|_____|:|| ______________CU_CACCA__GAC___UGUCG____UAAAAUACC_AAU_C_____GU…												F	F		4
b2372	yfdV										-13.8	0.996	1	19	52	67	sRNA(Ec_cyaR) 1 -gcugaaaaacAUAACCCAu 19 |||.|| |||||||| Target(yfdV_b2372) 67 gcgauuu----UAUUGGGUu 52	-7.16107	0.561868	1	30	47	65	_____________197____________________________217 _____________|______________________________| 5'-AAU...AUCAU______________________________GGCAG...CUC-3' ______________GCU_GU______UGGGUUAU____UUUAGC ______________|||_|:______||||||||____||:||| ______________CGA_CG______ACCCAAUA____AAGUCG 3'-UUU...CAUGU___U__UAAAAU________CAAA______-5' _____________|_____________________________| _____________31___…												F	F		4
b2071	yegJ										-24.42	0.05	1	46	55	102	sRNA(Ec_cyaR) 1 -gcugaaaaa-CAUAACCcauaaaaugcuagcugua-ccaggaac--cacc 46 ||| ||||||| .|||.| ||| || |.||| ||| Target(yegJ_b2071) 102 gcgaacaaauaGUAUUGGagggcag-ugauug-cauagg-cuuugaaguga 55	-12.19	0.0629633	10	36	65	90	_____________215___________________________242 _____________|_____________________________| 5'-CCA...GUUUC__A__________GACGG___A_______AUAAA...AAG-3' ______________GG_UAC_GUUAGU_______G_GGUUAUG ______________||_|||_|:|||:_______|_||||||| ______________CC_AUG_CGAUCG_______C_CCAAUAC 3'-UUU...AAGGA______U______UAAAAUA_________AAAAA...UCG-5' _____________|_____________________________| _____________3…												F	F		4
b2455	eutE										-20.9	0.995	34	49	-51	-36	sRNA(Ec_cyaR) 34 accaggaACCACCUCc 49 |||| |||||||| Target(eutE_b2455) -36 cggucugUGGUGGAGu -51	-11.3508	0.0989047	24	48	-50	-27	_____________100________________________125 _____________|__________________________| 5'-AAC...UCGAU________GU__________CA____AUUUU...UCG-3' ______________GAGGUGGU__CUGG__CGGU__GGUA ______________||||||||__||||__|:|:__:|:| ______________CUCCACCA__GACC__GUCG__UCGU 3'-UUU...GAUUC________AG____AU____A_____AAAAU...UCG-5' _____________|__________________________| _____________49_______________________…												F	F		4
b2940	yqgC										-11.44	0.93	1	20	-1	18	sRNA(Ec_cyaR) 1 -gcugaaaaacauaACCCAUa 20 ||.|| |||||| Target(yqgC_b2940) 18 acggcuacaaua--UGGGUAg -1	-8.55313	0.352305	14	40	-17	5	_____________133_________________________157 _____________|___________________________| 5'-CGG...UUGAA_____AGA________CGAG_______AUAAC...UUC-3' ______________UCCUG____AGC__GC_____AUGGGU ______________|||||____|||__||_____|||||| ______________AGGAC____UCG__CG_____UACCCA 3'-UUU...CACCA_____CAUG___AU__UAAAA______AUACA...UCG-5' _____________|___________________________| _____________41_______________…												F	F		4
b4547	ypfN										-19.63	0.972	13	50	-11	26	sRNA(Ec_cyaR) 13 aacccauaaaauGCUAGCu-guaccaggaaccaccuccu 50 ||| ||| ||.|||. || ||| |||| Target(ypfN_b4547) 26 gugguuauaaauCGGUCGguca-gguacgaauaa-agga -11	-13.0561	0.0382943	33	46	22	35	_____________172____________187 _____________|______________| 5'-CAG...AUAUU_____A________AUUGU...AGA-3' ______________GGUGG_UUCUGGUG ______________|||||_|:|||||: ______________CCACC_AGGACCAU 3'-UUU...UUCCU_____A________GUCGA...UCG-5' _____________|______________| _____________47_____________32	-13.0561	0.0378972	33	46	22	35	_____________172____________187 _____________|______________| 5'-CAG...AUAUU_____A________AUUGU...AGA-3' ______________GGUGG_UUCUGGUG ______________|||||_|:|||||: ______________CCACC_AGGACCAU 3'-UUU...UUCCU_____A________GUCGA...UCG-5' _____________|______________| _____________47_____________32	1.77574e-06	efer_rs03630,cko_rs01425,stm2484	putative membrane protein UPF0370 family		F	F	F	4
b1767	ansA										-28.4	0.923	10	47	33	73	sRNA(Ec_cyaR) 10 cAUAACCCauaaaaugcua-----gcugua-cca---ggaaccaccu 47 ||||||| |||| ||||.| || || || ||. Target(ansA_b1767) 73 aUAUUGGG------acgagccuugcgacguagggcuaccagggcggg 33	-7.66876	0.481116	11	34	49	71	_____________199___________________________223 _____________|_____________________________| 5'-CCG...CGGGA______GUUCCG_________________AUACC...GCC-3' ______________UGCAGC______AGCA______GGGUUAU ______________|:||||______||||______||||||| ______________AUGUCG______UCGU______CCCAAUA 3'-UUU...GGACC______A_________AAAAUA_______CAAAA...UCG-5' _____________|_____________________________| _____________3…												F	F		4
b2584	pka										-10.4	0.999	18	31	-124	-111	sRNA(Ec_cyaR) 18 aUAAAAUGCUagcu 31 ||||||||| ||. Target(pka_b2584) -111 cAUUUUACGAgcgg -124	-11.5639	0.08844	19	36	-129	-112	_____________21_________________40 _____________|__________________| 5'-GCG...GGCAG___UA___G_________CCCGC...GUA-3' ______________GGU__GGC_AGCAUUUUA ______________|||__:||_||||||||| ______________CCA__UCG_UCGUAAAAU 3'-UUU...AAGGA___UG___A_________ACCCA...UCG-5' _____________|__________________| _____________37_________________18												F	F		4
b4204	yjfZ										-7.4	0.993	1	14	-53	-38	sRNA(Ec_cyaR) 1 -GCUGAAaaa-cauaa 14 |||||| ||.| Target(yjfZ_b4204) -38 uCGACUUacaaguguc -53	-7.0133	0.585782	1	6	-44	-39	_____________106____113 _____________|______| 5'-AUC...GAACA______UGCGA...GCG-3' ______________UUCAGC ______________|||||| ______________AAGUCG 3'-UUU...ACAAA______-5' _____________|_____| _____________7_____1												F	F		4
b1363	trkG			-8.16	0.053	28	44	40	55	Ec_cyaR 44 3' ACCAAGGACCAUGUCGA 5' 28 |||||||||| ::|| trkG 40 5' GGGUUCCUGGUUUGGC- 3' 55 gene product:Rac prophage; potassium transporter subunit	-22.8	0.003	27	44	40	57	sRNA(Ec_cyaR) 27 uagcuguACCAGGAACCa 44 |||.. |||||||||| Target(trkG_b1363) 57 cucgguuUGGUCCUUGGg 40	-14.9459	0.01156	28	43	40	55	_____________190______________207 _____________|________________| 5'-GUG...GUGUG__________U_____CUAUA...UUU-3' ______________GGUUCCUGGU_UGGCU ______________||||||||||_::||| ______________CCAAGGACCA_GUCGA 3'-UUU...CUCCA__________U_____UCGUA...UCG-5' _____________|________________| _____________44_______________27											F	F	F		4
b1920	fliY										-23.9	0.807	9	39	15	46	sRNA(Ec_cyaR) 9 acaua--ACCCAUaaaaugcuagcuguaccagg 39 ||| |||||| |||||. .|| |||| Target(fliY_b1920) 46 gguagugUGGGUAg-uuacggacugcagggucu 15	-9.68363	0.221073	14	36	18	38	_____________168_____________________190 _____________|_______________________| 5'-CGC...AUCUG______U_A______G_______GUGAU...UGC-3' ______________GG_ACG_C_GGCAUU__AUGGGU ______________||_||:_|_:|||||__|||||| ______________CC_UGU_G_UCGUAA__UACCCA 3'-UUU...AAGGA__A___C_A______AA______AUACA...UCG-5' _____________|_______________________| _____________37______________________13												F	F		4
b1504	ydeS										-14.3	0.99	31	41	-57	-47	sRNA(Ec_cyaR) 31 uGUACCAGGAa 41 ||||||||| Target(ydeS_b1504) -47 cCAUGGUCCUc -57	-8.49616	0.359982	32	40	-56	-48	_____________94________104 _____________|_________| 5'-UGA...GUUUC_________CUUAC...UCC-3' ______________UCCUGGUAC ______________||||||||| ______________AGGACCAUG 3'-UUU...CACCA_________UCGAU...UCG-5' _____________|_________| _____________41________31												F	F		4
b0763	modA										-22.8	0.991	14	43	51	82	sRNA(Ec_cyaR) 14 acccauaaaaUGCUAGcugua---ccaggaacc 43 ||| |||.|| ||.| |||| ||| Target(modA_b0763) 82 agggaaguagACGGUC-acguaacggucguugu 51	-8.56702	0.350448	15	34	62	80	_____________212__________________232 _____________|____________________| 5'-UUA...GGCAA___________GAUGAA___AAAAU...CCG-3' ______________UGCA_CUGGCA______GGG ______________|:||_||:|||______||| ______________AUGU_GAUCGU______CCC 3'-UUU...GGACC____C______AAAAUA___AAUAC...UCG-5' _____________|____________________| _____________35___________________14												F	F		4
b2362	yfdS			-9.57	0.029	31	45	83	98	Ec_cyaR 45 3' CAC-CAAGGACCAUGU 5' 31 || || ||||||||: yfdS 83 5' CUGAGUACCUGGUACG 3' 98 gene product:CPS-53 (KpLE1) prophage; uncharacterized protein	-14	0.099	31	43	86	98	sRNA(Ec_cyaR) 31 uGUACCAGGaacc 43 |||||||| || Target(yfdS_b2362) 98 gCAUGGUCCauga 86	-10.5368	0.148856	32	44	83	96	_____________233____________248 _____________|______________| 5'-ACG...AAUGC__A__A________GUA-3' ______________UG_GU_CCUGGUAC ______________||_||_|||||||| ______________AC_CA_GGACCAUG 3'-UUU...CCUCC_____A________UCGAU...UCG-5' _____________|______________| _____________45_____________31											F	F	F		4
b4324	uxuR										-17.93	0.89	1	38	-114	-76	sRNA(Ec_cyaR) 1 -gcugaaaaacauaacccauaaaaugcu-AGCUGUACCAg 38 || || ||| |.||.||||| Target(uxuR_b4324) -76 ccguuaaaaugccg-ggggcaauuagaguUUGAUAUGGUa -114	-8.31681	0.384764	28	36	-112	-104	_____________38________48 _____________|_________| 5'-UUU...CUAAU_________UGAGA...UGC-3' ______________GGUAUAGUU ______________||||:||:| ______________CCAUGUCGA 3'-UUU...AAGGA_________UCGUA...UCG-5' _____________|_________| _____________37________27												F	F		4
b1184	umuC			-5.44	0.128	27	40	-114	-99	Ec_cyaR 40 3' AGG--ACCAUGUCGAU 5' 27 || ||||||||| umuC -114 5' CCCGACGGUACAGCUU 3' -99 gene product:translesion error-prone DNA polymerase V subunit; DNA polymerase activity; SOS mutagenesis and repair	-14.4	0.413	16	37	-109	-89	sRNA(Ec_cyaR) 16 ccauaaaaugcuAGCUGUACCa 37 ||| ||||||||| Target(umuC_b1184) -89 aguacccuuau-UCGACAUGGc -109	-11.5606	0.0885946	28	36	-108	-100	_____________42________52 _____________|_________| 5'-UGA...CCGAC_________UAUUC...AUG-3' ______________GGUACAGCU ______________||||||||| ______________CCAUGUCGA 3'-UUU...AAGGA_________UCGUA...UCG-5' _____________|_________| _____________37________27											F	F	F		4
b0011	yaaW										-15.8	0.936	23	37	56	70	sRNA(Ec_cyaR) 23 aUGCUAGCUGUacca 37 |||.|.|||| || Target(yaaW_b0011) 70 aACGGUUGACAagga 56	-11.1196	0.111415	24	36	56	68	_____________206___________220 _____________|_____________| 5'-CCA...AGUGA__A__________AAUUU...AAA-3' ______________GG_ACAGUUGGCA ______________||_||||:|:||| ______________CC_UGUCGAUCGU 3'-UUU...AAGGA__A__________AAAAU...UCG-5' _____________|_____________| _____________37____________23												F	F		4
b1701	fadK										-20.2	0.032	9	36	34	63	sRNA(Ec_cyaR) 9 aCAUAACCCauaaa-augcua-gcuguacc 36 |||||||| |.| || ||.|.|| Target(fadK_b1701) 63 gGUAUUGGGaacgacugcuaugcggcgugc 34	-11.6362	0.0851095	10	17	54	61	_____________204______213 _____________|________| 5'-GUG...AGCAA________GGGCG...CCG-3' ______________GGGUUAUG ______________|||||||| ______________CCCAAUAC 3'-UUU...AAAUA________AAAAA...UCG-5' _____________|________| _____________18_______9												F	F		4
b2077	iceT																	-16.7342	0.0031712	1	30	25	53	_____________175____________________________205 _____________|______________________________| 5'-GAG...CACCC_______A_______A_____GC_______UUCUU...UUC-3' ______________GUUGGCA__UUGUGG_UUGUG__UUUCGGC ______________|:|:|||__||:|||_||:||__||||:|| ______________CGAUCGU__AAUACC_AAUAC__AAAGUCG 3'-UUU...CAUGU_______AA______C_____AA_______-5' _____________|_____________________________| _____________31___…	-16.7342	0.00293159	1	30	25	53	_____________175____________________________205 _____________|______________________________| 5'-GAG...CACCC_______A_______A_____GC_______UUCUU...UUC-3' ______________GUUGGCA__UUGUGG_UUGUG__UUUCGGC ______________|:|:|||__||:|||_||:||__||||:|| ______________CGAUCGU__AAUACC_AAUAC__AAAGUCG 3'-UUU...CAUGU_______AA______C_____AA_______-5' _____________|_____________________________| _____________31___…	3.67118e-07	efer_rs10880,cko_rs03080,stm2129	putative citrate/iron-citrate/zinc-citrate efflux transporter			F	F	4
b2365	dsdX										-22.8	0.509	9	50	-15	25	sRNA(Ec_cyaR) 9 aCAUAACCCAuaaaaugcuagcuguaccaggaaccaccuccu 50 ||.|||||| || || ||.| ||| |.||| Target(dsdX_b2365) 25 aGUGUUGGGUcuaa-acucuc-acguauagaguggaagggga -15	-10.5459	0.148201	10	49	-14	23	_____________136______________________________________175 _____________|________________________________________| 5'-GUG...UCACA____AA___GAGAUA_______CU__AAUC__________AGCAC...UGU-3' ______________GGGG__GGU______UGCA_CU__CA_____UGGGUUGUG ______________||:|__|||______|:||_||__||_____||||||:|| ______________CCUC__CCA______AUGU_GA__GU_____ACCCAAUAC 3'-UUU...CGAUU____CA___AGGACC____C__UC__AAAAU______…												F	F		4
b1820	yobD			-3.19	0.217	31	44	11	23	Ec_cyaR 44 3' ACCAAGGACCAUGU 5' 31 || |||||||| yobD 11 5' CGG-ACCUGGUACU 3' 23 gene product:UPF0266 family inner membrane protein	-14	0.311	31	44	11	23	sRNA(Ec_cyaR) 31 uGUACCAGGaacca 44 |||||||| || Target(yobD_b1820) 23 uCAUGGUCCa-ggc 11	-8.90531	0.307038	25	36	-93	-82	_____________57___________70 _____________|____________| 5'-UGG...UCAUC_____C______UACGC...CCC-3' ______________GGUAU_GCUGGU ______________||||:_|||:|: ______________CCAUG_CGAUCG 3'-UUU...AAGGA_____U______UAAAA...UCG-5' _____________|____________| _____________37___________24											F	F	H		4
b1940	fliH										-15.56	0.289	23	47	-90	-67	sRNA(Ec_cyaR) 23 augcuagcuguaccaggaaCCACCU 47 .||| |||| |||||| Target(fliH_b1940) -67 agcgaaagacaagcaaaa-GGUGGA -90	-8.9645	0.299812	16	45	-111	-85	_____________39_______________________________67 _____________|________________________________| 5'-AGC...CAACC_______________U___UC___G_______AAAAC...UUG-3' ______________GUGGU_CC_GGUGCG_CUG__GCA____GUGG ______________|||||_||_|||:|:_||:__|||____:||| ______________CACCA_GG_CCAUGU_GAU__CGU____UACC 3'-UUU...UCCUC_____A__A______C________AAAA____CAAUA...UCG-5' _____________|_________________________…												F	F		4
b2938	speA										-11.5	0.333	10	21	-78	-67	sRNA(Ec_cyaR) 10 cAUAACCCAUAA 21 |.|||||||| Target(speA_b2938) -67 uUGUUGGGUAUU -78	-11.1149	0.111683	11	21	-78	-68	_____________72__________84 _____________|___________| 5'-UAA...UGUGC___________UAUCG...GCA-3' ______________UUAUGGGUUGU ______________|||||||||:| ______________AAUACCCAAUA 3'-UUU...CGUAA___________CAAAA...UCG-5' _____________|___________| _____________22__________10												F	F		4
b1956	yedQ										-20.5	0.006	28	50	-13	8	sRNA(Ec_cyaR) 28 aGCUGUACCaggaaccaccuccu 50 ||||.||| || ||||. Target(yedQ_b1956) 8 aCGACGUGGgacugcu--gaggg -13	-15.214	0.0096242	16	50	-13	21	_____________137___________________________________173 _____________|_____________________________________| 5'-GCC...AGGUU_____UCG____AG________ACG__ACAAAA____AAAAC...UAU-3' ______________GGGAG_____UC__GGUGCAGC___AG______AUGG ______________:||||_____||__|||:||||___||______|||| ______________UCCUC_____AG__CCAUGUCG___UC______UACC 3'-UUU...CCGAU_____CACCA__GA________A____GUAAAA____CAAUA...UCG-5' ___…												F	F		4
b3593	rhsA										-24.2	0.714	1	36	41	72	sRNA(Ec_cyaR) 1 -GCUGAAaaacauaacccauaa-aaugcua--gcuguacc 36 |||||| ||| ||||||| ||..||| Target(rhsA_b3593) 72 cCGACUU--------gggacuuguuacgauggcgguauga 41	-11.8093	0.0775661	1	35	41	70	_____________191____________________________________222 _____________|______________________________________| 5'-UAC...ACGCA_______GG_______GUUCA_________________CGGGG...GCG-3' ______________GUAUGGC__UAGCAUU_____GGGU________UCAGC ______________|||::||__|||||||_____||||________||||| ______________CAUGUCG__AUCGUAA_____CCCA________AGUCG 3'-UUU...AGGAC________________AAUA_____AUACAAAA_____-5' _______…												F	F		4
b2132	bglX										-33.6	0.162	1	47	29	76	sRNA(Ec_cyaR) 1 -GCUGAA-aaa-cauaacccauaaaaugcuagcugua---ccaggaaccaccu 47 ||.||| ||| ||| ||| |||| ||||.| ||||. |||| Target(bglX_b2132) 76 aCGGCUUauuuaguaggcgguc----acgaccgacgucccggucuga-guggc 29	-8.43455	0.368392	24	46	29	53	_____________179________________________205 _____________|__________________________| 5'-CGC...AUCGC____AG______CCC______C____CUGGC...CGC-3' ______________GGUG___UCUGG___UGCAGC_AGCA ______________||||___:||||___|:||||_|||| ______________CCAC___GGACC___AUGUCG_UCGU 3'-UUU...UUCCU____CAA______________A____AAAAU...UCG-5' _____________|__________________________| _____________47_______________________…												F	F		4
b2556	glrK										-22.5	0	19	39	39	59	sRNA(Ec_cyaR) 19 uAAAAUGCUAGCuguaccagg 39 |||||||.||| |||||| Target(glrK_b2556) 59 uUUUUACGGUCGuaaugguca 39	-10.929	0.122693	20	38	39	57	_____________189_________________209 _____________|___________________| 5'-GAU...GACAA______AU___________UGCUG...CCU-3' ______________CUGGUA__GCUGGCAUUUU ______________||||||__|||:||||||| ______________GACCAU__CGAUCGUAAAA 3'-UUU...CCAAG______GU___________UACCC...UCG-5' _____________|___________________| _____________39__________________19												F	F		4
b3424	glpG										-19.2	0.998	28	49	-66	-50	sRNA(Ec_cyaR) 28 aGCUGUACcaggaaccaccucc 49 ||.|||| ||||||| Target(glpG_b3424) -50 gCGGCAUGc-----gguggaga -66	-8.76428	0.324704	23	48	-65	-47	_____________85_________________________105 _____________|__________________________| 5'-GGC...CCGCA_______C__________________AACGC...ACC-3' ______________GAGGUGG______GUACGGC__GCGU ______________|||||||______||||:||__||:| ______________CUCCACC______CAUGUCG__CGUA 3'-UUU...GAUUC_______AAGGAC_______AU____AAAUA...UCG-5' _____________|__________________________| _____________49_______________________…												F	F		4
b3565	xylA										-13.3	0.999	21	41	51	72	sRNA(Ec_cyaR) 21 aAAUGCUAGCu-guaccaggaa 41 |||||||.| || |||| Target(xylA_b3565) 72 cUUACGAUUGcccaaacuccua 51	-9.44156	0.245703	22	30	62	70	_____________212_______222 _____________|_________| 5'-UCA...AACCC_________CCGUC...UGU-3' ______________GUUAGCAUU ______________|:||||||| ______________CGAUCGUAA 3'-UUU...CAUGU_________AAUAC...UCG-5' _____________|_________| _____________31________21												F	F		4
b1179	ycgL			1.59	0.445	24	35	-78	-67	Ec_cyaR 35 3' CAUGUCGAUCGU 5' 24 |||||||:|| ycgL -78 5' CUACAGCUGGCU 3' -67 gene product:UPF0745 family protein	-15.1	0.858	24	35	-78	-67	sRNA(Ec_cyaR) 24 uGCUAGCUGUAc 35 ||.||||||| Target(ycgL_b1179) -67 uCGGUCGACAUc -78	-11.1564	0.10934	16	34	-77	-58	_____________73___________________94 _____________|____________________| 5'-AAA...AAAUC__________UGGC______CGCGG...AAG-3' ______________UACAGCUGGC____UUGUGG ______________|||||||:||____||:||| ______________AUGUCGAUCG____AAUACC 3'-UUU...GGACC__________UAA_______CAAUA...UCG-5' _____________|____________________| _____________35___________________15											F	F	F		4
b3747	kup										-19.55	0.996	1	39	-66	-32	sRNA(Ec_cyaR) 1 -gcugaaaaacauaaCCCAUAAAAugcuagcuguaccagg 39 ||| ||||.|||| ||| |.|| || Target(kup_b3747) -32 acgaaucagggaaccGGGUGUUUUu---ucg-cgug-uca -66	-8.64104	0.340649	15	35	-63	-47	_____________87____________________105 _____________|_____________________| 5'-AUA...AUACU________U____________CCAAG...GUG-3' ______________GUGC_GCU____UUUUGUGGG ______________||:|_|||____||||:|||| ______________CAUG_CGA____AAAAUACCC 3'-UUU...AGGAC____U___UCGU_________AAUAC...UCG-5' _____________|_____________________| _____________36____________________14												F	F		4
b4565	sgcB										-8.7	0.998	1	18	86	99	sRNA(Ec_cyaR) 1 -GCUGAAAaacauaaccca 18 ||||||| ||| Target(sgcB_b4565) 99 cCGACUUUac-----ggga 86	-8.46938	0.363624	1	43	69	97	_____________219_____________________________________________249 _____________|_______________________________________________| 5'-UCC...UGCAA_A_______ACU_A_________________________________CA-3' ______________G_GUUCCUG___G_ACAG__GGCAU________________UUCAGC ______________|_|||||||___|_||||__:||||________________|||||| ______________C_CAAGGAC___C_UGUC__UCGUA________________AAGUCG 3'-UUU...CUCCA____…												F	F		4
b3671	ilvB			-6.3	0.1	28	42	63	77	Ec_cyaR 42 3' CAAGGACCAUGUCGA 5' 28 ||||||| ||||| ilvB 63 5' UUUCCUGGAACAGCA 3' 77 gene product:acetolactate synthase 2 large subunit; acetolactate synthase I,valine-sensitive, large subunit	-18.3	0.043	28	42	63	77	sRNA(Ec_cyaR) 28 agcuguaCCAGGAAc 42 ||||| ||||||| Target(ilvB_b3671) 77 acgacaaGGUCCUUu 63	-14.8582	0.0122649	22	41	63	83	_____________213___________________235 _____________|_____________________| 5'-GUG...UUCAU_______A_____AG______AAGAU...GCA-3' ______________UUCCUGG_ACAGC__GGCAUU ______________|||||||_|||||__:||||| ______________AAGGACC_UGUCG__UCGUAA 3'-UUU...CCACC_______A_____A_______AAUAC...UCG-5' _____________|_____________________| _____________42____________________21											F	F	F		4
b2468	aegA										-20.2	0.296	10	34	22	46	sRNA(Ec_cyaR) 10 cAUAACCCAuaaaaugcuagcugua 34 |.|||||| |||| |||| Target(aegA_b2468) 46 cUGUUGGGUcuguaacgacugacaa 22	-9.29703	0.261315	11	33	22	44	_____________172_____________________196 _____________|_______________________| 5'-GUC...GGCCA____UC____AUGUC________CAUGC...UGA-3' ______________ACAG__AGCA_____UGGGUUGU ______________||||__||||_____||||||:| ______________UGUC__UCGU_____ACCCAAUA 3'-UUU...GACCA____GA____AAAAU________CAAAA...UCG-5' _____________|_______________________| _____________34______________________10												F	F		4
b1735	chbR			-2.55	0.246	42	57	-16	1	Ec_cyaR 57 3' GUCCG-AUUCCUCCA-CC 5' 42 |||| |||||| || | chbR -16 5' AAGGCAUAAGGA-GUCGA 3' 1 gene product:repressor of chb operon for N,N'-diacetylchitobiose utilization; negative transcriptional regulator of cel operon	-18.9	0.997	24	53	-11	15	sRNA(Ec_cyaR) 24 ugcuaGCUGUAccag-gaaccaccuccuuag 53 .|| ||||.| || || ||||||| Target(chbR_b1735) 15 gugacCGACGUaguagcu-----gaggaaua -11	-7.29841	0.539747	25	52	-10	13	_____________140___________________________165 _____________|_____________________________| 5'-AAC...AGGCA______________GA__A______C___GAUUA...CUG-3' ______________UAAGGAG_____UC__UG_UGCAGC_AGU ______________|||||||_____||__||_|:||||_||: ______________AUUCCUC_____AG__AC_AUGUCG_UCG 3'-UUU...GUCCG_______CACCA__G___C______A___UAAAA...UCG-5' _____________|_____________________________| _____________5…											F	F	F		4
b0485	glsA										-12.6	0.979	23	35	19	31	sRNA(Ec_cyaR) 23 augcuaGCUGUAc 35 |||. |||||| Target(glsA_b0485) 31 gacggaCGACAUu 19	-12.8655	0.0428387	16	34	19	33	_____________169_________________185 _____________|___________________| 5'-AAA...CAAAU______A____________AUCAG...UGG-3' ______________UACAGC_GGCA____GUGG ______________||||||_:|||____:||| ______________AUGUCG_UCGU____UACC 3'-UUU...GGACC______A____AAAA____CAAUA...UCG-5' _____________|___________________| _____________35__________________15												F	F		4
b0466	ybaM										-12.2	0.772	15	31	-19	-7	sRNA(Ec_cyaR) 15 cccauaaaaUGCUAGCu 31 |||| ||||||| Target(ybaM_b0466) -7 aggua----ACGAUCGc -19	-8.76625	0.324453	16	30	-18	-8	_____________132_____________144 _____________|_______________| 5'-CCC...AACCC_______________AGAGA...CGC-3' ______________GCUAGCA____AUGG ______________|||||||____|||| ______________CGAUCGU____UACC 3'-UUU...CAUGU_______AAAA____CAAUA...UCG-5' _____________|_______________| _____________31______________15												F	F		4
b2350	gtrA										-19.4	0.152	33	47	59	73	sRNA(Ec_cyaR) 33 uACCAGGAACCACCu 47 .||||..|||||||. Target(gtrA_b2350) 73 gUGGUUUUUGGUGGg 59	-9.64686	0.224693	17	47	58	84	_____________208_____________________________236 _____________|_______________________________| 5'-GAC...ACACU____________________U____C_____UCGCG...ACC-3' ______________GGGUGGUUUUUGGU___GUU_GUAU__UAUG ______________:|||||||::||||___|:|_|:||__|||| ______________UCCACCAAGGACCA___CGA_CGUA__AUAC 3'-UUU...AUUCC______________UGU___U____AA____CCAAU...UCG-5' _____________|_______________________________…												F	F		4
b1583	ynfB			-5.34	0.132	31	41	-71	-61	Ec_cyaR 41 3' AAGGACCAUGU 5' 31 |||||||||: ynfB -71 5' CUCCUGGUACG 3' -61 gene product:UPF0482 family putative periplasmic protein								-8.89284	0.308575	23	40	-70	-53	_____________80__________________99 _____________|___________________| 5'-ACG...CACCC_____________UU____CCGCA...UGG-3' ______________UCCUGGUAC_GUU__GCGU ______________|||||||||_|:|__||:| ______________AGGACCAUG_CGA__CGUA 3'-UUU...CACCA_________U___U_____AAAUA...UCG-5' _____________|___________________| _____________41__________________22											F		F		4
b2762	cysH										-21.03	0.107	1	33	-98	-66	sRNA(Ec_cyaR) 1 -gcugaaaaacauaaCCCAUAAA--augcuagcugu 33 ||||| ||||.||| |.|| ||.| Target(cysH_b2762) -66 ccgacuaccaauua-GGGUGUUUagugcg--cggcc -98	-8.27182	0.391121	1	26	-93	-67	_____________57___________________________85 _____________|____________________________| 5'-AGG...CCGGC____GA________AUUAACCA______CCGGU...CUG-3' ______________GCGU__UUUGUGGG_________UCAGC ______________||:|__|||:||||_________||||| ______________CGUA__AAAUACCC_________AGUCG 3'-UUU...UCGAU______________AAUACAAAA_____-5' _____________|___________________________| _____________27____________________…												F	F		4
b0347	mhpA										-20.1	0.995	31	48	49	69	sRNA(Ec_cyaR) 31 uguaccag-gaa--CCACCUc 48 |.||||| || |||||| Target(mhpA_b0347) 69 ccguggucgcuagcGGUGGAc 49	-7.25628	0.546518	29	47	49	71	_____________199_____________________223 _____________|_______________________| 5'-UGG...CGUUC______CGA__G_______C___CCGGU...AUC-3' ______________AGGUGG___UC_CUGGUGC_GGC ______________||||||___||_|||||:|_:|| ______________UCCACC___AG_GACCAUG_UCG 3'-UUU...AUUCC______A________________AUCGU...UCG-5' _____________|_______________________| _____________48______________________28												F	F		4
b1515	lsrD										-30	0.998	15	50	-150	-114	sRNA(Ec_cyaR) 15 cccauaaaaugcuagcuguaccag--GAACCAccuccu 50 |||| |||..|.||| |||| |||||| .|| Target(lsrD_b1515) -114 agguaguuuguggucguggcggucguCUUGGUcuggg- -150	-13.8372	0.0237958	16	49	-150	-115	______________1___________________________________37 ______________|___________________________________| ___________5'-___UC______UG____CGGU__________G____ACGCC...AUA-3' ______________GGG__UGGUUC__CUGG____GCUGGUGUUU_AUGG ______________||:__||||||__||||____|||:|::|||_|||| ______________CCU__ACCAAG__GACC____CGAUCGUAAA_UACC 3'-UUU...CGAUU___CC____________AUGU__________A____CAAUA...UCG-5' ___________…												F	F		4
b0484	copA										-8.3	0.997	16	28	-9	4	sRNA(Ec_cyaR) 16 cCAUAAAAUGCUa 28 |||||||..|| Target(copA_b0484) 4 uGUAUUUUGUGAg -9	-7.06894	0.576769	17	27	-8	2	_____________142_________154 _____________|___________| 5'-AGA...AAAGG___________UCACA...AGG-3' ______________AGUGUUUUAUG ______________||::||||||| ______________UCGUAAAAUAC 3'-UUU...GUCGA___________CCAAU...UCG-5' _____________|___________| _____________28__________16												F	F		4
b2085	yegR										-16.6	0	14	31	-27	-10	sRNA(Ec_cyaR) 14 acccauaAAAUGCUAGCu 31 ||||| ||||.|.|.| Target(yegR_b2085) -10 gggguaaUUUAUGGUUGc -27	-13.9267	0.0224951	15	30	-26	-11	_____________124______________141 _____________|________________| 5'-ACC...GUGUC__________A_____GGAAG...CAU-3' ______________GUUGGUAUUU_AUGGG ______________|:|:|:||||_||||| ______________CGAUCGUAAA_UACCC 3'-UUU...CAUGU__________A_____AAUAC...UCG-5' _____________|________________| _____________31_______________14												F	F		4
b0249	ykfF			-1.32	0.304	23	34	-46	-35	Ec_cyaR 34 3' AUGUCGAUCGUA 5' 23 |||||||||| ykfF -46 5' GACAGCUAGCAG 3' -35 gene product:CP4-6 prophage; uncharacterized protein	-27.24	0.119	1	34	-46	-10	sRNA(Ec_cyaR) 1 gcuga-aaaacauaacccauaaaa--UGCUAGCUGUa 34 |||| |||| ||||| |||||||||| Target(ykfF_b0249) -10 ggacuauuuucuuuuggggccgucggACGAUCGACAg -46	-8.73079	0.32899	24	33	-45	-36	_____________105________116 _____________|__________| 5'-CAG...CCCCG__________GGCUG...AGG-3' ______________ACAGCUAGCA ______________|||||||||| ______________UGUCGAUCGU 3'-UUU...GACCA__________AAAAU...UCG-5' _____________|__________| _____________34_________23											F	F	F		4
b3541	dppD										-19.4	0	13	31	-75	-52	sRNA(Ec_cyaR) 13 aacccaua-----AAAUGCUAGCu 31 |||||| ||||||.||| Target(dppD_b3541) -52 guggguaguccaaUUUACGGUCGu -75	-15.2955	0.0090963	14	36	-77	-53	_____________73___________________________99 _____________|____________________________| 5'-UCU...CUGAC________________AACCUG______GACGG...GCG-3' ______________GGU___GCUGGCAUUU______AUGGGU ______________|||___|||:||||||______|||||| ______________CCA___CGAUCGUAAA______UACCCA 3'-UUU...AAGGA___UGU__________A___________AUACA...UCG-5' _____________|____________________________| _____________37________…	-15.2955	0.00910314	14	36	-77	-53	_____________73___________________________99 _____________|____________________________| 5'-UCU...CUGAC________________AACCUG______GACGG...GCG-3' ______________GGU___GCUGGCAUUU______AUGGGU ______________|||___|||:||||||______|||||| ______________CCA___CGAUCGUAAA______UACCCA 3'-UUU...AAGGA___UGU__________A___________AUACA...UCG-5' _____________|____________________________| _____________37________…	7.95111e-06	efer_rs17725,cko_rs21255,stm3627	dipeptide/heme ABC transporter ATPas		F	F	F	4
b3512	gadE			-8.79	0.041	45	56	-17	-6	Ec_cyaR 56 3' UCCGAUUCCUCC 5' 45 |||||||||| gadE -17 5' CGGCUAAGGAGC 3' -6 gene product:gad regulon transcriptional activator	-16.8	0.548	45	56	-17	-6	sRNA(Ec_cyaR) 45 cCUCCUUAGCCu 56 |||||||||| Target(gadE_b3512) -6 cGAGGAAUCGGc -17	-8.1641	0.406564	17	33	-18	2	_____________132___________________154 _____________|_____________________| 5'-UCU...CGAUA______AAGG____AG_____AUUUU...UCA-3' ______________ACGGCU____AGCA__UUAUG ______________||:|||____||||__||||| ______________UGUCGA____UCGU__AAUAC 3'-UUU...GACCA______________AA_____CCAAU...UCG-5' _____________|_____________________| _____________34____________________16											F	F	H		4
b4109	crfC										-25	0.227	27	50	32	57	sRNA(Ec_cyaR) 27 uAGCUGUAccaggaac-ca-ccuccu 50 ||||||| |||| || |||||| Target(crfC_b4109) 57 uUCGACAUuguccgcaagucggagga 32	-11.8376	0.0763888	28	50	31	55	_____________181_______________________207 _____________|_________________________| 5'-AAA...AAGUC______C__AACG____U_______UUCUC...CUG-3' ______________AGGAGG_UG____CCUG_UACAGCU ______________||||||_||____||||_||||||| ______________UCCUCC_AC____GGAC_AUGUCGA 3'-UUU...CCGAU_________CAA_____C_______UCGUA...UCG-5' _____________|_________________________| _____________51________________________27												F	F		4
b1225	narH			2.24	0.475	24	40	-22	-5	Ec_cyaR 40 3' AGGACCAUGU-CGAUCGU 5' 24 || |||||| | |||: narH -22 5' ACCAGGUACAGGAGAGCG 3' -5 gene product:nitrate reductase 1, beta (Fe-S) subunit; nitrate reductase 1, beta subunit								-10.0801	0.184764	23	36	-18	-4	_____________132_____________148 _____________|_______________| 5'-UAU...GACCA_______GAG_____AAAAU...GUG-3' ______________GGUACAG___AGCGU ______________|||||||___|||:| ______________CCAUGUC___UCGUA 3'-UUU...AAGGA_______GA______AAAUA...UCG-5' _____________|_______________| _____________37______________22											F		F		4
b0715	abrB			-7.45	0.068	28	42	-66	-52	Ec_cyaR 42 3' CAAGGACCAUGUCGA 5' 28 ||||||| ||||| abrB -66 5' UUUCCUGGCCCAGCU 3' -52 gene product:regulator of aidB expression; inner membrane protein; putative transport protein	-17.2	0.987	28	42	-66	-52	sRNA(Ec_cyaR) 28 agcuguaCCAGGAAc 42 ||||| ||||||| Target(abrB_b0715) -52 ucgacccGGUCCUUu -66	-11.4345	0.0946765	8	51	-12	25	_____________138_____________________________________________177 _____________|_______________________________________________| 5'-UUA...UAAUG______C_AA__A_____C_______UU____________GA_____AUGUG...CGA-3' ______________AGGGAG_G__GG____UG___CAGUU__GCA____GUGGG__AUGUU ______________|:||||_|__||____||___|||:|__|||____:||||__||||| ______________UUCCUC_C__CC____AC___GUCGA__CGU____UACCC__UACAA 3'-UUU...…											F	F	H		4
b2069	yegD			-4.69	0.156	28	37	21	30	Ec_cyaR 37 3' ACCAUGUCGA 5' 28 |||||||| yegD 21 5' CGGUACAGCA 3' 30 gene product:Hsp70 chaperone family protein; putative heat shock protein	-12.5	0.957	28	37	21	30	sRNA(Ec_cyaR) 28 aGCUGUACCa 37 |||||||| Target(yegD_b2069) 30 aCGACAUGGc 21	-11.7863	0.0785343	1	42	-148	-106	_____________2___________________________________________46 _____________|___________________________________________| _________5'-CA____AG______CAUC____CUCCUUAUUCAUCCGC_______AUAAA...UGC-3' ______________GUUC__GGUAUA____GCAU________________UUUCAGC ______________||||__||||:|____||||________________||||||| ______________CAAG__CCAUGU____CGUA________________AAAGUCG 3'-UUU...UCCAC____GA______CGAU____…											F	F	H		4
b3048	yqiI										-11.9	0.352	12	24	29	41	sRNA(Ec_cyaR) 12 uAACCCAUAAAAu 24 ||||||||||| Target(yqiI_b3048) 41 uUUGGGUAUUUUu 29	-10.7695	0.132839	3	23	29	47	_____________179___________________199 _____________|_____________________| 5'-UUA...ACUUU___________UUAG______UUACC...CCG-3' ______________UUUUAUGGGUU______UUCA ______________|||||||||||______|||| ______________AAAAUACCCAA______AAGU 3'-UUU...AUCGU___________UACAAA____CG-5' _____________|_____________________| _____________24____________________2												F	F		4
b4667	ibsA			-3.54	0.202	37	57	-91	-71	Ec_cyaR 57 3' GUCCG-AUUCCUCCA-CCAAGGA 5' 37 :||| |||||||| | || ibsA -91 5' AGGGCGAAAGGAGGUAAG--CCG 3' -71 gene product:toxic membrane protein	-12.7	0.312	37	52	-85	-71	sRNA(Ec_cyaR) 37 aggaaccACCUCCUUa 52 || |||||||| Target(ibsA_b4667) -71 gccgaa-UGGAGGAAa -85	-10.8674	0.126533	10	17	-5	2	_____________145______154 _____________|________| 5'-GUU...GGAAA________AUGAA...CAC-3' ______________GGGUUAUG ______________|||||||| ______________CCCAAUAC 3'-UUU...AAAUA________AAAAA...UCG-5' _____________|________| _____________18_______9											F	F	H		4
b1857	znuA										-30.1	0.994	52	79	42	69	sRNA(Ec_cyaR) 52 aGCCUGUGUa--aucucccuuacacgggcu 79 |||||||| |.|||||. |.|| Target(znuA_b1857) 69 cCGGACACAacguggaggggucu--cucgc 42	-6.54387	0.661502	53	69	49	67	_____________199_________________219 _____________|___________________| 5'-CGA...UCUCU________GCA________CGCAG...AAC-3' ______________GGGGAGGU___ACACAGGC ______________:|||||:|___|||||||| ______________UCCCUCUA___UGUGUCCG 3'-UUU...CACAU________A__________AUUCC...UCG-5' _____________|___________________| _____________70__________________52												F	F		4
b0586	entF										-19.2	0.994	15	51	-11	23	sRNA(Ec_cyaR) 15 cccaua---aaaugcuagcuguaccaggaaccaCCUCCUu 51 ||| ||||||| ||| || |||||| Target(entF_b0586) 23 ugguuuccauuuacgaccga----guaacac--GGAGGAc -11	-8.13966	0.410109	21	31	3	13	_____________153_________165 _____________|___________| 5'-GCA...CAAUG___C_______ACCUU...UUG-3' ______________AGC_AGCAUUU ______________|||_||||||| ______________UCG_UCGUAAA 3'-UUU...CCAUG___A_______AUACC...UCG-5' _____________|___________| _____________32__________20												F	F		4
b3080	ygjK			-8.68	0.043	30	45	-141	-126	Ec_cyaR 45 3' CACCAAGGACCAUGUC 5' 30 |||| :|||||||: ygjK -141 5' UUGGUAUCUGGUACGA 3' -126 gene product:alpha-glucosidase; putative isomerase								-11.8664	0.0752065	32	44	-140	-128	_____________10____________24 _____________|_____________| 5'-UCA...CAGUU____A________GAAUA...ACC-3' ______________UGGU_UCUGGUAC ______________||||_:||||||| ______________ACCA_GGACCAUG 3'-UUU...CCUCC____A________UCGAU...UCG-5' _____________|_____________| _____________45____________31											F		F		4
b2894	xerD										-14.4	0.98	22	35	-81	-68	sRNA(Ec_cyaR) 22 aAUGCUAGCUGUAc 35 |..|||||.|.| Target(xerD_b2894) -68 aUGUGAUCGGCGUu -81	-11.2686	0.10321	23	34	-80	-69	_____________70___________83 _____________|____________| 5'-GUA...GCUUU____________AUCAG...UGU-3' ______________UGCGGCUAGUGU ______________|:|:|||||::| ______________AUGUCGAUCGUA 3'-UUU...GGACC____________AAAUA...UCG-5' _____________|____________| _____________35___________22												F	F		4
b1391	paaD										-18.02	0.999	9	37	-30	4	sRNA(Ec_cyaR) 9 acauaACCCAUaaaa-----ugcua--gcuguacca 37 ||| |||||| |.|.| |||| ||| Target(paaD_b1391) 4 cgua-UGGGUAgaggagacaaugguaacgac-uggc -30	-8.84897	0.31402	10	37	-20	2	_____________130___________________________154 _____________|_____________________________| 5'-CGA...AGCAA_____A_______G_G_____________CAACG...CUG-3' ______________UGGUA_CAG__AG_A____AUGGGU_AUG ______________|||||_|||__||_|____||||||_||| ______________ACCAU_GUC__UC_U____UACCCA_UAC 3'-UUU...CAAGG_________GA__G_AAAA______A___AAAAA...UCG-5' _____________|_____________________________| _____________3…												F	F		4
b1834	yebT										-21.2	0.882	1	37	-89	-64	sRNA(Ec_cyaR) 1 -GCUGAAAaacauaacccauaaaaugcuagcuguacca 37 ||.|||| |||||.|| |||.| || Target(yebT_b1834) -64 gCGGCUUU-----------auuuugcg-ucggccaggg -89	-10.2494	0.170737	1	36	-88	-65	_____________62___________________________________87 _____________|____________________________________| 5'-UGU...CUAUG__AC________________________________GCAGC...UUG-3' ______________GG__CGGCU_GCGUUUUAU___________UUCGGC ______________||__|:|||_||:||||||___________|||:|| ______________CC__GUCGA_CGUAAAAUA___________AAGUCG 3'-UUU...AAGGA__AU_____U_________CCCAAUACAAA______-5' _____________|________…	-10.2494	0.150175	1	36	-88	-65	_____________62___________________________________87 _____________|____________________________________| 5'-UGU...CUAUG__AC________________________________GCAGC...UUG-3' ______________GG__CGGCU_GCGUUUUAU___________UUCGGC ______________||__|:|||_||:||||||___________|||:|| ______________CC__GUCGA_CGUAAAAUA___________AAGUCG 3'-UUU...AAGGA__AU_____U_________CCCAAUACAAA______-5' _____________|________…	0.00203389	efer_rs06270,cko_rs04920,stm1849	MCE domain protein		F	F	F	4
b1681	sufD										-23.3	0.003	24	50	-15	10	sRNA(Ec_cyaR) 24 uGCUAGCUGUA-ccaggaaccaccuccu 50 ||.|||..|| || ||||| Target(sufD_b1681) 10 uCGGUCGGUAUugggacga---ggaggu -15	-10.5342	0.149043	25	49	-14	8	_____________136________________________160 _____________|__________________________| 5'-UGC...CAACU_____AG____AG___U_________UUACC...UAC-3' ______________GGAGG_____C__GGU_AUGGCUGGC ______________|||||_____|__|||_|::|||:|| ______________CCUCC_____G__CCA_UGUCGAUCG 3'-UUU...CGAUU_____ACCAA_GA_____________UAAAA...UCG-5' _____________|__________________________| _____________50_______________________…												F	F		4
b3693	dgoK										-13	0.999	24	44	-17	13	sRNA(Ec_cyaR) 24 ugcuAGCUGUa---------ccaggaacca 44 || |||||| || |||| Target(dgoK_b3693) 13 ucgcUCGACAguacacuaaaggaaauugga -17	-7.4055	0.522613	25	33	3	11	_____________153_______163 _____________|_________| 5'-AAC...ACAUG______C__UACAU...CAG-3' ______________ACAGCU_GC ______________||||||_|| ______________UGUCGA_CG 3'-UUU...GACCA______U__UAAAA...UCG-5' _____________|_________| _____________34________24												F	F		4
b2828	lgt										-36.8	0	1	46	60	111	sRNA(Ec_cyaR) 1 -gcugaaaaacauaacccauaaaaugcua---GCUGUACCAG-gaa---ccacc 46 || .|||| ||||||. ||.| ||.||||||| ||| |||| Target(lgt_b2828) 111 acg-uuuuuacu-uuggguggucuauguagucCGGCAUGGUCacuucgcggugc 60	-18.5946	0.0006712	13	50	53	99	_____________203____________________________________________250 _____________|______________________________________________| 5'-CGC...UCAAU____CCC____CGC___A__________CUGAU____CUG_______-3' ______________AGGA___GUGG___UUC_CUGGUACGGC_____GUAU___GUGGGUU ______________||||___||||___|||_|||||||:||_____|:||___:|||||| ______________UCCU___CACC___AAG_GACCAUGUCG_____CGUA___UACCCAA 3'-UUU...CCGAU____C___…	-18.5946	0.000457849	13	50	53	99	_____________203____________________________________________250 _____________|______________________________________________| 5'-CGC...UCAAU____CCC____CGC___A__________CUGAU____CUG_______-3' ______________AGGA___GUGG___UUC_CUGGUACGGC_____GUAU___GUGGGUU ______________||||___||||___|||_|||||||:||_____|:||___:|||||| ______________UCCU___CACC___AAG_GACCAUGUCG_____CGUA___UACCCAA 3'-UUU...CCGAU____C___…	0.000240968	efer_rs13920,cko_rs17935,stm3002	phosphatidylglycerol-prolipoprotein diacylglyceryl transferase		F	F	F	4
b4463	ygcU			-6.57	0.092	35	47	-62	-50	Ec_cyaR 47 3' UCCACCAAGGACC 5' 35 |||||||:||| ygcU -62 5' CGGUGGUUUCUGU 3' -50 gene product:putative FAD-linked oxidoreductase	-16.9	0.033	35	47	-62	-50	sRNA(Ec_cyaR) 35 cCAGGAACCACCu 47 |||.||||||| Target(ygcU_b4463) -50 uGUCUUUGGUGGc -62	-10.8158	0.129825	36	46	-61	-51	_____________89__________101 _____________|___________| 5'-GCC...AUAAC___________UUUUC...UUG-3' ______________GGUGGUUUCUG ______________|||||||:||| ______________CCACCAAGGAC 3'-UUU...UUCCU___________CAUGU...UCG-5' _____________|___________| _____________47__________35	-10.8158	0.117365	36	46	-61	-51	_____________89__________101 _____________|___________| 5'-GCC...AUAAC___________UUUUC...UUG-3' ______________GGUGGUUUCUG ______________|||||||:||| ______________CCACCAAGGAC 3'-UUU...UUCCU___________CAUGU...UCG-5' _____________|___________| _____________47__________35	0.000177701	cko_rs17670	putative FAD-linked oxidoreductase	F	F	F	F	4
b2261	menC										-25.6	0	29	50	44	66	sRNA(Ec_cyaR) 29 gcuguacca-gGAACCACCUCCu 50 |||| .||||||||.|| Target(menC_b2261) 66 ggacagcgcguCUUGGUGGGGGc 44	-10.1947	0.175175	38	49	44	55	_____________194__________207 _____________|____________| 5'-GAA...GACGC____________GCGCG...GCC-3' ______________GGGGGUGGUUCU ______________||:||||||||: ______________CCUCCACCAAGG 3'-UUU...CGAUU____________ACCAU...UCG-5' _____________|____________| _____________50___________37												F	F		4
b1648	ydhL			0.64	0.399	65	81	32	47	Ec_cyaR 81 3' AUUCGGGCACAUUCCCU 5' 65 :|||||||| |||: ydhL 32 5' AGAGCCCGUG-CCGGGG 3' 47 gene product:DUF1289 family protein								-11.224	0.105612	27	80	32	85	_____________182_____________________________________________________237 _____________|_______________________________________________________| 5'-CGU...GUCCA_________CC_____AU________U____C__AC_C__G_____UC_______UUUUC...GUG-3' ______________GAGCCCGUG__GGGGA__UUGC_CAG_CUGA_GA__G_GG_UUUUG__GCGGCUG ______________:||||||||__:||||__||:|_|||_||:|_||__|_||_|::||__:|:|||: ______________UUCGGGCAC__UCCCU_…											F		F		4
b4362	dnaT										-12.4	0.967	31	40	44	53	sRNA(Ec_cyaR) 31 UGUACCAGGa 40 |||||||| Target(dnaT_b4362) 53 ACAUGGUCCc 44	-8.45805	0.365171	32	39	44	51	_____________194______203 _____________|________| 5'-CCA...GACGC________ACGAU...CCG-3' ______________CCUGGUAC ______________|||||||| ______________GGACCAUG 3'-UUU...ACCAA________UCGAU...UCG-5' _____________|________| _____________40_______31												F	F		4
b2800	fucA										-16.19	0.905	26	47	-81	-60	sRNA(Ec_cyaR) 26 cUAGCUGUaccaggaaccaccu 47 ||||.|| ||||| Target(fucA_b2800) -60 aAUCGGCAaauuaauggguggu -81	-8.10449	0.415238	27	51	-85	-61	_____________65________________________91 _____________|_________________________| 5'-CUG...GGAAG___AU_____GUAAUUAA_______AUUCA...GUU-3' ______________AAG__GGUGG________ACGGCUA ______________|||__|||||________||:|||| ______________UUC__CCACC________UGUCGAU 3'-UUU...UCCGA___CU_____AAGGACCA_______CGUAA...UCG-5' _____________|_________________________| _____________52________________________26												F	F		4
b2966	yqgA										-19.39	0.01	1	35	-21	13	sRNA(Ec_cyaR) 1 -gcugaaaaacauaacccauaaaaugcUAGCUGUAc 35 ||.|| ||.|| || |||||||| Target(yqgA_b2966) 13 ccggcuacugguguucucaagg--acaAUCGACAUa -21	-8.76334	0.324824	27	34	-20	-13	_____________130______139 _____________|________| 5'-GGC...AACAA________ACAGG...CCA-3' ______________UACAGCUA ______________|||||||| ______________AUGUCGAU 3'-UUU...GGACC________CGUAA...UCG-5' _____________|________| _____________35_______26												F	F		4
b4664	ibsD										-25.5	0.015	9	52	-28	4	sRNA(Ec_cyaR) 9 acauaacccauaaaaugcuagcuguaccaggaaccaCCUCCUUa 52 |||||||| |. ||||| ||| ||.|||| Target(ibsD_b4664) 4 aguauugggaaa-----ggaagacau--ucc-----GGGGGAAg -28	-14.4807	0.0157583	10	51	-27	2	_____________123________________________________________154 _____________|__________________________________________| 5'-AGC...CGAAG______________________AA__AAA_____________AUGAA...UGU-3' ______________AAGGGGG_____CCU__UACAG__GG________GGGUUAUG ______________||||:||_____|||__|||||__:|________|||||||| ______________UUCCUCC_____GGA__AUGUC__UC________CCCAAUAC 3'-UUU...UCCGA_______ACCAA___CC_____GA_…												F	F		4
b3507	dctR										-10.9	0.999	2	17	-5	11	sRNA(Ec_cyaR) 2 cugaaAAACAUAACCc 17 |.| |||||||||| Target(dctR_b3507) 11 uauucUUUGUAUUGGc -5	-7.70604	0.475329	7	16	-4	5	_____________146________157 _____________|__________| 5'-CCG...GAGUC__________CUUAU...UCG-3' ______________GGUUAUGUUU ______________|||||||||| ______________CCAAUACAAA 3'-UUU...AAUAC__________AAGUCG-5' _____________|__________| _____________17_________6												F	F		4
b2722	hycD										-30.9	0.047	14	43	-112	-80	sRNA(Ec_cyaR) 14 acccauaaaa-UGCUAGCu--guaccaggaacc 43 ||| |||.|||. |.||||| || Target(hycD_b2722) -80 aggggagcgugACGGUCGggccguggucucugu -112	-17.8454	0.0012916	10	46	-114	-77	_____________36______________________________________75 _____________|_______________________________________| 5'-UGC...AAUCC______CU_______CG________GUGCGA___GA___CGUUG...ACC-3' ______________GGUG_U__CUGGUGC__GGCUGGCA______GGG__GUG ______________||||_|__|||||:|__:|||:|||______|||__:|| ______________CCAC_A__GACCAUG__UCGAUCGU______CCC__UAC 3'-UUU...UUCCU____C_AG_________________AAAAUA___AA___AAAAA…	-17.8454	0.00103407	10	46	-114	-77	_____________36______________________________________75 _____________|_______________________________________| 5'-UGC...AAUCC______CU_______CG________GUGCGA___GA___CGUUG...ACC-3' ______________GGUG_U__CUGGUGC__GGCUGGCA______GGG__GUG ______________||||_|__|||||:|__:|||:|||______|||__:|| ______________CCAC_A__GACCAUG__UCGAUCGU______CCC__UAC 3'-UUU...UUCCU____C_AG_________________AAAAUA___AA___AAAAA…	1.30349e-05	efer_rs01950,cko_rs17450,stm2850	hydrogenase 3 membrane subunit		F	F	F	4
b1175	minD										-14.4	0.175	15	33	-98	-81	sRNA(Ec_cyaR) 15 cCCAUAAAAUgcuagcugu 33 ||||||||| || |||| Target(minD_b1175) -81 cGGUAUUUUAaga-cgacc -98	-9.86002	0.20431	16	32	-97	-82	_____________53________________70 _____________|_________________| 5'-GAU...AAUCC_______A_________CAAAG...AAA-3' ______________CAGC_AG_AUUUUAUGG ______________||||_||_||||||||| ______________GUCG_UC_UAAAAUACC 3'-UUU...ACCAU____A__G_________CAAUA...UCG-5' _____________|_________________| _____________33________________15												F	F		4
b4133	cadC										-11.5	0.999	23	35	-124	-112	sRNA(Ec_cyaR) 23 aUGCUAGCUGUAc 35 |.|.|||..|| Target(cadC_b4133) -112 aAUGGUCGGUAUu -124	-10.5869	0.145282	24	34	-123	-113	_____________27__________39 _____________|___________| 5'-UUC...AAGUU___________AAAAU...UAA-3' ______________UAUGGCUGGUA ______________||::|||:|:| ______________AUGUCGAUCGU 3'-UUU...GGACC___________AAAAU...UCG-5' _____________|___________| _____________35__________23												F	F		4
b4153	frdB			0.74	0.404	22	40	-114	-95	Ec_cyaR 40 3' AGGA-C-CAUGUCGAUCGUAA 5' 22 ||| | ||||||| | |:| frdB -114 5' GCCUGGAGUACAGCGA-CGUG 3' -95 gene product:fumarate reductase (anaerobic), Fe-S subunit; fumarate reductase, anaerobic, iron-sulfur protein subunit								-8.24716	0.394629	29	35	-107	-101	_____________43______51 _____________|_______| 5'-ACA...CUGGA_______GACGU...CAA-3' ______________GUACAGC ______________||||||| ______________CAUGUCG 3'-UUU...AGGAC_______AUCGU...UCG-5' _____________|_______| _____________36______28											F		F		4
b2957	ansB			-7.65	0.064	46	61	-50	-35	Ec_cyaR 61 3' UGUGUC-CGAUUCCUC 5' 46 |:|||| |||||||: ansB -50 5' AUACAGAGCUAAGGGA 3' -35 gene product:periplasmic L-asparaginase 2	-30.89	0	1	44	42	90	sRNA(Ec_cyaR) 1 -gcugaaaaacauaacccauaaaaugcua--GCUGUACCA--ggaacca 44 |||.||| |||||.| ||||.|||| ..|||| Target(ansB_b2957) 90 acgauuuuaccacuauaacccauuacgguuaCGACGUGGUgauuuuggg 42	-16.4564	0.0039218	22	43	42	67	_____________192________________________219 _____________|__________________________| 5'-CUU...UUAUG______AG_________AU_______ACCCA...GGA-3' ______________GGUUUU__UGGUGCAGC__UGGCAUU ______________||||::__||||:||||__|:||||| ______________CCAAGG__ACCAUGUCG__AUCGUAA 3'-UUU...CUCCA__________________________AAUAC...UCG-5' _____________|__________________________| _____________44_______________________…	-16.4564	0.00371006	22	43	42	67	_____________192________________________219 _____________|__________________________| 5'-CUU...UUAUG______AG_________AU_______ACCCA...GGA-3' ______________GGUUUU__UGGUGCAGC__UGGCAUU ______________||||::__||||:||||__|:||||| ______________CCAAGG__ACCAUGUCG__AUCGUAA 3'-UUU...CUCCA__________________________AAUAC...UCG-5' _____________|__________________________| _____________44_______________________…	5.5502e-06	efer_rs14585,cko_rs18485,stm3106	periplasmic L-asparaginase 2	F	G	G	G	4
b0055	djlA																	-9.05959	0.288438	15	36	-63	-39	_____________87________________________113 _____________|_________________________| 5'-GUC...AAAAC____AA___ACCUU___A_______AGAUA...UUG-3' ______________GGUA__AGC_____UAU_UUGUGGG ______________||||__|||_____:||_||:|||| ______________CCAU__UCG_____GUA_AAUACCC 3'-UUU...AAGGA____G____AUC_____A_______AAUAC...UCG-5' _____________|_________________________| _____________37________________________14	-9.05959	0.240049	15	36	-63	-39	_____________87________________________113 _____________|_________________________| 5'-GUC...AAAAC____AA___ACCUU___A_______AGAUA...UUG-3' ______________GGUA__AGC_____UAU_UUGUGGG ______________||||__|||_____:||_||:|||| ______________CCAU__UCG_____GUA_AAUACCC 3'-UUU...AAGGA____G____AUC_____A_______AAUAC...UCG-5' _____________|_________________________| _____________37________________________14	2.81872e-06	efer_rs00580,cko_rs14215,stm0094	membrane-anchored DnaK co-chaperone DNA-binding protein			F	F	4
b3791	wecE										-10.5	0.941	1	27	57	73	sRNA(Ec_cyaR) 1 -gcugaaaaacauaACCCAUaaaaugcu 27 ||.| |||||| |||. Target(wecE_b3791) 73 acggcga-------UGGGUA----acgg 57	-12.3824	0.0565325	14	49	23	65	_____________173_____________________________________________217 _____________|_______________________________________________| 5'-UGA...CCGCC__U_____GAA__GAACUCGACUAUA______CG_____________AGCGG...CCC-3' ______________GG_GGUGG___CC_____________UGCAGU__GCA____AUGGGU ______________||_|||||___||_____________|:|||:__|||____|||||| ______________CC_CCACC___GG_____________AUGUCG__CGU____UACCCA 3'-UUU...…												F	F		4
b2494	bepA										-15.7	0.576	7	41	-24	6	sRNA(Ec_cyaR) 7 aAACAUAACCcauaaaaugcuag-cuguacca--ggaa 41 ||||||||| ||| ||||| ||| Target(bepA_b2494) 6 cUUGUAUUGGa--------gauaggacauaaagaccuc -24	-12.078	0.0669904	1	34	-15	9	_____________135_________________________________161 _____________|___________________________________| 5'-AAA...AGAAA_____GA___A_________________CA_____AGUUG...UGC-3' ______________UACAG__UAG_________GGUUAUGUU____GGC ______________|||||__|||_________|||||||||____:|| ______________AUGUC__AUC_________CCAAUACAA____UCG 3'-UUU...GGACC_____G____GUAAAAUAC_________AAAG___-5' _____________|______________…												F	F		4
b1392	paaE										-19.5	0.81	23	45	-84	-66	sRNA(Ec_cyaR) 23 augcuagcuguaccaGGAACCAc 45 ||| ||.|| ||||||| Target(paaE_b1392) -66 aacguccggca----CCUUGGUu -84	-8.76047	0.32519	24	44	-83	-67	_____________67____________________85 _____________|_____________________| 5'-CCC...GAAUU________________CU___AAGCA...CGU-3' ______________UGGUUCC____ACGGC__GCA ______________|||||||____||:||__||| ______________ACCAAGG____UGUCG__CGU 3'-UUU...CCUCC_______ACCA_____AU___AAAAU...UCG-5' _____________|_____________________| _____________45____________________23												F	F		4
b1272	sohB																	-9.86264	0.204068	1	47	-12	34	_____________138________________________________________________186 _____________|__________________________________________________| 5'-AAC...AACCA______GGAC__G___A__U____U_UGAA_____UU_____________GAAAA...AAC-3' ______________AGGUGG____UC_UGG_AU_GUUG_C____UAUGG____UGUUUUU_GGC ______________||||||____||_|||_|:_|:|:_|____|||||____|||||||_:|| ______________UCCACC____AG_ACC_UG_CGAU_G____AUACC____ACA…	-9.86264	0.176177	1	47	-12	34	_____________138________________________________________________186 _____________|__________________________________________________| 5'-AAC...AACCA______GGAC__G___A__U____U_UGAA_____UU_____________GAAAA...AAC-3' ______________AGGUGG____UC_UGG_AU_GUUG_C____UAUGG____UGUUUUU_GGC ______________||||||____||_|||_|:_|:|:_|____|||||____|||||||_:|| ______________UCCACC____AG_ACC_UG_CGAU_G____AUACC____ACA…	6.00991e-06	efer_rs08470,cko_rs05805,stm1716	inner membrane protein S49 peptidase family protein			F	F	4
b1926	fliT										-10.4	0.999	15	35	-147	-133	sRNA(Ec_cyaR) 15 cccauaaaaugcUAGCUGUAc 35 ||||| |||||.|| Target(fliT_b1926) -133 ugguau------AUCGAUAUu -147	-9.48604	0.241035	16	34	-146	-134	_____________4___________________18 _____________|___________________| _______5'-UCUU___________________UCAGG...UCA-3' ______________UAUAGCUA______UAUGG ______________||:|||||______||||| ______________AUGUCGAU______AUACC 3'-UUU...GGACC________CGUAAA_____CAAUA...UCG-5' _____________|___________________| _____________35__________________15												F	F		4
b3039	ygiD										-22.6	0	9	33	80	103	sRNA(Ec_cyaR) 9 acauaacccauaaaaUGCUAGCUGu 33 ||| |||| |||.|||||. Target(ygiD_b3039) 103 aguag-ggguugaagACGGUCGACg 80	-14.7	0.0136343	15	33	79	97	_____________229_________________249 _____________|___________________| 5'-ACU...UACCC__________GAAGU____GA-3' ______________GCAGCUGGCA_____UGGG ______________:|||||:|||_____|||| ______________UGUCGAUCGU_____ACCC 3'-UUU...GACCA__________AAAAU____AAUAC...UCG-5' _____________|___________________| _____________34__________________14												F	F		4
b2317	dedA										-23.22	0.569	12	49	57	88	sRNA(Ec_cyaR) 12 uaacccauaaaaugcuaGCUGUACcagga-accaccucc 49 |||||| ||.|||| |||| ||| Target(dedA_b2317) 88 uuugggucug-------CGGCAUGaggcgcuggucgaga 57	-8.00101	0.430504	29	35	71	77	_____________221_____229 _____________|_______| 5'-CGG...GCGGA_______GUCUG...UGU-3' ______________GUACGGC ______________||||:|| ______________CAUGUCG 3'-UUU...AGGAC_______AUCGU...UCG-5' _____________|_______| _____________36______28												F	F		4
b4350	hsdR			-9.84	0.025	24	37	-76	-63	Ec_cyaR 37 3' ACCAUGUCGAUCGU 5' 24 ||||||| ||| hsdR -76 5' AGGUACAGAAAGCU 3' -63 gene product:endonuclease R Type I restriction enzyme; host restriction; endonuclease R	-18.5	0	7	37	-76	-49	sRNA(Ec_cyaR) 7 aaacauaacccauaaaaugcuagCUGUACCa 37 ||||| ||| ||| ||||||| Target(hsdR_b4350) -49 auuguaga--guagaau-cgaaaGACAUGGa -76	-14.8706	0.012163	8	36	-75	-50	_____________75____________________________102 _____________|_____________________________| 5'-UAC...GGAAA_______AA___UAAG____AG_______AUGGG...ACA-3' ______________GGUACAG__AGC_____AUG____AUGUU ______________|||||||__|||_____|||____||||| ______________CCAUGUC__UCG_____UAC____UACAA 3'-UUU...AAGGA_______GA___UAAAA___CCAA_____AAAGUCG-5' _____________|_____________________________| _____________37___…											F	F	F		4
b1599	mdtI										-32.2	0	12	50	-12	22	sRNA(Ec_cyaR) 12 uaacccauaaaaugcuagcuguacca-ggaacCACCUCCu 50 ||||||| |.||| ||| || ||||||| Target(mdtI_b1599) 22 cuuggguaagu-----uugacgcgguaccaa-GUGGAGGu -12	-15.3406	0.0088154	13	49	-11	20	_____________139____________________________________172 _____________|______________________________________| 5'-GUA...GAACU_______AA___A___CG_____U_A____________CACGC...GUC-3' ______________GGAGGUG___CC_UGG__CAGUU_G______AUGGGUU ______________|||||||___||_|||__|||:|_|______||||||| ______________CCUCCAC___GG_ACC__GUCGA_C______UACCCAA 3'-UUU...CGAUU_______CAA______AU_____U_GUAAAA_______UACAA...UCG…	-15.3406	0.00881174	13	49	-11	20	_____________139____________________________________172 _____________|______________________________________| 5'-GUA...GAACU_______AA___A___CG_____U_A____________CACGC...GUC-3' ______________GGAGGUG___CC_UGG__CAGUU_G______AUGGGUU ______________|||||||___||_|||__|||:|_|______||||||| ______________CCUCCAC___GG_ACC__GUCGA_C______UACCCAA 3'-UUU...CGAUU_______CAA______AU_____U_GUAAAA_______UACAA...UCG…	0.00180889	cko_rs06865,stm1483	multidrug efflux system transporter		F	F	F	4
b3204	ptsN																	-11.4982	0.0915615	24	34	22	33	_____________172__________185 _____________|____________| 5'-ACC...AACUC_______U____GUGUU...AAA-3' ______________UACAGCU_AGCA ______________|||||||_|||| ______________AUGUCGA_UCGU 3'-UUU...GGACC____________AAAAU...UCG-5' _____________|____________| _____________35___________23	-11.4982	0.0854516	24	34	22	33	_____________172__________185 _____________|____________| 5'-ACC...AACUC_______U____GUGUU...AAA-3' ______________UACAGCU_AGCA ______________|||||||_|||| ______________AUGUCGA_UCGU 3'-UUU...GGACC____________AAAAU...UCG-5' _____________|____________| _____________35___________23	0.00141359	efer_rs16025,cko_rs19645,stm3322	sugar-specific enzyme IIA component of PTS			F	F	4
b1744	astE										-16.6	0.343	34	52	-13	5	sRNA(Ec_cyaR) 34 accaggaaccaCCUCCUUa 52 ||| || |||||.| Target(astE_b1744) 5 agguaacggg-GGAGGGAg -13	-8.19751	0.401741	42	51	-12	-4	_____________138________148 _____________|__________| 5'-ACU...GCGCG__________GCAAU...UGC-3' ______________AGGGAGG_GG ______________|:|||||_|| ______________UUCCUCC_CC 3'-UUU...UCCGA_______A__AAGGA...UCG-5' _____________|__________| _____________52_________41												F	F		4
b2158	yeiH										-21.2	0	11	36	31	61	sRNA(Ec_cyaR) 11 auaaccc----AUAAAAUGCUAgc-uguacc 36 |||||| |||||||||.| ||||| Target(yeiH_b2158) 61 gauuggggccuUAUUUUACGGUgucacaugc 31	-14.0225	0.0211732	12	35	31	59	_____________181___________________________211 _____________|_____________________________| 5'-CAC...ACAUC_____CUG___________UCCG______GCCCU...GUG-3' ______________GUACA___UGGCAUUUUAU____GGGUUA ______________|||||___|:|||||||||____|||||| ______________CAUGU___AUCGUAAAAUA____CCCAAU 3'-UUU...AGGAC_____CG______________________ACAAA...UCG-5' _____________|_____________________________| _____________3…	-14.0225	0.0213564	12	35	31	59	_____________181___________________________211 _____________|_____________________________| 5'-CAC...ACAUC_____CUG___________UCCG______GCCCU...GUG-3' ______________GUACA___UGGCAUUUUAU____GGGUUA ______________|||||___|:|||||||||____|||||| ______________CAUGU___AUCGUAAAAUA____CCCAAU 3'-UUU...AGGAC_____CG______________________ACAAA...UCG-5' _____________|_____________________________| _____________3…	0.00141695	efer_rs11280,cko_rs02725,stm2202	UPF0324 family inner membrane protein		F	F	F	4
b3456	livM										-29	0.96	14	43	44	75	sRNA(Ec_cyaR) 14 aCCCAUAAA-augcuagcu-guaccaggaacc 43 |||||||| |.||. ||. |.|| |.|||| Target(livM_b3456) 75 cGGGUAUUUcugcgggcggucguguuucuugu 44	-15.7829	0.0064458	15	42	44	73	_____________194____________________________225 _____________|______________________________| 5'-GAU...GCGAU______U____U___G_____C________CGUGC...CCA-3' ______________GUUCUU_GUGC_GGC_GGCGU_UUUAUGGG ______________||||:|_||:|_:||_:||:|_|||||||| ______________CAAGGA_CAUG_UCG_UCGUA_AAAUACCC 3'-UUU...UCCAC______C________A______________AAUAC...UCG-5' _____________|______________________________| ______…	-15.7829	0.0063441	15	42	44	73	_____________194____________________________225 _____________|______________________________| 5'-GAU...GCGAU______U____U___G_____C________CGUGC...CCA-3' ______________GUUCUU_GUGC_GGC_GGCGU_UUUAUGGG ______________||||:|_||:|_:||_:||:|_|||||||| ______________CAAGGA_CAUG_UCG_UCGUA_AAAUACCC 3'-UUU...UCCAC______C________A______________AAUAC...UCG-5' _____________|______________________________| ______…	3.99423e-05	efer_rs17220,cko_rs20810,stm3562	branched-chain amino acid ABC transporter permease		F	F	F	4
b1389	paaB										-21.9	0.06	23	44	-78	-56	sRNA(Ec_cyaR) 23 augcuagCUGUACC-aggaacca 44 |||| |.||||| ||| ||| Target(paaB_b1389) -56 gacgaagGGCAUGGguccaugga -78	-11.8561	0.0756275	24	50	-85	-57	_____________65____________________________95 _____________|_____________________________| 5'-UAA...AGCCU____A_AA___A____G______GA____GCGCU...GGA-3' ______________GGGA_G__GGU_CCUG_GUACGG__AGCA ______________:|||_|__|||_||||_||||:|__|||| ______________UCCU_C__CCA_GGAC_CAUGUC__UCGU 3'-UUU...CCGAU______CA___A___________GA____AAAAU...UCG-5' _____________|_____________________________| _____________51…												F	F		4
b1010	rutC										-28.4	0.362	8	43	54	86	sRNA(Ec_cyaR) 8 aacauaac-ccauaaaauGCUAGCuguaccaggaacc 43 |||. || |||| ||.||| || || ||||| Target(rutC_b1010) 86 auguggugcgguagu---CGGUCG-cacggcccuugc 54	-7.46491	0.513163	25	42	54	70	_____________204________________222 _____________|__________________| 5'-AGA...CCUUC_____C__C_________UGAUG...CGC-3' ______________GUUCC_GG_AC_GCUGGC ______________|||||_||_||_|||:|| ______________CAAGG_CC_UG_CGAUCG 3'-UUU...UCCAC_____A__A__U______UAAAA...UCG-5' _____________|__________________| _____________43_________________24												F	F		4
b1235	rssB										-21.9	0	9	37	-155	-127	sRNA(Ec_cyaR) 9 acauaac-----ccauaaaaUGCUAGCUguacca 37 |||. |||.|||||| || Target(rssB_b1235) -127 gguaaaaggaaaggug----ACGGUCGAca-ggc -155	-9.33972	0.256633	16	31	-150	-139	______________1_______________13 ______________|_______________| ___________5'-________________AAAGG...CAA-3' ______________AGCUGGCA____GUGG ______________||||:|||____:||| ______________UCGAUCGU____UACC 3'-UUU...CCAUG________AAAA____CAAUA...UCG-5' _____________|________________| _____________32_______________15												F	F		4
b1556	essQ										-14.3	0.358	34	45	59	70	sRNA(Ec_cyaR) 34 aCCAGGAACCAc 45 ||||.||||| Target(essQ_b1556) 70 gGGUCUUUGGUc 59	-8.86655	0.311831	35	44	59	68	_____________209________220 _____________|__________| 5'-AUA...AAUGC__________GCAUU...CGU-3' ______________UGGUUUCUGG ______________|||||:|||| ______________ACCAAGGACC 3'-UUU...CCUCC__________AUGUC...UCG-5' _____________|__________| _____________45_________34												F	F		4
b1890	motA			-1.26	0.307	23	43	27	47	Ec_cyaR 43 3' CCAAGGACCAUGUCGAUCGUA 5' 23 ||||: |||||||:| |: motA 27 5' UGUUCUCGGUACAGUUUUCGG 3' 47 gene product:proton conductor component of flagella motor; proton conductor component of motor; no effect on switching	-22.7	0.01	27	47	23	43	sRNA(Ec_cyaR) 27 uAGCUGUACCaggaaccaccu 47 |.||||||| |||| ||| Target(motA_b1890) 43 uUUGACAUGGcucuuguuggu 23	-15.9707	0.0056259	11	46	23	53	_____________173_____________________________________205 _____________|_______________________________________| 5'-GAA...UACCU___U____UC_________UUC_________________UUGAU...AAC-3' ______________GGU_GUUC__GGUACAGUU___GGC________GGUUAU ______________|||_||||__|||||||:|___:||________|||||| ______________CCA_CAAG__CCAUGUCGA___UCG________CCAAUA 3'-UUU...UUCCU___C____GA_______________UAAAAUAC______CAAA…	-15.9707	0.00548787	11	46	23	53	_____________173_____________________________________205 _____________|_______________________________________| 5'-GAA...UACCU___U____UC_________UUC_________________UUGAU...AAC-3' ______________GGU_GUUC__GGUACAGUU___GGC________GGUUAU ______________|||_||||__|||||||:|___:||________|||||| ______________CCA_CAAG__CCAUGUCGA___UCG________CCAAUA 3'-UUU...UUCCU___C____GA_______________UAAAAUAC______CAAA…	4.64555e-07	efer_rs05740,cko_rs04610,stm1923	proton conductor component of flagella motor	F	F	F	F	4
b2879	ssnA			-0.58	0.34	23	40	22	39	Ec_cyaR 40 3' AGG-ACCAUGUCGAUCGUA 5' 23 |: |||||||||| || ssnA 22 5' ACUGCGGUACAGCUA-CAC 3' 39 gene product:putative chlorohydrolase/aminohydrolase	-16	0.676	23	37	26	39	sRNA(Ec_cyaR) 23 augcUAGCUGUACCa 37 || |||||||||| Target(ssnA_b2879) 39 cac-AUCGACAUGGc 26	-10.6393	0.141618	24	36	26	37	_____________176___________189 _____________|_____________| 5'-AGU...ACUGC_____________CCCGG...UCG-3' ______________GGUACAGCUA_CA ______________||||||||||_|| ______________CCAUGUCGAU_GU 3'-UUU...AAGGA__________C__AAAAU...UCG-5' _____________|_____________| _____________37____________23											F	F	F		4
b0735	ybgE										-14.1	0.92	5	31	80	101	sRNA(Ec_cyaR) 5 aaaaacauaacccauaaaaUGCUAGCu 31 |||||||| ||| |||||.| Target(ybgE_b0735) 101 guuuuguau---guagg--ACGAUUGu 80	-9.73423	0.216163	6	37	70	99	_____________220________________________________250 _____________|__________________________________| 5'-GUA...CGUGA___CG_UUCU_______GG________________-3' ______________UGG__C____GUUAGCA____AUG___UAUGUUUU ______________|||__|____|:|||||____|||___|||||||| ______________ACC__G____CGAUCGU____UAC___AUACAAAA 3'-UUU...CAAGG___AU_U__________AAAA___CCA________AGUCG-5' _____________|______________________…												F	F		4
b0737	tolQ										-23.62	0.956	11	43	26	53	sRNA(Ec_cyaR) 11 auaacccauaaaauGCUAGCuguaccaggaacc 43 ||||| ||||||. ||||||| Target(tolQ_b0737) 53 aauuggucuuc---CGAUCGgaa--guccuugu 26	-11.0075	0.117939	25	42	26	41	_____________176________________193 _____________|__________________| 5'-AAU...GAUUU_______AA_________CUUCU...CCA-3' ______________GUUCCUG____GGCUAGC ______________|||||||____:|||||| ______________CAAGGAC____UCGAUCG 3'-UUU...UCCAC_______CAUG_______UAAAA...UCG-5' _____________|__________________| _____________43_________________24												F	F		4
b2089	insF1										-17.7	0	14	33	-72	-55	sRNA(Ec_cyaR) 14 acccauaaaaUGCUAGCUGu 33 ||| |||.||||| Target(insF1_b2089) -55 agggcaag--ACGGUCGACc -72	-10.7395	0.134821	15	32	-71	-56	_____________79_________________96 _____________|__________________| 5'-GCG...AACGC_________GAAC_____AUGAA...GUC-3' ______________CAGCUGGCA______GGG ______________|||||:|||______||| ______________GUCGAUCGU______CCC 3'-UUU...ACCAU_________AAAAUA___AAUAC...UCG-5' _____________|__________________| _____________33_________________14												F	F		4
b1224	narG			1.94	0.461	28	48	3	23	Ec_cyaR 48 3' CUCCA-CCAAGGACCAU-GUCGA 5' 28 || || ||||||| | |:|:| narG 3 5' GA-GUAAAUUCCUGG-ACCGGUU 3' 23 gene product:nitrate reductase 1, alpha subunit								-7.9037	0.445088	25	41	9	26	_____________159________________178 _____________|__________________| 5'-AAG...GUAAA_______AC_____UC__UACUU...AGG-3' ______________UUCCUGG__CGGUU__GC ______________|||||||__|:|:|__|| ______________AAGGACC__GUCGA__CG 3'-UUU...CCACC_______AU_____U___UAAAA...UCG-5' _____________|__________________| _____________42_________________24											F		F		4
b0910	cmk										-9.4	0.998	7	17	-39	-29	sRNA(Ec_cyaR) 7 aAACAUAACCc 17 ||||||||| Target(cmk_b0910) -29 aUUGUAUUGGc -39	-10.4997	0.151547	1	16	-38	-24	_____________112______________128 _____________|________________| 5'-GUC...CGCGC_________AA_____ACGCC...UGC-3' ______________GGUUAUGUU___CGGU ______________|||||||||___|:|: ______________CCAAUACAA___GUCG 3'-UUU...AAUAC_________AAA____-5' _____________|_______________| _____________17______________1												F	F		4
b3238	yhcN										-14.6	0.743	24	39	-112	-97	sRNA(Ec_cyaR) 24 uGCUAGCUGUaccagg 39 ||||.|||| ||| Target(yhcN_b3238) -97 gCGAUUGACAaaguca -112	-11.6503	0.0844726	25	33	-106	-98	_____________44________54 _____________|_________| 5'-UUU...CUGAA_________GCGGU...AUC-3' ______________ACAGUUAGC ______________||||:|||| ______________UGUCGAUCG 3'-UUU...GACCA_________UAAAA...UCG-5' _____________|_________| _____________34________24												F	F		4
b0253	ykfA										-9.8	0.999	13	31	50	63	sRNA(Ec_cyaR) 13 aACCCAUaaaaugcuagcu 31 |||||| ||| || Target(ykfA_b0253) 63 aUGGGUA----acgc-cgu 50	-7.14254	0.564862	14	26	53	61	_____________203___________213 _____________|_____________| 5'-CAU...CUGCC_____________AUCAG...CUA-3' ______________GCA____AUGGGU ______________|||____|||||| ______________CGU____UACCCA 3'-UUU...UCGAU___AAAA______AUACA...UCG-5' _____________|_____________| _____________27____________13												F	F		4
b4086	alsC			-9.09	0.036	53	71	-17	1	Ec_cyaR 71 3' AUUC-CCUCUAAUGUGUCCG- 5' 53 ||| ||||||| |: ||| alsC -17 5' GAAGAGGAGAUU--AU-GGCA 3' 1 gene product:D-allose ABC transporter permease; membrane component of ABC superfamily								-6.03199	0.740776	52	70	-16	6	_____________134_____________________158 _____________|_______________________| 5'-ACU...GAGCG___A_______AUG_________UUACC...CGA-3' ______________AAG_GGAGAUU___GCAUGGGCU ______________|||_|||||||___:||::|||| ______________UUC_CCUCUAA___UGUGUCCGA 3'-UUU...GCACA_______________________UUCCU...UCG-5' _____________|_______________________| _____________71______________________51											F		F		4
b0589	fepG			2.49	0.487	35	49	-11	4	Ec_cyaR 49 3' CCUCCACCAAGGACC 5' 35 |||||||| | || fepG -11 5' CGAGGUGGUGCAUGA 3' 4 gene product:iron-enterobactin ABC transporter permease; ferric enterobactin transport protein; membrane component of ABC superfamily	-13	0.749	40	49	-11	-2	sRNA(Ec_cyaR) 40 aACCACCUCc 49 |||||||| Target(fepG_b0589) -2 gUGGUGGAGc -11	-8.36994	0.377328	16	42	-74	-49	_____________76___________________________103 _____________|____________________________| 5'-CAC...UGCGC_______U_GU____________AU___UGCAC...CGC-3' ______________GUUUCUG_G__CAGU__GCGUUU__UGG ______________|||:|||_|__|||:__||:|||__||| ______________CAAGGAC_C__GUCG__CGUAAA__ACC 3'-UUU...UCCAC_________AU____AU______AU___CAAUA...UCG-5' _____________|____________________________| _____________43_______…											F	F	H		4
b3743	asnC										-19.4	0.875	28	50	26	48	sRNA(Ec_cyaR) 28 agcuguaCCAGGAa-ccacc-uccu 50 ||| |||||| |||| ||| Target(asnC_b3743) 48 acgaa--GGUCCUacggugccaggu 26	-14.3968	0.016646	15	49	26	55	_____________176___________________________________207 _____________|_____________________________________| 5'-UUU...AAUCU___CC____CA______A____________A______CAAUG...GCG-3' ______________GGA__GUGG__UCCUGG_______AGCAUU__AUGGG ______________|||__||||__||||||_______||||||__||||| ______________CCU__CACC__AGGACC_______UCGUAA__UACCC 3'-UUU...CGAUU___C_____A_______AUGUCGA______AA_____AAUAC...UCG-5' ___…												F	F		4
b3532	bcsB																	-13.1858	0.0354496	15	35	25	40	_____________175___________________192 _____________|_____________________| 5'-CGG...GAUUU_____________________GAUGA...UCA-3' ______________GUGCAG_UGGC____UAUGGG ______________||:|||_|:||____|||||| ______________CAUGUC_AUCG____AUACCC 3'-UUU...AGGAC______G____UAAA______AAUAC...UCG-5' _____________|_____________________| _____________36____________________14	-12.1858	0.0606349	15	35	25	40	_____________175___________________192 _____________|_____________________| 5'-CGG...GAUUU_____________________GAUGA...UCA-3' ______________GUGCAGU_GGC____UAUGGG ______________||:|||:_:||____|||||| ______________CAUGUCG_UCG____AUACCC 3'-UUU...AGGAC_______A___UAAA______AAUAC...UCG-5' _____________|_____________________| _____________36____________________14	0.000187104	efer_rs17655,cko_rs21200,stm3618	regulator of cellulose synthase cyclic di-GMP binding			F	F	4
b2129	yehX										-12.9	0.969	1	18	78	93	sRNA(Ec_cyaR) 1 -gCUGAAAAACauaaccca 18 .|.||||||| ||| Target(yehX_b2129) 93 guGGCUUUUUGa---ggga 78	-14.8989	0.0119331	15	49	-148	-116	_____________2___________________________________36 _____________|___________________________________| _________5'-GC_C___C___________________UUUCCAG___CUGCU...UUG-3' ______________G_AGG_GGUUU_UGGUGC_GCUGGU_______GGG ______________|_|||_||||:_||||:|_|||:|:_______||| ______________C_UCC_CCAAG_ACCAUG_CGAUCG_______CCC 3'-UUU...CGAUU_C___A_____G______U______UAAAAUA___AAUAC...UCG-5' _____________|____…	-14.8989	0.0120309	15	49	-148	-116	_____________2___________________________________36 _____________|___________________________________| _________5'-GC_C___C___________________UUUCCAG___CUGCU...UUG-3' ______________G_AGG_GGUU_UUGGUGC_GCUGGU_______GGG ______________|_|||_||||_:||||:|_|||:|:_______||| ______________C_UCC_CCAA_GACCAUG_CGAUCG_______CCC 3'-UUU...CGAUU_C___A____G_______U______UAAAAUA___AAUAC...UCG-5' _____________|____…	7.08072e-05	efer_rs11130,cko_rs02900,stm2163	putative ABC transporter ATPase		F	G	G	4
b4595	yciY										-19.6	0	31	50	-49	-34	sRNA(Ec_cyaR) 31 uguaccaggaaCCACCUCCu 50 |.|||| |||||.|| Target(yciY_b4595) -34 auauggg----GGUGGGGGc -49	-15.5673	0.007518	31	49	-48	-34	_____________102_________________118 _____________|___________________| 5'-GUU...GCGUC________G__________AUGAC...UGC-3' ______________GGGGGUGG_____GGUAUA ______________||:|||||_____||||:| ______________CCUCCACC_____CCAUGU 3'-UUU...CGAUU________AAGGA______CGAUC...UCG-5' _____________|___________________| _____________50__________________30												F	F		4
b3750	rbsC										-22	0.992	14	51	-61	-32	sRNA(Ec_cyaR) 14 aCCCAUAaaaugcuagcugua-ccaggaaccaccuccuu 51 ||||.| || |.| ||| ||| || |||| Target(rbsC_b3750) -32 cGGGUGU--------cgccgucgguaauug-ugaaggac -61	-4.67158	0.906558	15	50	-60	-33	_____________90____________________________________119 _____________|_____________________________________| 5'-AGA...CACCC____A______AA___C___C________________CAAGC...UCU-3' ______________AGGA_GUG_UU__UGG_UGC_GC________UGUGGG ______________||||_|||_||__|||_|:|_||________|:|||| ______________UCCU_CAC_AA__ACC_AUG_CG________AUACCC 3'-UUU...CCGAU____C___C__GG_______U__AUCGUAAA______AAUAC...UCG-5' ___…												F	F		4
b4395	ytjC										-22.9	0.863	21	47	-79	-41	sRNA(Ec_cyaR) 21 aaaugcuagc--uguaccagga----------ACCACCu 47 |||||| ||.||||.| |||||| Target(ytjC_b4395) -41 auuacgacuaauacgugguucaacagacacgcUGGUGGu -79	-9.41361	0.248669	22	46	-78	-42	_____________72____________________________________110 _____________|_____________________________________| 5'-UGC...GGAUU______CGCACAGACAA_________UAAUC______ACUCA...AGC-3' ______________GGUGGU___________CUUGGUGCA_____AGCAUU ______________||||||___________|:||||:||_____|||||| ______________CCACCA___________GGACCAUGU_____UCGUAA 3'-UUU...UUCCU______A___________________CGA________AAUAC...UCG-5' ___…												F	F		4
b3482	rhsB										-24.2	0.645	1	36	41	72	sRNA(Ec_cyaR) 1 -GCUGAAaaacauaacccauaa-aaugcua--gcuguacc 36 |||||| ||| ||||||| ||..||| Target(rhsB_b3482) 72 cCGACUU--------gggacuuguuacgauggcgguauga 41	-12.3788	0.0566474	1	35	41	70	_____________191____________________________________222 _____________|______________________________________| 5'-UGA...ACGCA_______GG_______GUUCA_________________CGGGG...GCG-3' ______________GUAUGGC__UAGCAUU_____GGGU________UCAGC ______________|||::||__|||||||_____||||________||||| ______________CAUGUCG__AUCGUAA_____CCCA________AGUCG 3'-UUU...AGGAC________________AAUA_____AUACAAAA_____-5' _______…												F	F		4
b1167	ymgC										-19	0.001	3	34	-42	-12	sRNA(Ec_cyaR) 3 ugaaaaacaUAACCCA-uaaaaugcuagcugua 34 |||| ||||||| |||||| ||||| Target(ymgC_b1167) -12 ucuuuaua-AUUGGGUuauuuuaaua-cgacac -42	-15.873	0.0060399	12	33	-41	-20	_____________109_____________________132 _____________|_______________________| 5'-UGG...UAUAC_____AUA________U______AUAUU...AUA-3' ______________ACAGC____AUUUUAU_GGGUUA ______________|||||____|||||||_|||||| ______________UGUCG____UAAAAUA_CCCAAU 3'-UUU...GACCA_____AUCG______________ACAAA...UCG-5' _____________|_______________________| _____________34______________________11												F	F		4
b0513	ybbY			-3.83	0.19	31	50	74	93	Ec_cyaR 50 3' UCCUCCACCAAGGACCAUGU 5' 31 || ||||||||| |||: ybbY 74 5' CGGUUGUGGUUCCUCCUACG 3' 93 gene product:putative uracil/xanthine transporter	-23.4	0.071	26	50	74	97	sRNA(Ec_cyaR) 26 cuagcuguaccAGGAACCACcuccu 50 |||| ||| ||||||||| || Target(ybbY_b0513) 97 caucg-cauccUCCUUGGUGuuggc 74	-15.8755	0.006029	27	49	74	95	_____________224_____________________247 _____________|_______________________| 5'-GAA...AACAC__UU_________CC________CUUU-3' ______________GG__GUGGUUCCU__UAC_GCUA ______________||__|||||||||__|||_|||| ______________CC__CACCAAGGA__AUG_CGAU 3'-UUU...CGAUU__UC_________CC___U____CGUAA...UCG-5' _____________|_______________________| _____________50______________________26											F	F	F		4
b3755	yieP			-6.23	0.102	44	59	-41	-26	Ec_cyaR 59 3' GUGUCCGAUUCCUCCA 5' 44 :|| ||||||||| yieP -41 5' GGCAUACUAAGGAGGA 3' -26 gene product:putative transcriptional regulator	-11.7	0.999	24	34	17	27	sRNA(Ec_cyaR) 24 uGCUAGCUGUa 34 ||||.|||| Target(yieP_b3755) 27 uCGAUUGACAa 17	-10.4569	0.154701	25	33	17	25	_____________167_______177 _____________|_________| 5'-GGA...GCACA_________UGCAC...CCG-3' ______________ACAGUUAGC ______________||||:|||| ______________UGUCGAUCG 3'-UUU...GACCA_________UAAAA...UCG-5' _____________|_________| _____________34________24											F	G	G		4
b2393	nupC										-9.9	0.975	2	16	91	105	sRNA(Ec_cyaR) 2 cugaaaAACAUAACc 16 |||| |||||||| Target(nupC_b2393) 105 aacuuaUUGUAUUGc 91	-6.88758	0.606156	8	15	91	98	_____________241______250 _____________|________| 5'-CAU...UAUCC________A-3' ______________GUUAUGUU ______________|||||||| ______________CAAUACAA 3'-UUU...AUACC________AAAGUCG-5' _____________|________| _____________16_______7												F	F		4
b1688	ydiK																	-16.0495	0.0053108	1	36	-14	18	_____________136__________________________________170 _____________|____________________________________| 5'-UGU...AAAAA____AAA______G_______UAA_____CG_____CCAGG...CCU-3' ______________GGUG_____AGUA__UUAUGG___AUGUU__UCAGC ______________|||:_____||:|__||||||___|||||__||||| ______________CCAU_____UCGU__AAUACC___UACAA__AGUCG 3'-UUU...AAGGA____GUCGA____AA______CAA_____AA_____-5' _____________|_______…	-9.73131	0.1857	1	33	-6	18	_____________144_______________________________170 _____________|_________________________________| 5'-UGU...GAAAA__________________UAA_____CG_____CCAGG...CCU-3' ______________GUAGUUA________UGG___AUGUU__UCAGC ______________::||:||________|||___|||||__||||| ______________UGUCGAU________ACC___UACAA__AGUCG 3'-UUU...GACCA_______CGUAAAAU___CAA_____AA_____-5' _____________|____________________________…	1.19591e-05	efer_rs06890,cko_rs07350,stm1364	UPF0118 family inner membrane protein			F	F	4
b0497	rhsD			-2.06	0.269	61	75	19	34	Ec_cyaR 75 3' GCACAUUCCCUCUAA 5' 61 || || |||||||| rhsD 19 5' CGCGUCAGGGAGAUA 3' 34 gene product:Rhs protein with DUF4329 family putative toxin domain; putative neighboring cell growth inhibitor; rhsD protein in rhs element	-42.8	0.921	22	79	18	78	sRNA(Ec_cyaR) 22 aaugcuagcuguacca-ggaacc----accuccuuagccugugua--AUCUCCCUuacacgggcu 79 |..|. ||.| ||| ||| ||| || ||| || |||||||| ||| ||. Target(rhsD_b0497) 78 auguggacggcuugggaccuguuacccuggcgguau--gacucaguaUAGAGGGAc--ugcgcgg 18	-10.0035	0.191397	62	68	26	32	_____________176_____184 _____________|_______| 5'-GAA...CGUCA_______AUGAC...GCG-3' ______________GGGAGAU ______________||||||| ______________CCCUCUA 3'-UUU...ACAUU_______AUGUG...UCG-5' _____________|_______| _____________69______61											F	F	F		4
b0919	ycbJ										-23.3	0.338	1	37	77	109	sRNA(Ec_cyaR) 1 -gcugaaaaacauaacccauaaaaugcuaGCUGUA-cca 37 |||| ||| ||||.|| ||.||| || Target(ycbJ_b0919) 109 ccgacaguauguuucggguguug------CGGCAUaggc 77	-11.8588	0.0755169	9	36	77	99	_____________227__________________________250 _____________|____________________________| 5'-CAC...AAAGC__A______G_____________CUU___-3' ______________GG_UACGGC_______UUGUGGG___UGU ______________||_|||:||_______||:||||___||| ______________CC_AUGUCG_______AAUACCC___ACA 3'-UUU...AAGGA_________AUCGUAA_______AAU___AAAAGUCG-5' _____________|_____________________________| _____________37_______________…												F	F		4
b3973	birA			-5.59	0.123	23	36	-117	-104	Ec_cyaR 36 3' CCAUGUCGAUCGUA 5' 23 ||||||||:||: birA -117 5' UGUACAGCUGGCGC 3' -104 gene product:bifunctional biotin-[acetylCoA carboxylase] holoenzyme synthetase/ DNA-binding transcriptional repressor, bio-5'-AMP-binding; biotin-[acetylCoA carboxylase] holoenzyme synthetase and biotin operon repressor	-17.8	0	24	36	-117	-105	sRNA(Ec_cyaR) 24 uGCUAGCUGUACc 36 ||.|||||||| Target(birA_b3973) -105 gCGGUCGACAUGu -117	-16.7665	0.0030929	25	35	-116	-106	_____________34__________46 _____________|___________| 5'-CAU...AUGUU___________GCAUC...GGG-3' ______________GUACAGCUGGC ______________||||||||:|| ______________CAUGUCGAUCG 3'-UUU...AGGAC___________UAAAA...UCG-5' _____________|___________| _____________36__________24											F	F	F		4
b0178	skp																	-9.62741	0.226625	1	45	8	37	_____________158___________________________________________189 _____________|_____________________________________________| 5'-UCC...AAAAA______AU________________________CUC_G________ACUGG...UCC-3' ______________GUGGUU_______UAGCU_GCA_______GGU___G___UUUAGC ______________||||||_______:||||_|||_______|||___|___||:||| ______________CACCAA_______GUCGA_CGU_______CCA___C___AAGUCG 3'-UUU...UCCUC______G…	-8.61052	0.281667	1	52	-13	37	_____________137___________________________________________________________189 _____________|_____________________________________________________________| 5'-UCC...GAUGG_______UUUAUU___AAAAAG____UAU___________________CUC_G________ACUGG...UCC-3' ______________UAAGGAG______GUG______UGGU___UAGCU_GCA_______GGU___G___UUUAGC ______________|||||||______|||______||||___:||||_|||_______|||___|___||:||| _…	0.000522526	efer_rs01235,cko_rs13620,stm0225	periplasmic chaperone			F	F	4
b2278	nuoL										-17	0.907	14	31	50	70	sRNA(Ec_cyaR) 14 acccauaa---AAUGCUAGCu 31 ||||. |||||.||| Target(nuoL_b2278) 70 cgggugcccucUUACGGUCGu 50	-12.2301	0.0615732	15	30	50	68	_____________200_________________220 _____________|___________________| 5'-AAG...GUCCU_________CUCCC_____CGCUG...UCG-3' ______________GCUGGCAUU_____GUGGG ______________|||:|||||_____:|||| ______________CGAUCGUAA_____UACCC 3'-UUU...CAUGU_________AA________AAUAC...UCG-5' _____________|___________________| _____________31__________________14												F	F		4
b2041	rfbB										-20.6	0.993	1	39	16	45	sRNA(Ec_cyaR) 1 -GCUGAAaaacauaacccauaaaaugcuagcuguaccagg 39 |||||| ||| |||| || || .||||| Target(rfbB_b2041) 45 uCGACUU---------gguuauuuagga-cgcggugguca 16	-9.38276	0.251973	1	42	12	43	_____________162________________________________________195 _____________|__________________________________________| 5'-GAG...UACUU___A______GC_____G____AU__________________UGUAG...AAU-3' ______________GUU_CUGGUG__GC_AG_AUUU__UGG_________UUCAGC ______________|||_|||||:__||_||_||||__|||_________|||||| ______________CAA_GACCAU__CG_UC_UAAA__ACC_________AAGUCG 3'-UUU...UCCAC___G______GU__A__G____AU_…												F	F		4
b3001	gpr										-15.3	0.635	19	41	-149	-131	sRNA(Ec_cyaR) 19 uAAAAUGCUAGCUGuaccaggaa 41 ||||..|.|.||| |||| Target(gpr_b3001) -131 uUUUUGUGGUUGAC----uccuc -149	-16.1019	0.0051101	24	51	-11	14	_____________139__________________________166 _____________|____________________________| 5'-ACU...GUGGA______A______A____CU________AAUCC...GGC-3' ______________AAGGAG__GGU_C_UGGU__GGUUAGCG ______________||||||__|||_|_||||__:|:||||: ______________UUCCUC__CCA_G_ACCA__UCGAUCGU 3'-UUU...UCCGA______CA___A_G____UG________AAAAU...UCG-5' _____________|____________________________| _____________52_______…	-16.1019	0.00494906	24	51	-11	14	_____________139__________________________166 _____________|____________________________| 5'-ACU...GUGGA______A______A____CU________AAUCC...GGC-3' ______________AAGGAG__GGU_C_UGGU__GGUUAGCG ______________||||||__|||_|_||||__:|:||||: ______________UUCCUC__CCA_G_ACCA__UCGAUCGU 3'-UUU...UCCGA______CA___A_G____UG________AAAAU...UCG-5' _____________|____________________________| _____________52_______…	0.000959707	efer_rs14810,cko_rs18750,stm2406	L-glyceraldehyde 3-phosphate reductase		F	G	G	4
b0482	ybaP										-11.9	0.765	17	31	-32	-18	sRNA(Ec_cyaR) 17 cauaaaAUGCUAGCu 31 ||| |||||||| Target(ybaP_b0482) -18 uuauagUACGAUCGc -32	-8.23981	0.395678	23	30	-31	-24	_____________119______128 _____________|________| 5'-UUG...CGCGC________GAUAU...AUU-3' ______________GCUAGCAU ______________|||||||| ______________CGAUCGUA 3'-UUU...CAUGU________AAAUA...UCG-5' _____________|________| _____________31_______22												F	F		4
b2465	tktB										-11.1	0.994	15	37	50	72	sRNA(Ec_cyaR) 15 cccauaaaaugcuagcUGUACCa 37 ||| ||| |||||| Target(tktB_b2465) 72 uggucucaaccgaaaaACAUGGc 50	-6.71928	0.633364	25	36	50	61	_____________200__________213 _____________|____________| 5'-CCA...GAUGC______AAA___CAACU...CUG-3' ______________GGUACA___AGC ______________||||||___||| ______________CCAUGU___UCG 3'-UUU...AAGGA______CGA___UAAAA...UCG-5' _____________|____________| _____________37___________24												F	F		4
b4568	ytjA										-30.6	0.348	1	50	55	93	sRNA(Ec_cyaR) 1 -gcugaaaaacauaacccauaaaaugcuagcuguaccagga---ACCACCu--ccu 50 |||| ||| ||| ||||| || |||||| ||. Target(ytjA_b4568) 93 ucgacgcgg---------------acg-ucgccaugg-ccggucUGGUGGuuuggg 55	-9.4652	0.243214	24	50	54	83	_____________204______________________________235 _____________|________________________________| 5'-AAA...CACUU___UUU______CUGG________C_______GGCGC...UUG-3' ______________GGG___GGUGGU____CC_GGUAC_GCU_GCA ______________:||___||||||____||_|||||_|||_||| ______________UCC___CCACCA____GG_CCAUG_CGA_CGU 3'-UUU...CCGAU___U________A_____A_____U___U___AAAAU...UCG-5' _____________|________________________…												F	F		4
b1337	abgB										-27.2	0	23	46	-132	-107	sRNA(Ec_cyaR) 23 auGCUAGCUGUa--ccaggaaccacc 46 .||.|||||| |||.. ||||| Target(abgB_b1337) -107 ggCGGUCGACAcacgguuuguggugc -132	-12.6715	0.0479428	25	45	-131	-109	_____________19______________________43 _____________|_______________________| 5'-UCA...CCUAC_____G_____CAC_________GGCAG...GUU-3' ______________GUGGU_UUUGG___ACAGCUGGC ______________|||||_::|||___||||||:|| ______________CACCA_GGACC___UGUCGAUCG 3'-UUU...UCCUC_____A_____A___________UAAAA...UCG-5' _____________|_______________________| _____________46______________________24												F	F		4
b0020	nhaR			-4.81	0.151	27	44	-138	-121	Ec_cyaR 44 3' ACCA-AGGACCAUGUCGAU 5' 27 ||| ||||||| |:|:| nhaR -138 5' CGGUAUCCUGGU-CGGUUC 3' -121 gene product:transcriptional activator of nhaA	-15.9	0.85	24	37	-102	-88	sRNA(Ec_cyaR) 24 ugCUAGCUGUA-cca 37 .|.||||||| || Target(nhaR_b0020) -88 uuGGUCGACAUaggu -102	-13.3429	0.0322544	25	46	-111	-89	_____________39______________________63 _____________|_______________________| 5'-CUG...UCUUC__C___AA____A__________UACGC...CUC-3' ______________GG_GGU__UUGG_UACAGCUGGU ______________||_|||__:|||_|||||||:|: ______________CC_CCA__GACC_AUGUCGAUCG 3'-UUU...UUCCU__A___AG_______________UAAAA...UCG-5' _____________|_______________________| _____________47______________________24	-13.3429	0.0321572	25	46	-111	-89	_____________39______________________63 _____________|_______________________| 5'-CUG...UCUUC__C___AA____A__________UACGC...CUC-3' ______________GG_GGU__UUGG_UACAGCUGGU ______________||_|||__:|||_|||||||:|: ______________CC_CCA__GACC_AUGUCGAUCG 3'-UUU...UUCCU__A___AG_______________UAAAA...UCG-5' _____________|_______________________| _____________47______________________24	0.000496964	efer_rs00330,cko_rs14425,stm0040	transcriptional activator of nhaA	F	G	G	G	4
b3234	degQ										-21.2	0.892	1	31	27	63	sRNA(Ec_cyaR) 1 -gcugaaaaacaUAACCC-auaa--aaugcua--gcu 31 ||.|| |||||| |.| ||.|||| || Target(degQ_b3234) 63 gcggcucucucaAUUGGGcugugaauugcgauuacgu 27	-13.4273	0.030645	1	35	25	61	_____________175____________________________________213 _____________|______________________________________| 5'-AUU...GUUGA______________AAG___C______ACUCUC_____GUCAU...UUG-3' ______________GUGCA_UUAGCGUU___UGU_GGGUUA______UCGGC ______________||:||_:||||:||___|:|_||||||______||:|| ______________CAUGU_GAUCGUAA___AUA_CCCAAU______AGUCG 3'-UUU...AGGAC_____C________A____________ACAAAA_____-5' _______…	-13.4273	0.0306114	1	35	25	61	_____________175____________________________________213 _____________|______________________________________| 5'-AUU...GUUGA______________AAG___C______ACUCUC_____GUCAU...UUG-3' ______________GUGCA_UUAGCGUU___UGU_GGGUUA______UCGGC ______________||:||_:||||:||___|:|_||||||______||:|| ______________CAUGU_GAUCGUAA___AUA_CCCAAU______AGUCG 3'-UUU...AGGAC_____C________A____________ACAAAA_____-5' _______…	0.00216264	efer_rs16140,cko_rs19765,stm3348	serine endoprotease periplasmic		F	F	F	4
b3281	aroE										-23.6	0.994	20	47	-90	-59	sRNA(Ec_cyaR) 20 aaaaugcuag-cugu---ACCAGGaaccaccu 47 |||.||. |.|| |||||| || ||| Target(aroE_b3281) -59 auuugcgggggggcaaagUGGUCCguguuggc -90	-8.67188	0.336615	33	46	-89	-76	_____________61_____________76 _____________|______________| 5'-GUG...UUCCC___U__G_______AAACG...AUG-3' ______________GGU_GU_CCUGGUG ______________|||_||_||||||: ______________CCA_CA_GGACCAU 3'-UUU...UUCCU___C__A_______GUCGA...UCG-5' _____________|______________| _____________47_____________32												F	F		4
b2705	srlD										-27.04	0.874	13	43	47	80	sRNA(Ec_cyaR) 13 aacccauaaaaugcuag-cuguac--CAGGAACc 43 |||| ||.|| |.|| ||||||| Target(srlD_b2705) 80 auggggagccgucggucuggcaccguGUCCUUGc 47	-8.4209	0.37027	27	48	72	93	_____________222_____________________245 _____________|_______________________| 5'-GAC...CUGCC________A__GC_UC_______UCGAUA-3' ______________GAGG_GGU_UC__G__GCGGUUG ______________||||_|||_:|__|__:|:|:|: ______________CUCC_CCA_GG__C__UGUCGAU 3'-UUU...GAUUC____A___A__A__CA_______CGUAA...UCG-5' _____________|_______________________| _____________49______________________26												F	F		4
b2239	glpQ																	-10.4548	0.154857	11	33	-99	-78	_____________51______________________74 _____________|_______________________| 5'-GCU...GAUUG____________C__GC______CUUGU...UCA-3' ______________GCGGC_AGCAUU_UG__GGUUAU ______________:|:||_||||||_|:__|||||| ______________UGUCG_UCGUAA_AU__CCAAUA 3'-UUU...GACCA_____A______A__AC______CAAAA...UCG-5' _____________|_______________________| _____________34______________________10	-8.95285	0.249561	1	38	-128	-95	_____________22_____________________________________57 _____________|______________________________________| 5'-GCU...UUCGG____G__________________UA____A__GG____AGCAU...UCA-3' ______________CUGG_AUGGC_GGC__UUUAUGG___AUG_UU__CGGC ______________||||_|::||_:||__|||||||___|||_||__|:|| ______________GACC_UGUCG_UCG__AAAUACC___UAC_AA__GUCG 3'-UUU...CCAAG____A_____A___UA_______CAA___A__AA____-5' ________…	0.00104887	efer_rs04745,cko_rs02380,stm2282	periplasmic glycerophosphodiester phosphodiesterase			F	F	4
b3543	dppB			-8.05	0.055	2	18	-6	10	Ec_cyaR 18 3' ACCCAAUACAAAAAGUC- 5' 2 |||||||| || ||| dppB -6 5' CGGGUUAUG--UUGCAGU 3' 10 gene product:dipeptide/heme ABC transporter permease; dipeptide transport system permease protein 1; membrane component of ABC superfamily	-18.2	0	1	18	-6	11	sRNA(Ec_cyaR) 1 -gcugaaaAACAUAACCCa 18 .||| |||||||||| Target(dppB_b3543) 11 uugacg--UUGUAUUGGGc -6	-15.4239	0.0083171	1	17	-5	9	_____________145_______________161 _____________|_________________| 5'-ACA...AAUCC__________G______UUAUU...AUC-3' ______________GGGUUAUGUU___CAGU ______________||||||||||___|||: ______________CCCAAUACAA___GUCG 3'-UUU...AAAUA__________AAA____-5' _____________|________________| _____________18_______________1	-15.4239	0.00829402	1	17	-5	9	_____________145_______________161 _____________|_________________| 5'-ACA...AAUCC__________G______UUAUU...AUC-3' ______________GGGUUAUGUU___CAGU ______________||||||||||___|||: ______________CCCAAUACAA___GUCG 3'-UUU...AAAUA__________AAA____-5' _____________|________________| _____________18_______________1	6.47811e-06	efer_rs17735,cko_rs21265,stm3629	dipeptide/heme ABC transporter permease	F	F	F	F	4
b4047	yjbL										-12.5	0.303	40	53	-39	-23	sRNA(Ec_cyaR) 40 aacca---CCUCCUUAg 53 ||| |||||||| Target(yjbL_b4047) -23 auggcacaGGAGGAAUa -39	-10.6061	0.143931	31	52	-38	-21	_____________112____________________131 _____________|______________________| 5'-UAA...AAUUA________ACA___________ACAAA...AUA-3' ______________UAAGGAGG______C_GGUACG ______________||||||||______|_|||||: ______________AUUCCUCC______G_CCAUGU 3'-UUU...GUCCG________ACCAAG_A______CGAUC...UCG-5' _____________|______________________| _____________53_____________________30												F	F		4
b0951	pqiB										-29.4	0.188	1	50	-146	-92	sRNA(Ec_cyaR) 1 -gcugaa--aaacaua-----acccauaaaaugcuagcu--guac-caggaaccACCUCCu 50 .||.|| |||||| |||||| |||. .||| || || ||||||. Target(pqiB_b0951) -92 cugauuucguuuguaauuacgugggua----acggccuauuuaugaguaauu--UGGAGGg -146	-15.4552	0.0081364	1	50	-146	-93	_____________4____________________________________________________________59 _____________|____________________________________________________________| _______5'-GUAU___________AA__A____UUAU_CG_____________GCAUUA______GC______CGUCA...UUC-3' ______________GGGAGGU__UU__UG_GUAU____C__GCA____AUGGGU______AUGUUU__UUUAGU ______________:||||||__||__||_|||:____|__|||____||||||______||||||__||:||: _______…												F	F		4
b0393	rdgC			1.24	0.428	24	37	69	84	Ec_cyaR 37 3' CC---AUGUCGAUCGU 5' 24 || ||||||||| rdgC 69 5' GGAAAAACAGCUAGCC 3' 84 gene product:nucleoid-associated ssDNA and dsDNA binding protein; competitive inhibitor of RecA function	-14.1	0.067	24	34	74	84	sRNA(Ec_cyaR) 24 uGCUAGCUGUa 34 ||||||||| Target(rdgC_b0393) 84 cCGAUCGACAa 74	-14.4325	0.016263	16	33	74	90	_____________224________________242 _____________|__________________| 5'-CCG...GAAAA_________CUCG_____CAUUU...CCC-3' ______________ACAGCUAGC_____AUGG ______________|||||||||_____|||| ______________UGUCGAUCG_____UACC 3'-UUU...GACCA_________UAAAA____CAAUA...UCG-5' _____________|__________________| _____________34_________________15											F	F	F		4
b1616	uidB										-16.29	0.974	1	30	-44	-13	sRNA(Ec_cyaR) 1 -gcugaaaaacauaacccauaaa-AUGCUAGc 30 |||| ||| ||||.|| Target(uidB_b1616) -13 acgacgccaaaaaguggcuucaagUACGGUCa -44	-8.0249	0.426957	1	31	-46	-14	_____________104_______________________________138 _____________|_________________________________| 5'-UUU...ACGCU__A_______GAACUUC___GAAAAACCG____AGGGA...GUU-3' ______________GG_CUGGCAU_______GGU_________CAGC ______________:|_||:||||_______|||_________|||| ______________UC_GAUCGUA_______CCA_________GUCG 3'-UUU...CCAUG__________AAAUAC____AUACAAAAA____-5' _____________|____________________________…												F	F		4
b4220	tamA										-11.8	0.711	1	18	87	104	sRNA(Ec_cyaR) 1 -gcugaaaaacAUAACCCa 18 |||| ||||||| Target(tamA_b4220) 104 ucgacagggc-UAUUGGGg 87	-6.14694	0.723477	11	17	87	93	_____________237_____245 _____________|_______| 5'-UUU...UCGAG_______CGGGAC-3' ______________GGGUUAU ______________||||||| ______________CCCAAUA 3'-UUU...AAAUA_______CAAAA...UCG-5' _____________|_______| _____________18______10												F	F		4
b3184	yhbE																	-11.2097	0.106391	1	33	5	34	_____________155_______________________________186 _____________|_________________________________| 5'-UUU...AUGAA_____A____GGCAU___CAUUC__________GCUCA...UGG-3' ______________GCAGC_GGCA_____UGG________UUUUGGC ______________:||||_:|||_____|||________|||::|| ______________UGUCG_UCGU_____ACC________AAAGUCG 3'-UUU...GACCA_____A____AAAAU___CAAUACAA_______-5' _____________|____________________________…	-11.2097	0.09799	1	33	5	34	_____________155_______________________________186 _____________|_________________________________| 5'-UUU...AUGAA_____A____GGCAU___CAUUC__________GCUCA...UGG-3' ______________GCAGC_GGCA_____UGG________UUUUGGC ______________:||||_:|||_____|||________|||::|| ______________UGUCG_UCGU_____ACC________AAAGUCG 3'-UUU...GACCA_____A____AAAAU___CAAUACAA_______-5' _____________|____________________________…	0.000826288	efer_rs15925,cko_rs19545	EamA family inner membrane putative transporter			F	F	4
b1345	intR			-1.42	0.299	26	44	-54	-35	Ec_cyaR 44 3' CC-AA-GGACCAUGUCGAUC 5' 26 || || :|||||||| ||| intR -54 5' GGAUUAUCUGGUACAACUAU 3' -35 gene product:Rac prophage; integrase	-18	0.056	30	49	-58	-39	sRNA(Ec_cyaR) 30 cUGUACCAGgaaccaccucc 49 ||||||||. |||| Target(intR_b1345) -39 aACAUGGUCuauuagggagc -58	-11.4493	0.0939449	27	48	-57	-36	_____________93_____________________116 _____________|______________________| 5'-GGG...CAAAC____GAUUA_________A___UCCAA...GGG-3' ______________GAGG_____UCUGGUACA_CUA ______________||||_____:||||||||_||| ______________CUCC_____GGACCAUGU_GAU 3'-UUU...GAUUC____ACCAA_________C___CGUAA...UCG-5' _____________|______________________| _____________49_____________________26											F	F	F		4
b0333	prpC										-24.6	0.985	13	43	72	109	sRNA(Ec_cyaR) 13 aacccauaaaaugcua---GCUGUA---cca---ggaacc 43 |||||. ||| ||.||| || ||||| Target(prpC_b0333) 109 augggugcc--acgucucgCGGCAUaacgggcggccuugc 72	-7.33478	0.533915	24	45	57	84	_____________207__________________________236 _____________|____________________________| 5'-AGC...AAUCU____CAC_______CGUUC____G____AUACG...GCA-3' ______________GUGG___UUUCUGG_____CGGC_GGCA ______________||||___||:||||_____|:||_:||| ______________CACC___AAGGACC_____GUCG_UCGU 3'-UUU...UCCUC______________AU_______A____AAAAU...UCG-5' _____________|____________________________| _____________46_______…												F	F		4
b2217	rcsB										-21.9	0.008	8	39	-134	-109	sRNA(Ec_cyaR) 8 aacauaacccauaaaaugcuagcu--GUACCAGg 39 ||||||| |||| ||. ||||||| Target(rcsB_b2217) -109 guguauug--------acgaacggccCAUGGUCu -134	-15.2805	0.0091914	9	39	-134	-110	_____________16________________________________42 _____________|_________________________________| 5'-UAU...CUAAA________CC___A___________________GAAAC...GCG-3' ______________UCUGGUAC__GGC_AGCA________GUUAUGU ______________:|||||||__:||_||||________||||||| ______________GGACCAUG__UCG_UCGU________CAAUACA 3'-UUU...ACCAA_____________A____AAAAUACC_______AAAAGUCG-5' _____________|_____________________…	-15.2805	0.00920182	9	39	-134	-110	_____________16________________________________42 _____________|_________________________________| 5'-UAU...CUAAA________CC___A___________________GAAAC...GCG-3' ______________UCUGGUAC__GGC_AGCA________GUUAUGU ______________:|||||||__:||_||||________||||||| ______________GGACCAUG__UCG_UCGU________CAAUACA 3'-UUU...ACCAA_____________A____AAAAUACC_______AAAAGUCG-5' _____________|_____________________…	9.85942e-06	efer_rs04825,cko_rs02445,stm2270	response regulator in two-component regulatory system with RcsC and YojN		F	F	F	4
b2881	xdhD										-25.3	0.026	44	59	-22	-7	sRNA(Ec_cyaR) 44 aCCUCCUUAGCCUGUg 59 |||||..||||||| Target(xdhD_b2881) -7 aGGAGGGGUCGGACAa -22	-9.9671	0.194612	45	58	-21	-8	_____________129____________144 _____________|______________| 5'-UCU...UGCCA______________AAGCC...CUG-3' ______________ACAGGCUGGGGAGG ______________|||||||::||||| ______________UGUCCGAUUCCUCC 3'-UUU...UAAUG______________ACCAA...UCG-5' _____________|______________| _____________59_____________44												F	F		4
b0550	rusA			-7.92	0.058	50	67	-43	-28	Ec_cyaR 67 3' CCUCUAAUGUGUCCGAUU 5' 50 |||| |||||||:|| rusA -43 5' CGAGA--ACACAGGUUAU 3' -28 gene product:DLP12 prophage; endonuclease RUS; endodeoxyribonuclease RUS (Holliday junction resolvase)	-13.89	0.998	10	30	-28	-6	sRNA(Ec_cyaR) 10 cAUAACCCauaaaau--gcuagc 30 ||||||| ||.|| Target(rusA_b0550) -6 uUAUUGGGggagaaagucggucu -28	-10.0484	0.187487	11	36	-50	-28	_____________100________________________124 _____________|__________________________| 5'-AGA...UGGAA________G__AACACA_________CUGGC...CAU-3' ______________GGUAUGGC_AG_________GGUUAU ______________||||::||_||_________|||||| ______________CCAUGUCG_UC_________CCAAUA 3'-UUU...AAGGA________A__GUAAAAUAC______CAAAA...UCG-5' _____________|__________________________| _____________37_______________________…											F	G	G		4
b4210	ytfF										-15.1	0.931	8	31	26	44	sRNA(Ec_cyaR) 8 aacau-AACCCauaaaaugcuagcu 31 |||| ||||| |||||.| Target(ytfF_b4210) 44 guguagUUGGG------acgauugu 26	-8.83224	0.316113	12	30	26	38	_____________176_________________190 _____________|___________________| 5'-GUU...GCCCU___________________AUGUG...AGU-3' ______________GUUAGCA______GGGUUG ______________|:|||||______|||||: ______________CGAUCGU______CCCAAU 3'-UUU...CAUGU_______AAAAUA______ACAAA...UCG-5' _____________|___________________| _____________31__________________11												F	F		4
b3455	livG			-2.48	0.25	33	47	-105	-91	Ec_cyaR 47 3' UCCACCAAG-GACCAU 5' 33 |||||||: |||| livG -105 5' CGGUGGUUUGAUGGU- 3' -91 gene product:branched-chain amino acid ABC transporter ATPase; ATP-binding component of high-affinity branched-chain amino acid transport system	-20	0.883	31	47	-105	-88	sRNA(Ec_cyaR) 31 uguaccag-gAACCACCu 47 |.|||| .||||||| Target(livG_b3455) -88 ucgugguaguUUGGUGGc -105	-13.2346	0.0344284	32	46	-104	-89	_____________46_______________63 _____________|________________| 5'-GCG...UGCUC________GA______UGAUG...UCG-3' ______________GGUGGUUU__UGGUGC ______________|||||||:__||||:| ______________CCACCAAG__ACCAUG 3'-UUU...UUCCU________G_______UCGAU...UCG-5' _____________|________________| _____________47_______________31											F	F	F		4
b3403	pck			-1.63	0.289	42	60	-23	-3	Ec_cyaR 60 3' UGUGUCCGAUUCCUC--CACC 5' 42 |:|: |||||||||| || | pck -23 5' AUAUUGGCUAAGGAGCAGU-G 3' -3 gene product:phosphoenolpyruvate carboxykinase [ATP]								-4.59118	0.913555	46	55	-17	-8	_____________133________144 _____________|__________| 5'-AUA...AUAUU__________CAGUG...AUC-3' ______________GGCUAAGGAG ______________|||||||||| ______________CCGAUUCCUC 3'-UUU...UGUGU__________CACCA...UCG-5' _____________|__________| _____________56_________45											F		F		4
b1194	ycgR										-24.3	0.524	7	43	20	60	sRNA(Ec_cyaR) 7 aaacauaacccauaaaauGCUAGC------uguaccaggaacc 43 ||||. |||| ||||.| ||| ||||||| Target(ycgR_b1194) 60 auugugc-ggguccugc-CGAUUGccuaaaacaaaguccuuga 20	-8.88086	0.310056	25	48	15	43	_____________165____________________________195 _____________|______________________________| 5'-GCU...ACCAU___CA________AA___AAAUCC______CGUCC...GUU-3' ______________GAG___GUUCCUG__ACA______GUUAGC ______________|||___|||||||__|||______|:|||| ______________CUC___CAAGGAC__UGU______CGAUCG 3'-UUU...GAUUC___CAC_______CA_______________UAAAA...UCG-5' _____________|______________________________| ______…												F	F		4
b2783	mazE										-13.8	0.005	1	18	-6	13	sRNA(Ec_cyaR) 1 -gcugaaaaaCAUAACCCa 18 .||| |||||||| Target(mazE_b2783) 13 augacaccuaGUAUUGGGa -6	-11.3741	0.0977121	10	17	-5	2	_____________145______154 _____________|________| 5'-GCU...GGAAA________AUCCA...UGA-3' ______________GGGUUAUG ______________|||||||| ______________CCCAAUAC 3'-UUU...AAAUA________AAAAA...UCG-5' _____________|________| _____________18_______9												F	F		4
b1677	lpp										-22.5	0.881	12	39	15	44	sRNA(Ec_cyaR) 12 uAACCCAuaaaaugcua-gcu--guaccagg 39 |||||| |.|. ||. ||||||| Target(lpp_b1677) 44 cUUGGGUccua-auggcgcgggucaugguca 15	-11.6856	0.0828957	24	49	23	56	_____________173________________________________208 _____________|__________________________________| 5'-UUU...GUACU___C_C___AA______GUUC___UCU_______GGUUG...ACG-3' ______________GGG_G_GGU__UCCUGG____UAC___GCUGGCA ______________||:_|_|||__||||||____|||___|||:||| ______________CCU_C_CCA__AGGACC____AUG___CGAUCGU 3'-UUU...CGAUU___C_A__________________U_________AAAAU...UCG-5' _____________|__________…												F	F		4
b0751	pnuC			-1.17	0.311	30	41	25	36	Ec_cyaR 41 3' AAGGACCAUGUC 5' 30 |||||||||| pnuC 25 5' AUCCUGGUACAU 3' 36 gene product:nicotinamide riboside transporter; required for NMN transport	-14.3	0.792	31	41	25	35	sRNA(Ec_cyaR) 31 UGUACCAGGAa 41 ||||||||| Target(pnuC_b0751) 35 ACAUGGUCCUa 25	-11.1268	0.111006	10	40	25	60	_____________175_______________________________________212 _____________|_________________________________________| 5'-CAU...GAAUA__________UAUACCAAUAGG____G______C_______AUCUC...GGU-3' ______________UCCUGGUACA____________GGCA______G_GGUUAUG ______________||||||||||____________:|||______|_||||||| ______________AGGACCAUGU____________UCGU______C_CCAAUAC 3'-UUU...CACCA__________CGA_____________AAAAU…											F	F	F		4
b1905	ftnA										-25	0	22	40	85	103	sRNA(Ec_cyaR) 22 aaugcUAGCUGUACCAGGa 40 ||| ||||||.|||||| Target(ftnA_b1905) 103 auacuAUCGACGUGGUCCg 85	-15.7746	0.0064844	27	39	85	97	_____________235___________249 _____________|_____________| 5'-AUC...GAGCG_____________UC-3' ______________CCUGGUGCAGCUA ______________||||||:|||||| ______________GGACCAUGUCGAU 3'-UUU...ACCAA_____________CGUAA...UCG-5' _____________|_____________| _____________40____________26												F	F		4
b2096	gatY										-15.5	0.848	9	34	38	56	sRNA(Ec_cyaR) 9 aCAUAACCcauaaaaugcua-gcugua 34 ||||||| ||. ||||| Target(gatY_b2096) 56 cGUAUUGG--------cggcgcgacac 38	-8.38884	0.374702	1	33	38	64	_____________188_________________________________216 _____________|___________________________________| 5'-UGC...AACGC_____GC__________________CGG__C____AUUCA...UGG-3' ______________ACAGC__GGC________GGUUAUG___UU_CGGC ______________|||||__:||________|||||||___||_|:|| ______________UGUCG__UCG________CCAAUAC___AA_GUCG 3'-UUU...GACCA_____A____UAAAAUAC_______AA___A____-5' _____________|______________…												F	F		4
b3460	livJ										-14.62	0.093	1	31	41	55	sRNA(Ec_cyaR) 1 -gcugaaaaacauaacccauaaAAUGCUAGCu 31 |||| |||||.||| Target(livJ_b3460) 55 acgac-----------------UUACGGUCGc 41	-9.07449	0.286682	22	30	41	49	_____________191_______201 _____________|_________| 5'-GUC...AUCGC_________CAGCA...CAA-3' ______________GCUGGCAUU ______________|||:||||| ______________CGAUCGUAA 3'-UUU...CAUGU_________AAUAC...UCG-5' _____________|_________| _____________31________21												F	F		4
b3484	yhhI										-9.7	0.992	16	27	-101	-90	sRNA(Ec_cyaR) 16 cCAUAAAAUGCu 27 |||||||||| Target(yhhI_b3484) -90 uGUAUUUUACGc -101	-8.00194	0.430366	17	26	-100	-91	_____________50_________61 _____________|__________| 5'-AAC...AAUUC__________UUUAA...CUA-3' ______________GCAUUUUAUG ______________|||||||||| ______________CGUAAAAUAC 3'-UUU...UCGAU__________CCAAU...UCG-5' _____________|__________| _____________27_________16												F	F		4
b1614	ydgA										-9.6	0.994	15	26	-20	-9	sRNA(Ec_cyaR) 15 cCCAUAAAAUGc 26 |||||||||| Target(ydgA_b1614) -9 aGGUAUUUUACu -20	-8.55357	0.352246	16	25	-19	-10	_____________131________142 _____________|__________| 5'-UGA...GAUUU__________AUAAU...UCG-3' ______________CAUUUUAUGG ______________|||||||||| ______________GUAAAAUACC 3'-UUU...CGAUC__________CAAUA...UCG-5' _____________|__________| _____________26_________15												F	F		4
b1588	ynfF										-12.67	0.981	1	30	-42	-15	sRNA(Ec_cyaR) 1 -gcugaa-aaacauaacccauaaaAUGCUAGc 30 ||| ||||| ||||.|| Target(ynfF_b1588) -15 acgaaaaguuuguuuuacag----UACGGUCu -42	-7.47662	0.511305	1	29	-41	-16	_____________109____________________________136 _____________|______________________________| 5'-UGU...AAAUU_______GACAUUU_________GAAA___AAUAA...GUG-3' ______________CUGGCAU___________UGUUU____AGC ______________||:||||___________|||||____||| ______________GAUCGUA___________ACAAA____UCG 3'-UUU...AUGUC_______AAAUACCCAAU_____AAG____-5' _____________|_____________________________| _____________30___…												F	F		4
b3867	hemN										-22.67	0.059	14	52	-12	26	sRNA(Ec_cyaR) 14 acccauaaaaugcuaGCUGUACcaggaac---caccuccuua 52 |||| ||||||| ||. ||| ||||| Target(hemN_b3867) 26 agggucagcuaaa--CGACAUG-ucuguacgagug-aggaag -12	-9.24088	0.267564	29	51	-11	12	_____________139________________________164 _____________|__________________________| 5'-CCU...AUCGG_________A_CAUG___________AAAUC...CAG-3' ______________AAGGAG_UG_G____UCUG_UACAGC ______________||||||_||_|____:|||_|||||| ______________UUCCUC_AC_C____GGAC_AUGUCG 3'-UUU...UCCGA______C____AA______C______AUCGU...UCG-5' _____________|__________________________| _____________52_______________________…												F	F		4
b0426	yajQ										-18.5	0.745	29	41	-76	-64	sRNA(Ec_cyaR) 29 gCUGUACCAGGAa 41 |||.||||||| Target(yajQ_b0426) -64 gGACGUGGUCCUg -76	-9.10626	0.282963	30	40	-75	-65	_____________75__________87 _____________|___________| 5'-AAC...AUACG___________GACUG...GUA-3' ______________UCCUGGUGCAG ______________|||||||:||| ______________AGGACCAUGUC 3'-UUU...CACCA___________GAUCG...UCG-5' _____________|___________| _____________41__________29												F	F		4
b1163	bluF										-11.2	0.709	5	17	-88	-76	sRNA(Ec_cyaR) 5 aAAAACAUAACCc 17 ||||||||||| Target(bluF_b1163) -76 gUUUUGUAUUGGc -88	-8.89706	0.308055	6	16	-87	-77	_____________63__________75 _____________|___________| 5'-CUA...GAAAC___________GGUAU...AGU-3' ______________GGUUAUGUUUU ______________||||||||||| ______________CCAAUACAAAA 3'-UUU...AAUAC___________AGUCG-5' _____________|___________| _____________17__________5												F	F		4
b4396	rob										-8.8	0.987	1	25	-6	16	sRNA(Ec_cyaR) 1 -gcugaaaaacauaacCCAUAAAAUg 25 ||.| |||||||||. Target(rob_b4396) 16 acggccggacua----GGUAUUUUAu -6	-7.08277	0.57453	22	31	8	17	_____________158________169 _____________|__________| 5'-AUU...GAUCA___C______AUUCG...AUU-3' ______________GGC_GGCAUU ______________:||_:||||| ______________UCG_UCGUAA 3'-UUU...CCAUG___A______AAUAC...UCG-5' _____________|__________| _____________32_________21												F	F		4
b0231	dinB										-26.2	0.006	1	50	-143	-99	sRNA(Ec_cyaR) 1 -gcugaaaaacauaacccauaaaaugcuagc---UGUACCAGga-----accac-----cuccu 50 ||| |.||| ||.||||| ||||| |.|| Target(dinB_b0231) -99 acgaaua-------------------ggucgaaaACGUGGUCgccgacguggugaaauaggggu -143	-9.42472	0.247487	26	49	-142	-106	_____________8_____________________________________46 _____________|_____________________________________| ___5'-GUCAGCAU____AUAAA_____GCAG__GC______AAA______AUAAG...GCA-3' ______________GGGG_____GUGGU____CC__UGGUGC___AGCUGG ______________||:|_____|||||____||__||||:|___||||:| ______________CCUC_____CACCA____GG__ACCAUG___UCGAUC 3'-UUU...CGAUU______________A______________________GUAAA...UCG-5' ____…												F	F		4
b0980	appA										-16.2	0.175	25	38	-112	-99	sRNA(Ec_cyaR) 25 gCUAGCUGUACCAg 38 |.|||..||||| Target(appA_b0980) -99 aGGUCGGUAUGGUu -112	-12.1792	0.0633423	26	36	-110	-100	_____________40__________52 _____________|___________| 5'-UCG...GUGUU___________ACCCG...UGG-3' ______________GGUAUGGCUGG ______________||||::|||:| ______________CCAUGUCGAUC 3'-UUU...AAGGA___________GUAAA...UCG-5' _____________|___________| _____________37__________25												F	F		4
b2564	pdxJ										-21.1	0.97	20	44	74	97	sRNA(Ec_cyaR) 20 aaaaugcuagCUGUACCaggaacca 44 |||.|| |||.||| ||| || Target(pdxJ_b2564) 97 auuugcgccgGACGUGG-ccuaggc 74	-8.1567	0.407635	21	43	74	95	_____________224_____________________247 _____________|_______________________| 5'-UGA...UACCC__A___________GCC______AUUG-3' ______________GG_UCC_GGUGCAG___GCGUUU ______________||_|||_|||:|||___||:||| ______________CC_AGG_CCAUGUC___CGUAAA 3'-UUU...CUCCA__A___A_______GAU______AUACC...UCG-5' _____________|_______________________| _____________44______________________20												F	F		4
b0076	leuO										-13	0.999	22	34	50	63	sRNA(Ec_cyaR) 22 aaugc-UAGCUGUa 34 |||| ||||||| Target(leuO_b0076) 63 guacgcAUCGACAc 50	-8.78246	0.322391	23	33	50	61	_____________200__________213 _____________|____________| 5'-GUU...AAACC_______C____GGUCG...UGA-3' ______________ACAGCUA_GCAU ______________|||||||_|||| ______________UGUCGAU_CGUA 3'-UUU...GACCA____________AAAUA...UCG-5' _____________|____________| _____________34___________22												F	F		4
b0509	glxR										-23.1	0.812	13	44	-9	37	sRNA(Ec_cyaR) 13 aACCCAUAAaaugcu--agcugua-----ccagg---------aacca 44 |||||||| |||. |||.. |||| |||| Target(glxR_b0509) 37 aUGGGUAUU--acggauucgguuauuuagggucaaaguauuaauugga -9	-13.4441	0.0303333	14	48	-10	35	_____________140______________________________________________187 _____________|________________________________________________| 5'-CCC...UAAAA_____UAAUUAUGAAA____GAUUUAU_____UA______________ACACC...CGG-3' ______________GAGGU___________CUGG_______UGGCU__GGCAU__UAUGGGU ______________|||||___________||||_______::|||__:||||__||||||| ______________CUCCA___________GACC_______GUCGA__UCGUA__AUACCCA 3'-…												F	F		4
b1611	fumC										-17.7	0.918	28	53	-14	12	sRNA(Ec_cyaR) 28 agcuguac-caggaaccacCUCCUUAg 53 .||||| || || || |||||.| Target(fumC_b1611) 12 augacauaaguacu-ggacGAGGAGUg -14	-10.7114	0.1367	15	52	-13	34	_____________137______________________________________________186 _____________|________________________________________________| 5'-UGA...UCAGG_______CA___CA_GAA______AC___GCGAAAAAGAUUCG_____GGCGA...UCC-3' ______________UGAGGAG__GGU__U___UACAGU__GCA______________AUGGG ______________|:|||||__|||__:___|||||:__|||______________||||| ______________AUUCCUC__CCA__G___AUGUCG__CGU______________UACCC 3'-…												F	F		4
b1418	cybB																	-13.5581	0.028291	1	30	41	67	_____________191_____________________________219 _____________|_______________________________| 5'-CCU...CACUG______CU_____CU______CG________GUAUU...UCC-3' ______________GCUGGU__UUUUA__GGUUAU______CAGC ______________|||:|:__|||||__||||||______|||| ______________CGAUCG__AAAAU__CCAAUA______GUCG 3'-UUU...CAUGU______U______AC______CAAAAA____-5' _____________|______________________________| __________…	-11.7685	0.074884	1	31	40	67	_____________190______________________________219 _____________|________________________________| 5'-CCU...UCACU_______CU_____CU______CG________GUAUU...UCC-3' ______________GGCUGGU__UUUUA__GGUUAU______CAGC ______________:|||:|:__|||||__||||||______|||| ______________UCGAUCG__AAAAU__CCAAUA______GUCG 3'-UUU...CCAUG_______U______AC______CAAAAA____-5' _____________|_______________________________| __…	0.00178688	efer_rs07990,cko_rs06215,stm1639	cytochrome b561			F	F	4
b2934	cmtB										-8.2	0.942	1	16	39	54	sRNA(Ec_cyaR) 1 -GCUGAAaaacauaacc 16 |||||| ||||| Target(cmtB_b2934) 54 aCGACUUaca-uauuga 39	-8.31239	0.385386	1	15	39	52	_____________189_____________204 _____________|_______________| 5'-UGU...UCUCA_____ACA_______AAAAG...UGG-3' ______________GUUAU____UUCAGC ______________|||||____|||||| ______________CAAUA____AAGUCG 3'-UUU...AUACC_____CAAA______-5' _____________|______________| _____________16_____________1												F	F		4
b4554	yibT										-18.2	0.995	1	34	-120	-89	sRNA(Ec_cyaR) 1 -GCUGAAaaa-cauaacccauaaaaugcuagcugua 34 |||||| || ||| .||| ||||| Target(yibT_b4554) -89 aCGACUUaggaguuauuaguag---gcga-cgacaa -120	-7.45296	0.51506	1	6	-95	-90	_____________55_____62 _____________|______| 5'-AAU...GAGGA______ACGUU...CUC-3' ______________UUCAGC ______________|||||| ______________AAGUCG 3'-UUU...ACAAA______-5' _____________|_____| _____________7_____1												F	F		4
b0590	fepD			-2.71	0.239	47	59	-148	-136	Ec_cyaR 59 3' GUGUCCGAUUCCU 5' 47 |||||||:||| fepD -148 5' AACAGGCUGAGGU 3' -136 gene product:ferrienterobactin ABC transporter permease; ferric enterobactin (enterochelin) transport; membrane component of ABC superfamily	-18.3	0.907	47	59	-148	-136	sRNA(Ec_cyaR) 47 uCCUUAGCCUGUg 59 |||.||||||| Target(fepD_b0590) -136 uGGAGUCGGACAa -148	-6.55512	0.659707	48	58	-147	-137	_____________3___________15 _____________|___________| ________5'-UCA___________UUAAG...AAU-3' ______________ACAGGCUGAGG ______________|||||||:||| ______________UGUCCGAUUCC 3'-UUU...UAAUG___________UCCAC...UCG-5' _____________|___________| _____________59__________47											F	F	F		4
b1795	yeaQ			-7.27	0.073	36	50	75	89	Ec_cyaR 50 3' UCCUCCACC-AAGGAC 5' 36 |||||||| |||:| yeaQ 75 5' UGGAGGUGGAUUCUU- 3' 89 gene product:UPF0410 family protein	-16.3	0.052	38	50	75	88	sRNA(Ec_cyaR) 38 ggaa-CCACCUCCu 50 .||| |||||||| Target(yeaQ_b1795) 88 ucuuaGGUGGAGGu 75	-13.5131	0.0290821	42	49	75	82	_____________225______234 _____________|________| 5'-UAA...AAGAU________AUUCU...UCC-3' ______________GGAGGUGG ______________|||||||| ______________CCUCCACC 3'-UUU...CGAUU________AAGGA...UCG-5' _____________|________| _____________50_______41											F	F	F		4
b0214	rnhA			-0.1	0.363	33	47	-113	-99	Ec_cyaR 47 3' UCCACCAAGGACCAU- 5' 33 |||||||:| |||| rnhA -113 5' CGGUGGUUUC-GGUAU 3' -99 gene product:ribonuclease HI, degrades RNA of DNA-RNA hybrids; RNase HI, degrades RNA of DNA-RNA hybrids, participates in DNA replication	-19	0.943	31	47	-113	-98	sRNA(Ec_cyaR) 31 uguaccaGGAACCACCu 47 .|||| |.||||||| Target(rnhA_b0214) -98 cuaugg-CUUUGGUGGc -113	-12.8972	0.0420516	32	46	-112	-99	_____________38______________53 _____________|_______________| 5'-UUG...AUACC_______________CGAGA...AAA-3' ______________GGUGGUUUC_GGUAU ______________|||||||:|_||||: ______________CCACCAAGG_CCAUG 3'-UUU...UUCCU_________A_____UCGAU...UCG-5' _____________|_______________| _____________47______________31											F	F	F		4
b4115	adiC										-17	0.692	3	22	67	89	sRNA(Ec_cyaR) 3 uGAAAAACAuaa---cccauaaa 22 ||||||||. ||||||| Target(adiC_b4115) 89 uCUUUUUGUggacugggguauua 67	-13.3872	0.0314006	1	21	67	90	_____________217______________________242 _____________|________________________| 5'-GCA...GAAUA_______GUCAG_________U__UACCU...CAA-3' ______________UUAUGGG_____GUGUUUUUC_GU ______________|||||||_____:||||||||_|: ______________AAUACCC_____UACAAAAAG_CG 3'-UUU...CGUAA_______AA____________U__-5' _____________|_______________________| _____________22______________________1												F	F		4
b1243	oppA										-18.3	0.1	21	36	27	43	sRNA(Ec_cyaR) 21 aAAUGCUAGCUGuacc 36 ||.||.|||||. Target(oppA_b1243) 43 cUUGCGGUCGACgauga 27	-11.8645	0.075284	22	33	30	41	_____________180__________193 _____________|____________| 5'-GAA...UAGUA____________CUGGC...UCA-3' ______________GCAGCUGGCGUU ______________:|||||:||:|| ______________UGUCGAUCGUAA 3'-UUU...GACCA____________AAUAC...UCG-5' _____________|____________| _____________34___________21												F	F		4
b2738	ygbL										-13.9	0.999	1	33	74	96	sRNA(Ec_cyaR) 1 -gcugaaaaacauaacccauaaaaugc-UAGCUGu 33 ||.|| ||| ||| ||||.|. Target(ygbL_b2738) 96 ucggcu--------uggcca----acguAUCGGCg 74	-11.9015	0.0737867	24	36	87	99	_____________237__________250 _____________|____________| 5'-GCC...CAACC___U_________-3' ______________GGU_CGGCUGGCA ______________|||_|:|||:||| ______________CCA_GUCGAUCGU 3'-UUU...AAGGA___U_________AAAAU...UCG-5' _____________|_____________| _____________37____________23												F	F		4
b2052	wcaG										-14.2	0.927	31	46	84	98	sRNA(Ec_cyaR) 31 ugUACCAGgaaccacc 46 .|||||| |||| Target(wcaG_b2052) 98 uuAUGGUCaa-ggugu 84	-10.8756	0.126017	32	45	84	96	_____________234____________248 _____________|______________| 5'-CAA...GUGAU____AA________UAC-3' ______________GUGG___CUGGUAU ______________||||___||||||: ______________CACC___GACCAUG 3'-UUU...UCCUC____AAG_______UCGAU...UCG-5' _____________|______________| _____________46_____________31												F	F		4
b0040	caiT										-14.97	0.827	1	35	-137	-104	sRNA(Ec_cyaR) 1 -gcugaaaaacauaacccauaaaaugcuAGCUGUAc 35 |||.| ||||| ||||||| Target(caiT_b0040) -104 ccgauuga--guauuacccauaaguuauUCGACAUa -137	-9.79674	0.21021	1	34	-136	-105	_____________14_________________________________47 _____________|__________________________________| 5'-UAC...CAGAA_______UAUUGAAUACCCA_____AG_______CAUUA...UGG-3' ______________UACAGCU_____________UUAUG____UUAGC ______________|||||||_____________|||||____|:||| ______________AUGUCGA_____________AAUAC____AGUCG 3'-UUU...GGACC_______UCGUAAAAUACCC_____AAAA_____-5' _____________|______________________…												F	F		4
b3711	yidZ										-24.8	0.047	9	47	-111	-82	sRNA(Ec_cyaR) 9 acauaacccauaaaaugcuagcug-uaccaggAACCACCu 47 |||| ||| ||| ||.| |||| ||||||| Target(yidZ_b3711) -82 cguauaaggu-----acg--cggcuaugg---UUGGUGGc -111	-11.508	0.0910901	16	36	-126	-106	_____________24_____________________46 _____________|______________________| 5'-CGC...ACUGU__AUU_________GCG_____UUGGU...ACG-3' ______________GG___UGGCUGGCA____GUGG ______________||___::|||:|||____:||| ______________CC___GUCGAUCGU____UACC 3'-UUU...AAGGA__AU__________AAAA____CAAUA...UCG-5' _____________|______________________| _____________37_____________________15												F	F		4
b4034	malE			-15.68	0	41	57	-93	-77	Ec_cyaR 57 3' GUCCGAUUCCUCC-ACCA 5' 41 :||| ||||||| ||| malE -93 5' GGGGC-AAGGAGGAUGGA 3' -77 gene product:maltose transporter subunit; periplasmic maltose-binding protein; substrate recognition for transport and chemotaxis; periplasmic-binding component of ABC superfamily	-18.4	0.897	22	51	-88	-61	sRNA(Ec_cyaR) 22 aaugcuagcuguaccaggaacca-CCUCCUU 51 ||.| || ||| ||| ||||||| Target(malE_b4034) -61 auaugc-cgu--uggagaaagguaGGAGGAA -88	-11.2656	0.103371	42	56	-92	-78	_____________58_______________74 _____________|________________| 5'-UCU...CGUAG____________A___AAAGA...UGG-3' ______________GGGC_AAGGAGG_UGG ______________:|||_|||||||_||| ______________UCCG_UUCCUCC_ACC 3'-UUU...AUGUG____A___________AAGGA...UCG-5' _____________|________________| _____________57_______________41											F	F	F		4
b1115	ycfT										-11.8	0.745	8	18	36	46	sRNA(Ec_cyaR) 8 aACAUAACCCa 18 ||||||||| Target(ycfT_b1115) 46 aUGUAUUGGGa 36	-13.6493	0.0267457	9	17	36	44	_____________186_______196 _____________|_________| 5'-UCA...UCAAA_________AUUUG...CCA-3' ______________GGGUUAUGU ______________||||||||| ______________CCCAAUACA 3'-UUU...AAAUA_________AAAAGUCG-5' _____________|_________| _____________18________8	-13.6493	0.0268351	9	17	36	44	_____________186_______196 _____________|_________| 5'-UCA...UCAAA_________AUUUG...CCA-3' ______________GGGUUAUGU ______________||||||||| ______________CCCAAUACA 3'-UUU...AAAUA_________AAAAGUCG-5' _____________|_________| _____________18________8	0.00195137	efer_rs06470,cko_rs08220	inner membrane protein		F	F	F	4
b2174	lpxT			-9.87	0.025	30	42	59	71	Ec_cyaR 42 3' CAAGGACCAUGUC 5' 30 |||||||||:| lpxT 59 5' UUUCCUGGUAUAU 3' 71 gene product:lipid A 1-diphosphate synthase; undecaprenyl pyrophosphate:lipid A 1-phosphate phosphotransferase	-15	0.349	30	42	59	71	sRNA(Ec_cyaR) 30 cUGUACCAGGAAc 42 |.||||||||| Target(lpxT_b2174) 71 uAUAUGGUCCUUu 59	-10.5666	0.146722	31	41	59	69	_____________209_________221 _____________|___________| 5'-GCA...UUUCU___________UCCCC...CGA-3' ______________UUCCUGGUAUA ______________|||||||||:| ______________AAGGACCAUGU 3'-UUU...CCACC___________CGAUC...UCG-5' _____________|___________| _____________42__________30											F	F	F		4
b1917	yecC			2.68	0.496	38	55	-121	-107	Ec_cyaR 55 3' CCGAUUCCUCCACCAAGG 5' 38 ||| |||||| |||| yecC -121 5' CGCU--GGAGGU-GUUCA 3' -107 gene product:putative ABC transporter ATPase; putative ATP-binding component of a transport system								-8.63679	0.341207	24	49	-117	-93	_____________33___________________________59 _____________|____________________________| 5'-CCG...ACGCU___________ACCAU____________GCUUC...CAA-3' ______________GGAGGUG_UUC_____GUAU__CUGGCG ______________|||||||_|||_____|||:__||:||: ______________CCUCCAC_AAG_____CAUG__GAUCGU 3'-UUU...CGAUU_______C___GAC______UC______AAAAU...UCG-5' _____________|____________________________| _____________50________…											F		F		4
b2499	purM										-13.3	0.145	1	17	-97	-80	sRNA(Ec_cyaR) 1 -gcugaaaaACAUAACCc 17 .||| |||.|||| Target(purM_b2499) -80 cugacgaaaUGUGUUGGa -97	-7.96733	0.435527	1	16	-96	-81	_____________54_______________71 _____________|________________| 5'-UAC...AAAAA________AAAG____CUCGC...CGC-3' ______________GGUUGUGU____CAGU ______________||||:|||____|||: ______________CCAAUACA____GUCG 3'-UUU...AAUAC________AAAA____-5' _____________|_______________| _____________17______________1												F	F		4
b0545	ybcL										-12.5	0.998	11	29	-123	-104	sRNA(Ec_cyaR) 11 auAACCCAuaaaa-ugcuag 29 .|||||| |||.| Target(ybcL_b0545) -104 ggUUGGGUuaauaaacggug -123	-9.82843	0.20724	12	35	-130	-105	_____________20_________________________47 _____________|__________________________| 5'-AUA...UUUGU_____UUG_____AAUAAU_______GGGGU...AGC-3' ______________GUAUA___UGGCA______UGGGUUG ______________|||:|___|:|||______||||||: ______________CAUGU___AUCGU______ACCCAAU 3'-UUU...AGGAC_____CG______AAAAU________ACAAA...UCG-5' _____________|__________________________| _____________36________________________…												F	F		4
b3584	yiaT										-21.5	0	27	44	78	94	sRNA(Ec_cyaR) 27 uAGCUGUACCAGgaacca 44 |||.|.||||| ||| Target(yiaT_b3584) 94 uUCGGCGUGGUCg-uggu 78	-13.9192	0.0226016	28	44	77	92	_____________227_______________244 _____________|_________________| 5'-CCG...UCCAU____G____________UAUAAUG-3' ______________UGGU__CUGGUGCGGCU ______________||||__|||||:|:||| ______________ACCA__GACCAUGUCGA 3'-UUU...CCUCC____AG___________UCGUA...UCG-5' _____________|_________________| _____________45________________27												F	F		4
b0957	ompA			-4.98	0.145	25	40	79	94	Ec_cyaR 40 3' AGGACCAUGUCGAUCG- 5' 25 ||||||||| ||:|: ompA 79 5' ACCUGGUACA-CUGGUG 3' 94 gene product:outer membrane protein A (3a;II*;G;d); outer membrane protein 3a (II*;G;d)	-20.1	0.793	24	40	79	94	sRNA(Ec_cyaR) 24 ugcuagcUGUACCAGGa 40 .|.|| ||||||||| Target(ompA_b0957) 94 gugguc-ACAUGGUCCa 79	-12.6207	0.0493641	25	39	79	92	_____________229_____________244 _____________|_______________| 5'-GUU...UAACA_______________GCUAAAC-3' ______________CCUGGUACA_CUGGU ______________|||||||||_||:|: ______________GGACCAUGU_GAUCG 3'-UUU...ACCAA_________C_____UAAAA...UCG-5' _____________|_______________| _____________40______________24	-12.6207	0.0481922	25	39	79	92	_____________229_____________244 _____________|_______________| 5'-GUU...UAACA_______________GCUAAAC-3' ______________CCUGGUACA_CUGGU ______________|||||||||_||:|: ______________GGACCAUGU_GAUCG 3'-UUU...ACCAA_________C_____UAAAA...UCG-5' _____________|_______________| _____________40______________24	0.000753264	efer_rs05555,cko_rs08945,stm1070	outer membrane protein A (3aII*Gd)	F	F	F	F	4
b1630	rsxD										-19.93	0	24	49	-10	22	sRNA(Ec_cyaR) 24 uGCUAGCUGUaccagga-acca------ccucc 49 |||||||.| |.| |||| |||| Target(rsxD_b1630) 22 uCGAUCGAUAaga-cuuaugguaaaucaggagc -10	-10.8104	0.130174	25	33	12	20	_____________162_______172 _____________|_________| 5'-GCA...UCAGA_________UCCCC...CAG-3' ______________AUAGCUAGC ______________|:||||||| ______________UGUCGAUCG 3'-UUU...GACCA_________UAAAA...UCG-5' _____________|_________| _____________34________24												F	F		4
b1503	ydeR			-3.3	0.213	29	44	19	33	Ec_cyaR 44 3' ACCAAGGACCAUGUCG- 5' 29 ||||||| || :||| ydeR 19 5' AGGUUCCU-GU-UAGCU 3' 33 gene product:putative fimbrial-like adhesin protein; putative fimbrial-like protein	-31.2	0	1	44	19	57	sRNA(Ec_cyaR) 1 -gcugaaaaacauaacccauaaaaugcuagcuguacCAGGAACCa 44 |||| ||||| .||||.| |||||. |||||||| Target(ydeR_b1503) 57 acgacacu---uauugcgcguuuugc-aucgauu--GUCCUUGGa 19	-17.4687	0.0017674	1	43	19	55	_____________169_________________________________________207 _____________|___________________________________________| 5'-GCC...CAAGA________U________________C_C_____UCA_______AACUC...GGG-3' ______________GGUUCCUG___UAGCUA_CGUUUUG_G_GUUAU______CAGC ______________||||||||___:|||||_|:||||:_|_|||||______|||| ______________CCAAGGAC___GUCGAU_GUAAAAU_C_CAAUA______GUCG 3'-UUU...CUCCA________CAU______C_…											F	F	F		4
b0031	dapB										-15.2	0	14	31	74	90	sRNA(Ec_cyaR) 14 acccauaaAAUGCUAGCu 31 ||| |||||.||| Target(dapB_b0031) 90 cgggaga-UUACGGUCGc 74	-12.2166	0.0620382	15	30	74	88	_____________224______________240 _____________|________________| 5'-GGC...GCGGC_________AG_____CGUGC...UGG-3' ______________GCUGGCAUU__A_GGG ______________|||:|||||__|_||| ______________CGAUCGUAA__U_CCC 3'-UUU...CAUGU_________AA_A___AAUAC...UCG-5' _____________|________________| _____________31_______________14												F	F		4
b4686	yshB										-12.6	0.345	18	31	-71	-58	sRNA(Ec_cyaR) 18 aUAAAAUGCUAGCu 31 ||||||.|.||| Target(yshB_b4686) -58 cAUUUUAUGGUCGu -71	-10.6102	0.143644	19	30	-70	-59	_____________80___________93 _____________|____________| 5'-ACC...AAAUU____________CGCUU...GGC-3' ______________GCUGGUAUUUUA ______________|||:|:|||||| ______________CGAUCGUAAAAU 3'-UUU...CAUGU____________ACCCA...UCG-5' _____________|____________| _____________31___________18												F	F		4
b0372	insF1										-17.7	0	14	33	-72	-55	sRNA(Ec_cyaR) 14 acccauaaaaUGCUAGCUGu 33 ||| |||.||||| Target(insF1_b0372) -55 agggcaag--ACGGUCGACc -72	-10.7395	0.134821	15	32	-71	-56	_____________79_________________96 _____________|__________________| 5'-GCG...AACGC_________GAAC_____AUGAA...GUC-3' ______________CAGCUGGCA______GGG ______________|||||:|||______||| ______________GUCGAUCGU______CCC 3'-UUU...ACCAU_________AAAAUA___AAUAC...UCG-5' _____________|__________________| _____________33_________________14												F	F		4
b0641	lptE										-20.2	0.006	22	37	52	67	sRNA(Ec_cyaR) 22 aAUGCUAGCUGUACCa 37 ||||.||| .||| Target(lptE_b0641) 67 cUACGGUCGGUGUGGg 52	-11.3788	0.0974729	23	36	52	65	_____________202____________217 _____________|______________| 5'-UCC...CGCCG____UG________CUGCG...UGA-3' ______________GGUG__GCUGGCAU ______________|||:__|||:|||| ______________CCAU__CGAUCGUA 3'-UUU...AAGGA____GU________AAAUA...UCG-5' _____________|______________| _____________37_____________22												F	F		4
b4067	actP										-11.4	0.999	16	37	-13	4	sRNA(Ec_cyaR) 16 ccauaaaaugcuagcUGUACCa 37 ||| ||||| |||||| Target(actP_b4067) 4 aguac--uacga---ACAUGGa -13	-6.22454	0.71161	17	36	-12	2	_____________138__________________154 _____________|____________________| 5'-GCU...CAUGA______________C_____AAAAG...GGC-3' ______________GGUACA___AGCAU___AUG ______________||||||___|||||___||| ______________CCAUGU___UCGUA___UAC 3'-UUU...AAGGA______CGA_____AAA___CCAAU...UCG-5' _____________|____________________| _____________37___________________16												F	F		4
b3656	yicI										-24.3	0	13	43	-82	-57	sRNA(Ec_cyaR) 13 aacccauaaaauGCUAGCUGUaccaggaacc 43 |||| ||.|||||| ||| ||| Target(yicI_b3656) -57 augggacu----CGGUCGACAaggua-uugc -82	-13.7531	0.0250784	14	37	-77	-58	_____________73_______________________94 _____________|________________________| 5'-AUC...CGUUA___A_________UCA________AAACG...UGG-3' ______________UGG_ACAGCUGGC_______GGGU ______________|||_||||||:||_______|||| ______________ACC_UGUCGAUCG_______CCCA 3'-UUU...CAAGG___A_________UAAAAUA____AUACA...UCG-5' _____________|________________________| _____________38_______________________13												F	F		4
b1703	ppsR										-13.5	0.959	28	38	41	51	sRNA(Ec_cyaR) 28 aGCUGUACCAg 38 ||.|||||| Target(ppsR_b1703) 51 aCGGCAUGGUa 41	-10.3874	0.159933	29	37	41	49	_____________191_______201 _____________|_________| 5'-GGU...UCUGA_________AAUAA...UCA-3' ______________UGGUACGGC ______________||||||:|| ______________ACCAUGUCG 3'-UUU...CAAGG_________AUCGU...UCG-5' _____________|_________| _____________38________28												F	F		4
b3894	fdoG										-17.85	0.911	1	31	36	63	sRNA(Ec_cyaR) 1 -gcugaaaaacauaacccauaaaauGCUAGCu 31 ||.| ||||| .||.||| Target(fdoG_b3894) 63 acggcaccacggac--gguaug--gCGGUCGc 36	-13.0574	0.0382649	10	33	57	78	_____________207______________________230 _____________|________________________| 5'-UUC...GCACC__________GCAC_______U__CACCC...CGG-3' ______________ACGGC_AGCG_____UGGGUU_UG ______________||:||_|||:_____||||||_|| ______________UGUCG_UCGU_____ACCCAA_AC 3'-UUU...GACCA_____A____AAAAU______U__AAAAA...UCG-5' _____________|________________________| _____________34_______________________9												F	F		4
b3752	rbsK										-13	0.6	15	27	-23	-11	sRNA(Ec_cyaR) 15 cCCAUAAAAUGCu 27 ||||||||||| Target(rbsK_b3752) -11 aGGUAUUUUACGc -23	-8.59892	0.346205	16	26	-22	-12	_____________128_________140 _____________|___________| 5'-UCU...GUGGC___________ACAUC...GUA-3' ______________GCAUUUUAUGG ______________||||||||||| ______________CGUAAAAUACC 3'-UUU...UCGAU___________CAAUA...UCG-5' _____________|___________| _____________27__________15												F	F		4
b0122	yacC			-5.81	0.116	28	40	-14	-1	Ec_cyaR 40 3' AGGACCAU-GUCGA 5' 28 ||||||| ||| yacC -14 5' CCCUGGUAGAAGCA 3' -1 gene product:PulS_OutS family protein								-13.1483	0.0362523	1	39	-13	32	_____________137____________________________________________184 _____________|______________________________________________| 5'-CUU...AAGCC_______GA___AAUGA__A______UCAGAACA_____A______AGCCU...AUU-3' ______________CCUGGUA__AGC_____AG_CGUUUU________GUGUU_UUCGGC ______________|||||||__|||_____||_|:||||________:||||_|||:|| ______________GGACCAU__UCG_____UC_GUAAAA________UACAA_AAGUCG 3'-UUU...ACCAA_…											F		F		4
b3594	yibA			-1.71	0.285	35	47	-14	-2	Ec_cyaR 47 3' UCCACCAAGGACC 5' 35 || |||||||| yibA -14 5' UGGAGGUUCCUGC 3' -2 gene product:putative immunity protein for polymorphic toxin RhsA; HEAT-domain protein; lethality reduction protein	-15.1	0.286	35	47	-14	-2	sRNA(Ec_cyaR) 35 cCAGGAACCaccu 47 |||||||| || Target(yibA_b3594) -2 cGUCCUUGGaggu -14	-8.05445	0.422588	36	46	-13	-3	_____________137_________149 _____________|___________| 5'-AAA...CUUGU__A________CAAUG...AUG-3' ______________GG_GGUUCCUG ______________||_|||||||| ______________CC_CCAAGGAC 3'-UUU...UUCCU__A________CAUGU...UCG-5' _____________|___________| _____________47__________35											F	F	F		4
b3993	thiE										-16.6	0.461	28	47	50	64	sRNA(Ec_cyaR) 28 agcuguaccaggaACCACCu 47 ||||| || |||||| Target(thiE_b3993) 64 gcgaca-gg----UGGUGGc 50	-6.41456	0.682005	41	46	50	55	_____________200____207 _____________|______| 5'-CAU...UACCC______GGACA...UAC-3' ______________GGUGGU ______________|||||| ______________CCACCA 3'-UUU...UUCCU______AGGAC...UCG-5' _____________|______| _____________47_____40												F	F		4
b4466	sslE			-7.59	0.065	34	50	75	90	Ec_cyaR 50 3' UCCUCCACCAAGGACCA 5' 34 || ||||||||| || sslE 75 5' UGGCGGUGGUUCC-GGA 3' 90 gene product:putative secreted and surface-associated lipoprotein mucinase; putative lipoprotein								-15.0772	0.0105723	35	49	75	88	_____________225_____________240 _____________|_______________| 5'-CGU...GUGAU__C____________AUCUU...CCG-3' ______________GG_GGUGGUUCC_GG ______________||_|||||||||_|| ______________CC_CCACCAAGG_CC 3'-UUU...CGAUU__U_________A__AUGUC...UCG-5' _____________|_______________| _____________50______________34											F		F		4
b3367	nirC										-24.1	0	5	37	-145	-119	sRNA(Ec_cyaR) 5 aaaaacau-aacccauaaaaugc-uAGCUGUACCA 37 ||||||| |||| || .|||||.||| Target(nirC_b3367) -119 auuuuguaauugg--------cgcgUCGACGUGGU -145	-14.0425	0.0209061	6	36	-144	-120	_____________6_________________________________32 _____________|_________________________________| _____5'-CGGCGU__________C_______________A______AACGG...UGG-3' ______________GGUGCAGCUG_GC________GGUUA_UGUUUU ______________|||:|||||:_||________|||||_|||||| ______________CCAUGUCGAU_CG________CCAAU_ACAAAA 3'-UUU...AAGGA_____________UAAAAUAC____________AGUCG-5' _____________|________________________…												F	F		4
b2412	zipA										-20.4	0.879	23	44	69	89	sRNA(Ec_cyaR) 23 augcuagcuguaCCAGGAACCA 44 |.| |||| ||||.|||| Target(zipA_b2412) 89 aaugc-cgaccaGGUCUUUGGU 69	-10.1046	0.182681	29	49	62	83	_____________212____________________235 _____________|______________________| 5'-AUA...UUACU__UACA__________AC____CGUAA...CUU-3' ______________GG____UGGUUUCUGG__CAGC ______________||____|||||:||||__|||| ______________CC____ACCAAGGACC__GUCG 3'-UUU...CGAUU__UCC___________AU____AUCGU...UCG-5' _____________|______________________| _____________50_____________________28												F	F		4
b0659	ybeY										-20.9	0.997	22	48	7	35	sRNA(Ec_cyaR) 22 aAUGCUAGcuguacc---aggaaccaccuc 48 ||||.|| |||| |||| ||||| Target(ybeY_b0659) 35 gUACGGUCaacauuuagcuccua-guggac 7	-8.78196	0.322455	23	52	1	33	_____________151________________________________185 _____________|__________________________________| 5'-GAU...AAAAA____UC_____A_____C_AUU____A_______GUGAA...CGC-3' ______________UGAG__AGGUG__UCCU_G___UACA_CUGGCAU ______________|:||__|||||__||||_|___||||_||:|||| ______________AUUC__UCCAC__AGGA_C___AUGU_GAUCGUA 3'-UUU...GUCCG____C______CA____C________C_______AAAUA...UCG-5' _____________|__________…												F	F		4
b3802	hemY										-12.8	0.903	1	18	74	94	sRNA(Ec_cyaR) 1 gcugaaaa---ACAUAACCCa 18 ||| ||||||||| Target(hemY_b3802) 94 agaccuagucgUGUAUUGGGa 74	-10.9735	0.119979	9	17	74	82	_____________224_______234 _____________|_________| 5'-AAC...CAUCA_________GCUGA...ACA-3' ______________GGGUUAUGU ______________||||||||| ______________CCCAAUACA 3'-UUU...AAAUA_________AAAAGUCG-5' _____________|_________| _____________18________8												F	F		4
b0767	pgl										-9.82	0.992	1	27	-80	-64	sRNA(Ec_cyaR) 1 -GCUGAAaaacauaacccauaaaaugcu 27 |||||| |||||.|| Target(pgl_b0767) -64 aCGACUUa-----------auuuugcgu -80	-7.85679	0.452193	1	36	-91	-65	_____________59______________________________________87 _____________|_______________________________________| 5'-UAU...CUAUC______AAAUUCU________A_________________AUUCA...AUG-3' ______________GG_ACA_______GCGUUUUA____________UUCAGC ______________||_|||_______||:|||||____________|||||| ______________CC_UGU_______CGUAAAAU____________AAGUCG 3'-UUU...AAGGA__A___CGAU___________ACCCAAUACAAA______-5' _…												F	F		4
b2039	rfbA			-4.87	0.149	32	51	26	44	Ec_cyaR 51 3' UUCCUCCACCAAGGACCAUG 5' 32 || :||||||| ||||||| rfbA 26 5' UAGCGGGUGGUU-CUGGUAC 3' 44 gene product:glucose-1-phosphate thymidylyltransferase; dTDP-glucose pyrophosphorylase	-21.7	0	31	47	30	45	sRNA(Ec_cyaR) 31 UGUACCAGGAaccaccu 47 |||||||.| |||||. Target(rfbA_b2039) 45 ACAUGGUCUU-gguggg 30	-16.3516	0.0042442	32	46	30	43	_____________180_____________195 _____________|_______________| 5'-AAA...UAGCG_______________ACGUC...AUA-3' ______________GGUGGUUC_UGGUAC ______________||||||||_|||||| ______________CCACCAAG_ACCAUG 3'-UUU...UUCCU________G______UCGAU...UCG-5' _____________|_______________| _____________47______________31											F	F	F		4
b2721	hycE										-20.6	0.998	28	47	-151	-126	sRNA(Ec_cyaR) 28 agcugua-ccagga-----ACCACCu 47 || .|| |||||| |||||| Target(hycE_b2721) -126 gcgcuauugguccugcggcUGGUGGu -151	-9.07121	0.287068	29	49	-150	-127	______________1_______________________25 ______________|_______________________| ___________5'-__U___C__CG_______U__C__GCUGU...UGA-3' ______________GG_GGU_GG__UCCUGGU_AU_GC ______________||_|||_||__|||||||_|:_|| ______________CC_CCA_CC__AGGACCA_UG_CG 3'-UUU...CGAUU__U______A___________U__AUCGU...UCG-5' _____________|________________________| _____________50_______________________28	-9.07121	0.239028	29	49	-150	-127	______________1_______________________25 ______________|_______________________| ___________5'-__U___C__CG_______U__C__GCUGU...UGA-3' ______________GG_GGU_GG__UCCUGGU_AU_GC ______________||_|||_||__|||||||_|:_|| ______________CC_CCA_CC__AGGACCA_UG_CG 3'-UUU...CGAUU__U______A___________U__AUCGU...UCG-5' _____________|________________________| _____________50_______________________28	0.000237076	efer_rs01955,cko_rs17445,stm2849	hydrogenase 3 large subunit		F	F	F	4
b1066	rimJ										-14.2	0.509	18	35	-101	-81	sRNA(Ec_cyaR) 18 auAAAAUGCUAg---cuguac 35 .|||||||.| |||.| Target(rimJ_b1066) -81 ggUUUUACGGUaaaagacgua -101	-11.4297	0.0949148	16	34	-100	-81	_____________50_____________________71 _____________|______________________| 5'-UUU...AAUAA_____AAAA_____________ACUUU...AUU-3' ______________UGCAG____UGGCAUUU__UGG ______________|:|||____|:||||||__||| ______________AUGUC____AUCGUAAA__ACC 3'-UUU...GGACC_____G___________AU___CAAUA...UCG-5' _____________|______________________| _____________35_____________________15												F	F		4
b3784	wecA										-22.6	0.999	22	42	-150	-129	sRNA(Ec_cyaR) 22 aaugcuagcu-guaCCAGGAAc 42 ||||.||| .| ||||||| Target(wecA_b3784) -129 guacggucguuuaaGGUCCUUa -150	-12.8682	0.0427712	17	41	-149	-124	_____________1__________________________28 _____________|__________________________| __________5'-A_______A__UU________G_____CAAUU...UAG-3' ______________UUCCUGG_AU__GCUGGCAU_UUAUG ______________|||||||_|:__|||:||||_||||| ______________AAGGACC_UG__CGAUCGUA_AAUAC 3'-UUU...CCACC_______A__U_________A_____CCAAU...UCG-5' _____________|__________________________| _____________42________________________…												F	F		4
b3291	mscL																	-13.025	0.0390056	29	49	56	82	_____________206_________________________234 _____________|___________________________| 5'-CCA...GAUUU__C_____GUG__AUUAUC________AUUCG...UCU-3' ______________GG_GGUGG___UC______GGUGCGGC ______________||_|||||___||______|||:|:|| ______________CC_CCACC___AG______CCAUGUCG 3'-UUU...CGAUU__U_____A____GA____________AUCGU...UCG-5' _____________|___________________________| _____________50_______________…	-13.025	0.0385671	29	49	56	82	_____________206_________________________234 _____________|___________________________| 5'-CCA...GAUUU__C_____GUG__AUUAUC________AUUCG...UCU-3' ______________GG_GGUGG___UC______GGUGCGGC ______________||_|||||___||______|||:|:|| ______________CC_CCACC___AG______CCAUGUCG 3'-UUU...CGAUU__U_____A____GA____________AUCGU...UCG-5' _____________|___________________________| _____________50_______________…	0.000271892	efer_rs16455,cko_rs20065,stm3410	mechanosensitive channel protein high conductance			F	F	4
b0983	gfcE			-11.71	0.009	29	43	69	82	Ec_cyaR 43 3' CCAAGGACCAUGUCG 5' 29 ||||||||| ||| gfcE 69 5' UGUUCCUGGU-CAGA 3' 82 gene product:putative O-antigen capsule outer membrane auxillary protein export channel; putative function in exopolysaccharide production								-10.1593	0.178094	30	42	69	80	_____________219___________232 _____________|_____________| 5'-GUG...CCCUU_____________AAUUU...ACA-3' ______________GUUCCUGGU_CAG ______________|||||||||_||| ______________CAAGGACCA_GUC 3'-UUU...UCCAC_________U___GAUCG...UCG-5' _____________|_____________| _____________43____________29											F		F		4
b1739	osmE										-19.3	0.399	28	50	14	36	sRNA(Ec_cyaR) 28 aGCUGUAC-caggaaccaccu-ccu 50 ||||.|| |||.| ||| || Target(osmE_b1739) 36 gCGACGUGagucuuaa--ggacggu 14	-11.297	0.101705	22	49	14	43	_____________164______________________________195 _____________|________________________________| 5'-UAC...AAUAU__C___AA_______A_______GGC______AACCA...AGC-3' ______________GG_AGG____UUCUG_GUGCAGC___GGUAUU ______________||_|||____|:|||_||:||||___:|:||| ______________CC_UCC____AGGAC_CAUGUCG___UCGUAA 3'-UUU...CGAUU______ACCA_____________A________AAUAC...UCG-5' _____________|________________________…												F	F		4
b2346	mlaA										-36.8	0.96	23	62	35	78	sRNA(Ec_cyaR) 23 augcuag-CUGUACCaggaac-----caccuccuuagccuguguaa 62 |||| ||||||| ||||| ||||.| ..|| |.||| Target(mlaA_b2346) 78 aacgacuaGACAUGG-ccuugagcgugugggguggucuu-cgcauc 35	-10.7124	0.136633	24	36	63	76	_____________213____________228 _____________|______________| 5'-AUU...GUUCC_______AUC____AGGGC...AAG-3' ______________GGUACAG___AGCA ______________|||||||___|||| ______________CCAUGUC___UCGU 3'-UUU...AAGGA_______GA_____AAAAU...UCG-5' _____________|______________| _____________37_____________23												F	F		4
b1124	potC										-15.4	0	26	37	-99	-88	sRNA(Ec_cyaR) 26 cUAGCUGUACCA 37 ||||||.||| Target(potC_b1124) -88 cAUCGACGUGGU -99	-9.02475	0.292572	22	36	-98	-81	_____________52_________________71 _____________|__________________| 5'-GAU...CGUUU_________ACC______ACGCU...CGC-3' ______________GGUGCAGCU___AGCAUU ______________|||:|||||___|||||| ______________CCAUGUCGA___UCGUAA 3'-UUU...AAGGA__________________AAUAC...UCG-5' _____________|__________________| _____________37_________________21												F	F		4
b3215	yhcA			1	0.417	30	50	60	79	Ec_cyaR 50 3' UCCUCCACCAAGGACCAUGUC 5' 30 ||| | ||||||||| ||| yhcA 60 5' AGG-GAUGGUUCCUGAAACAU 3' 79 gene product:putative periplasmic chaperone protein; putative chaperone	-32.1	0	1	52	59	104	sRNA(Ec_cyaR) 1 -gcugaaaaacauaacccauaaaaugcuagcuguacCAGGAACCAccuccuua 52 ||| ||| ||| |||.|| ||| ||||||||| |||.| Target(yhcA_b3215) 104 gcgaaaa---guaguuggucg-uuaugacu-acaaaGUCCUUGGU--agggac 59	-12.3503	0.0575641	22	51	59	85	_____________209____________________________237 _____________|______________________________| 5'-UUU...GCCAC________________AA___U________GCUGG...AAA-3' ______________AGGGA__UGGUUCCUG__ACA_C_AGUAUU ______________|:|||__|||||||||__|||_|_||:||| ______________UUCCU__ACCAAGGAC__UGU_G_UCGUAA 3'-UUU...UCCGA_____CC_________CA___C_A______AAUAC...UCG-5' _____________|______________________________| ______…											F	F	F		4
b2194	ccmH										-37.8	0.783	44	87	-47	-7	sRNA(Ec_cyaR) 44 accuccuuagccuguguaaUCUCCCuuacacgggcuu-auuuuuu 87 |||||||| ||||.| |||||| ||| ||||| ||.|.|| Target(ccmH_b2194) -7 cggaggaau--gacauaa-AGAGGG--ugucgccgaacuagagaag -47	-8.91931	0.305319	45	87	-46	-8	_____________104__________________________________________144 _____________|____________________________________________| 5'-GCU...GGAAG_______C_____GC___________A_________________CCGCA...AGU-3' ______________AAGAGAU_AAGCC__UGU__GGGAGA__AUACAG__UAAGGAGG ______________||:|:||_|||||__|||__||||||__|:||||__|||||||| ______________UUUUUUA_UUCGG__ACA__CCCUCU__UGUGUC__AUUCCUCC ___________3'-_____________…												F	F		4
b0061	araD										-19.1	0.999	14	40	59	81	sRNA(Ec_cyaR) 14 acccauaaaaugcuagc-uguACCAGGa 40 ||| ||| ||| || |||||| Target(araD_b0061) 81 cgggg----uacacucgcac-UGGUCCa 59	-12.4278	0.055101	1	39	59	89	_____________209______________________________________241 _____________|________________________________________| 5'-CAG...CACAA_________C___CA___________GCAACG________GCCGU...AUC-3' ______________CCUGGU_CA_GCU__CA_____UGGG_________UCAGC ______________||||||_||_|||__||_____||||_________||||| ______________GGACCA_GU_CGA__GU_____ACCC_________AGUCG 3'-UUU...ACCAA______U______UC__AAAAU____AAUACAAAA__…												F	F		4
b0987	gfcA										-16.8	0.997	26	51	-120	-105	sRNA(Ec_cyaR) 26 cuAGCUGUaccaggaaccaccuccuu 51 .|||||| |||||| Target(gfcA_b0987) -105 agUCGACAg----------ggaggac -120	-7.9237	0.442073	27	50	-119	-106	_____________31_______________________46 _____________|________________________| 5'-CCG...UGAAC______G_________________AUAGA...CGG-3' ______________AGGAGG___________ACAGCUG ______________||||||___________||||||: ______________UCCUCC___________UGUCGAU 3'-UUU...CCGAU______ACCAAGGACCA_______CGUAA...UCG-5' _____________|________________________| _____________51_______________________26												F	F		4
b3548	yhjY										-21.6	0.999	27	47	18	36	sRNA(Ec_cyaR) 27 uagcuguaccaggaACCACCu 47 |||||| |||| |||||| Target(yhjY_b3548) 36 aucgac--ggucgcUGGUGGc 18	-9.90661	0.200046	25	46	18	38	_____________168_____________________190 _____________|_______________________| 5'-CUC...AAAGC______CG____________A__CUGCU...AAG-3' ______________GGUGGU__CUGG__CAGCUA_GC ______________||||||__||||__||||||_|| ______________CCACCA__GACC__GUCGAU_CG 3'-UUU...UUCCU______AG____AU_________UAAAA...UCG-5' _____________|_______________________| _____________47______________________24												F	F		4
b3288	fmt										-25.4	0.309	1	40	-115	-76	sRNA(Ec_cyaR) 1 -gc--ugaaaaacauaacccauaaaaugcuagcuguACCAGGa 40 || ||| |||| ||||||| ||.| |||||| Target(fmt_b3288) -76 ucgccacuguc--uauuagguauuugucaaacggc-UGGUCCa -115	-13.2478	0.0341567	11	48	-125	-87	_____________25_______________________________________65 _____________|________________________________________| 5'-UCU...AGCAU___A___AUCA___________AAACUG_______A____CUGUC...UGU-3' ______________GAG_UGG____CCUGGU_CGGC______UUUAUGG_UUAU ______________|||_|||____||||||_|:||______|||||||_|||| ______________CUC_ACC____GGACCA_GUCG______AAAUACC_AAUA 3'-UUU...GAUUC___C___AA________U____AUCGUA_______C__…												F	F		4
b0346	mhpR										-24.3	0	1	36	-102	-70	sRNA(Ec_cyaR) 1 -GCUGAAAAacauaacccauaaaaugcu-agcuguacc 36 ||.||||| |||| ||.|| ||| |.|| Target(mhpR_b0346) -70 uCGGCUUUUg----ugggaaggauaugacucg-cgugu -102	-11.1152	0.111665	1	35	-101	-71	_____________49___________________________________81 _____________|____________________________________| 5'-CAG...UUAUU________C_____AGGAA____G____________UACAA...GCG-3' ______________GUGC_GCU_AGUAU_____GGGU_____UUUUCGGC ______________||:|_|||_||:||_____||||_____|||||:|| ______________CAUG_CGA_UCGUA_____CCCA_____AAAAGUCG 3'-UUU...AGGAC____U_________AAAUA____AUACA________-5' _____________|________…												F	F		4
b3249	mreD										-10.2	0.943	26	37	-120	-106	sRNA(Ec_cyaR) 26 cUAGCUGUA---cca 37 ||||||.| || Target(mreD_b3249) -106 cAUCGACGUaaagga -120	-7.53409	0.502217	27	34	-114	-107	_____________36_______45 _____________|________| 5'-CGC...GGAAA________CUGCG...UUU-3' ______________UGCAGCUA ______________|:|||||| ______________AUGUCGAU 3'-UUU...GGACC________CGUAA...UCG-5' _____________|________| _____________35_______26												F	F		4
b4703	pmrR										-20	0.086	28	40	-146	-134	sRNA(Ec_cyaR) 28 aGCUGUACCAGGa 40 ||||.|||||| Target(pmrR_b4703) -134 aCGACGUGGUCCg -146	-14.0443	0.0208822	29	39	-145	-135	_____________5___________17 _____________|___________| ______5'-ACCCG___________AACAU...UCA-3' ______________CCUGGUGCAGC ______________||||||:|||| ______________GGACCAUGUCG 3'-UUU...ACCAA___________AUCGU...UCG-5' _____________|___________| _____________40__________28												F	F		4
b3478	nikC			-1.69	0.286	34	50	-91	-74	Ec_cyaR 50 3' UCCUCCACCAAGGAC-CA 5' 34 || |||||||::|| | nikC -91 5' UGGUGGUGGUUUUUGUGG 3' -74 gene product:nickel ABC transporter permease; transport of nickel, membrane protein; membrane component of ABC superfamily	-18	0.902	35	50	-91	-76	sRNA(Ec_cyaR) 35 cCAGGAACCACCuccu 50 ||..||||||| || Target(nikC_b3478) -76 uGUUUUUGGUGGuggu -91	-9.7668	0.213046	25	36	29	40	_____________179__________192 _____________|____________| 5'-UGC...UGGUC______C_____GCUGA...CGU-3' ______________GGUACG_CUGGC ______________|||||:_||:|| ______________CCAUGU_GAUCG 3'-UUU...AAGGA______C_____UAAAA...UCG-5' _____________|____________| _____________37___________24											F	F	H		4
b4592	cbdX										-16.2	0.894	25	38	61	74	sRNA(Ec_cyaR) 25 gCUAGCUGUACCAg 38 |.|||..||||| Target(cbdX_b4592) 74 aGGUCGGUAUGGUu 61	-9.98356	0.193153	26	37	61	72	_____________211__________224 _____________|____________| 5'-CUG...UGUGU____________ACCCG...CGU-3' ______________UGGUAUGGCUGG ______________|||||::|||:| ______________ACCAUGUCGAUC 3'-UUU...CAAGG____________GUAAA...UCG-5' _____________|____________| _____________38___________25												F	F		4
b1274	topA										-9.2	0.629	1	21	-2	12	sRNA(Ec_cyaR) 1 -gcugaaaaacauaACCCAUAa 21 ||| ||||||| Target(topA_b1274) 12 ucgaaa--------UGGGUAUa -2	-8.24689	0.394668	14	36	-12	5	_____________138_____________________157 _____________|_______________________| 5'-GUU...AAUUA____A___GAA____________AAAGC...ACA-3' ______________GGUA_GGU________UAUGGGU ______________||||_:|:________||||||| ______________CCAU_UCG________AUACCCA 3'-UUU...AAGGA____G___AUCGUAAA_______AUACA...UCG-5' _____________|_______________________| _____________37______________________13												F	F		4
b1120	cobB										-13.9	0.998	15	38	-15	5	sRNA(Ec_cyaR) 15 cccauaaaaugcuagcu-GUACCAg 38 |||| |||| |. |.|||| Target(cobB_b1120) 5 aggua----acgaa-ggcCGUGGUg -15	-8.49652	0.359934	16	37	-14	3	_____________136____________________155 _____________|______________________| 5'-GCC...UAAAG______C_GA____________AAAAA...AUC-3' ______________UGGUGC_G__AGCA____AUGG ______________||||:|_|__||||____|||| ______________ACCAUG_C__UCGU____UACC 3'-UUU...CAAGG______U_GA____AAAA____CAAUA...UCG-5' _____________|______________________| _____________38_____________________15												F	F		4
b2375	yfdX										-23.1	0.994	14	45	16	62	sRNA(Ec_cyaR) 14 acccauaaa-------AUGCUAG-----cugu-accaggaa--ccac 45 |||||| ||||.|| |||| |||| ||| Target(yfdX_b2375) 62 cggguaugucaacuucUACGGUCuuaacgacacugguagcaccggua 16	-9.53628	0.23584	15	37	25	60	_____________175__________________________________212 _____________|____________________________________| 5'-CUA...CACGA____C_____AAUUC______CUUCAACUG______CUGCU...CUC-3' ______________UGGU_ACAGC_____UGGCAU_________UAUGGG ______________||||_|||||_____|:||||_________|||||| ______________ACCA_UGUCG_____AUCGUA_________AUACCC 3'-UUU...CAAGG_____________________AA_____________AAUAC...UCG-5' __________…												F	F		4
b0886	cydC										-24.4	0.675	16	41	56	82	sRNA(Ec_cyaR) 16 ccauaaaaugcuagcu--gUACCAGGAa 41 ||.|| |||.||| .|||||.|| Target(cydC_b0886) 82 aguguua-acggucguguuAUGGUUCUg 56	-14.7154	0.0134952	17	36	60	80	_____________210____________________232 _____________|______________________| 5'-GUC...GUCUU_____UGU_______A______ACGCU...UCG-3' ______________GGUAU___GCUGGCA__UUGUG ______________||||:___|||:|||__||:|| ______________CCAUG___CGAUCGU__AAUAC 3'-UUU...AAGGA_____U_________AA_____CCAAU...UCG-5' _____________|______________________| _____________37_____________________16												F	F		4
b4040	ubiA										-12	0.976	20	31	29	40	sRNA(Ec_cyaR) 20 aAAAUGCUAGCu 31 |||.||.||| Target(ubiA_b4040) 40 cUUUGCGGUCGu 29	-10.1863	0.175864	21	30	29	38	_____________179________190 _____________|__________| 5'-ACA...AAGCU__________CAUCG...UAU-3' ______________GCUGGCGUUU ______________|||:||:||| ______________CGAUCGUAAA 3'-UUU...CAUGU__________AUACC...UCG-5' _____________|__________| _____________31_________20												F	F		4
b1781	yeaE										-20.1	0.307	1	37	57	92	sRNA(Ec_cyaR) 1 -gcugaaaaacauaa---CCCAUAaaaugcuagcuguacca 37 ||||| ||| |||||| |.|.| ||| || Target(yeaE_b1781) 92 gcgacugaccguagaagcGGGUAU---auggu--acaaggg 57	-9.32124	0.258653	1	36	57	90	_____________207_____________________________________242 _____________|_______________________________________| 5'-CCC...GGCAG__A___________________CGAAG___CCAG_____GCAAA...CAG-3' ______________GG_ACA__UGGUA___UAUGGG_____AUG____UCAGC ______________||_|||__|:|:|___||||||_____|||____||||| ______________CC_UGU__AUCGU___AUACCC_____UAC____AGUCG 3'-UUU...AAGGA__A___CG_____AAA______AA______AAAA_____-5' …												F	F		4
b0989	cspH										-18.56	0.025	1	36	-33	-11	sRNA(Ec_cyaR) 1 -gcugaaaaacauaacccauaaaaugcua-GCUGUACc 36 .|||||| ||.|| ||||.|| Target(cspH_b0989) -11 augacuuu---------------uaugacgCGACGUGa -33	-12.4798	0.0535001	1	35	-32	-12	_____________118__________________________________140 _____________|____________________________________| 5'-CUG...GUAUA_______GC___________________________AAGGA...AUA-3' ______________GUGCAGC__AGUAUU_______________UUCAGU ______________||:||||__||:|||_______________|||||: ______________CAUGUCG__UCGUAA_______________AAGUCG 3'-UUU...AGGAC_______A_______AAUACCCAAUACAAA______-5' _____________|_______…												F	F		4
b2555	yfhG										-22.3	0.108	1	30	60	85	sRNA(Ec_cyaR) 1 gcugaaaaacauaacccauaaAAUGCUAGc 30 ||| || .|||||| |||||.|| Target(yfhG_b2555) 85 agacg---ugcguugggucg-UUACGGUCu 60	-11.0673	0.114421	2	29	60	83	_____________210__________________________235 _____________|____________________________| 5'-CCU...CAUGU________GC________C__G______AAUCA...CAG-3' ______________CUGGCAUU___UGGGUUG_GU____CAG ______________||:|||||___||||||:_||____||| ______________GAUCGUAA___ACCCAAU_CA____GUC 3'-UUU...AUGUC________AAU_______A__AAAA___G-5' _____________|____________________________| _____________30_________________…												F	F		4
b3102	yqjG										-24.5	0.662	13	47	-145	-114	sRNA(Ec_cyaR) 13 aacccauaaaaUGCUAGCuguaccaggaa-ccaccu 47 ||| ||| |||.||| |||||| || || Target(yqjG_b3102) -114 cuggccauua-ACGGUCGuc---guccuuaggcggu -145	-10.1518	0.178718	24	46	-144	-124	_____________6________________________28 _____________|________________________| _____5'-AUUUCU__C__A______CU__________AUUAC...GGC-3' ______________GG_GG_UUCCUG_____GCUGGCA ______________||_||_||||||_____|||:||| ______________CC_CC_AAGGAC_____CGAUCGU 3'-UUU...UUCCU__A_________CAUGU_______AAAAU...UCG-5' _____________|________________________| _____________47_______________________23												F	F		4
b4268	idnK																	-12.4968	0.0529856	2	50	-12	36	_____________138________________________________________________________188 _____________|__________________________________________________________| 5'-AUG...GAUUC_____AUUUUAAA___CG_______AA____U________A____CG___________GGAGU...AUG-3' ______________AGGAG________UGG_____GGUG__AGCU__UAUUUUG_UGGG_______UUUCAG ______________|||||________|||_____|||:__||||__:|||||:_||||_______|||||| ______________UC…	-12.4968	0.0515042	2	50	-12	36	_____________138________________________________________________________188 _____________|__________________________________________________________| 5'-AUG...GAUUC_____AUUUUAAA___CG_______AA____U________A____CG___________GGAGU...AUG-3' ______________AGGAG________UGG_____GGUG__AGCU__UAUUUUG_UGGG_______UUUCAG ______________|||||________|||_____|||:__||||__:|||||:_||||_______|||||| ______________UC…	0.000159684	stm4485	D-gluconate kinase thermosensitive			F	F	4
b3059	plsY										-9.5	0.999	27	37	-11	-1	sRNA(Ec_cyaR) 27 uAGCUGUacca 37 |||||| || Target(plsY_b3059) -1 uUCGACAaggc -11	-7.7753	0.464644	28	36	-10	-2	_____________140_______150 _____________|_________| 5'-CAA...AAAAC__A______UAUGA...CGC-3' ______________GG_ACAGCU ______________||_|||||| ______________CC_UGUCGA 3'-UUU...AAGGA__A______UCGUA...UCG-5' _____________|_________| _____________37________27												F	F		4
b0723	sdhA	down									-27.7	0.942	8	47	-46	-1	sRNA(Ec_cyaR) 8 aacauaacccauaa---aaug---cuagcug-uaccaggAACCACCu 47 |||.| ||||.| ||.| |.| .|| .||||||| Target(sdhA_b0723) -1 guguguggggugugguguugcuuagguauuuagugca-uUUGGUGGu -46	-15.0474	0.0107896	9	46	-45	-2	_____________105___________________________________________150 _____________|_____________________________________________| 5'-UUC...GCACU________AC____AUUUA___AUU____GUGG______G_____GAUGA...GUG-3' ______________GGUGGUUU___GUG_____UGG___CGUU____UGUGGG_UGUGU ______________|||||||:___||:_____|:|___|:||____|:||||_|:||| ______________CCACCAAG___CAU_____AUC___GUAA____AUACCC_AUACA 3'-UUU...UUCCU_______…	-15.0474	0.0108542	9	46	-45	-2	_____________105___________________________________________150 _____________|_____________________________________________| 5'-UUC...GCACU________AC____AUUUA___AUU____GUGG______G_____GAUGA...GUG-3' ______________GGUGGUUU___GUG_____UGG___CGUU____UGUGGG_UGUGU ______________|||||||:___||:_____|:|___|:||____|:||||_|:||| ______________CCACCAAG___CAU_____AUC___GUAA____AUACCC_AUACA 3'-UUU...UUCCU_______…	0.00013653	efer_rs12045,cko_rs10300,stm0734	succinate dehydrogenase flavoprotein subunit		F	F	F	4
b0028	fkpB			-5.71	0.119	27	41	31	44	Ec_cyaR 41 3' AAGGACCAUGUCGAU 5' 27 |||||||:|| || fkpB 31 5' GUCCUGGUGCA-CUU 3' 44 gene product:FKBP-type peptidyl-prolyl cis-trans isomerase (rotamase)	-17.8	0.005	26	41	31	52	sRNA(Ec_cyaR) 26 cuagc------UGUACCAGGAa 41 |||| ||.||||||| Target(fkpB_b0028) 52 aaucgcacuucACGUGGUCCUg 31	-8.24789	0.394525	27	40	31	50	_____________181__________________202 _____________|____________________| 5'-UGC...CGCCG__________CUUCAC____AAACU...AAC-3' ______________UCCUGGUGCA______GCUA ______________|||||||:||______|||| ______________AGGACCAUGU______CGAU 3'-UUU...CACCA____________________CGUAA...UCG-5' _____________|____________________| _____________41___________________26											F	F	F		4
b2207	napD										-25.92	0.676	13	50	-59	-26	sRNA(Ec_cyaR) 13 aacccauaaaaugcuaGCUGUACcaggaaccaccuccu 50 ||| ||| ||||.|| |||| ||| Target(napD_b2207) -26 auggccugu---cgacCGACGUGuacga-gguguaggc -59	-9.34333	0.25624	25	49	-58	-35	_____________92________________________117 _____________|_________________________| 5'-GCU...GCAAC___U____AG_AU________C___UGUCC...AAG-3' ______________GGA_GUGG__C___GUGCAGC_AGC ______________|||_||||__|___||:||||_||| ______________CCU_CACC__G___CAUGUCG_UCG 3'-UUU...CGAUU___C____AA_GAC_______A___UAAAA...UCG-5' _____________|_________________________| _____________50________________________24												F	F		4
b2423	cysW										-15	0.436	35	50	49	67	sRNA(Ec_cyaR) 35 cCAGGAACCAc---cuccu 50 |||.||||| |.|| Target(cysW_b2423) 67 aGUCUUUGGUaaacggggu 49	-10.1455	0.179243	1	44	57	91	_____________207__________________________________________243 _____________|____________________________________________| 5'-GAC...GCAAA_________A____________C_______AUGCUGG_______GUUCAUCC-3' ______________UGGUUUCUG______UUGGCAU_____GGG_______UUUCGGC ______________|||||:|||______:|:||||_____|||_______||||:|| ______________ACCAAGGAC______GAUCGUA_____CCC_______AAAGUCG 3'-UUU...CCUCC_________CAUGUC_…												F	F		4
b4074	nrfE			-11.41	0.011	34	49	-71	-56	Ec_cyaR 49 3' CCUCCACCAAGGACCA 5' 34 |||||||||:|||| nrfE -71 5' AGAGGUGGUUUCUGGA 3' -56 gene product:heme lyase (NrfEFG) for insertion of heme into c552, subunit NrfE; formate-dependent nitrite reductase; possible assembly function	-24.7	0	34	49	-71	-56	sRNA(Ec_cyaR) 34 aCCAGGAACCACCUCc 49 ||||.||||||||| Target(nrfE_b4074) -56 aGGUCUUUGGUGGAGa -71	-17.1531	0.0022816	32	48	-70	-55	_____________80________________97 _____________|_________________| 5'-GGG...GAAAA_________________GUAUU...UGC-3' ______________GAGGUGGUUUCUGG_AC ______________|||||||||:||||_|| ______________CUCCACCAAGGACC_UG 3'-UUU...GAUUC______________A__UCGAU...UCG-5' _____________|_________________| _____________49________________31											F	F	F		4
b2308	hisQ										-22.6	0	12	37	-12	15	sRNA(Ec_cyaR) 12 uAACCCAUAaa--augcuagcuguacca 37 |||||||| ||||| |||| || Target(hisQ_b2308) 15 uUUGGGUAUguuguacgacggaca-gga -12	-16.2963	0.0044236	2	36	-11	18	_____________139___________________________________170 _____________|_____________________________________| 5'-UGA...CGACA_______GC_____GUUG___________________GUGUU...UUG-3' ______________GG_ACAG__AGCAU____UAUGGGU______UUUCAG ______________||_||||__|||||____|||||||______|||||| ______________CC_UGUC__UCGUA____AUACCCA______AAAGUC 3'-UUU...AAGGA__A____GA_____AA_________AUACAA______G-5' _____________…	-16.2963	0.0042327	2	36	-11	18	_____________139___________________________________170 _____________|_____________________________________| 5'-UGA...CGACA_______GC_____GUUG___________________GUGUU...UUG-3' ______________GG_ACAG__AGCAU____UAUGGGUU______UUCAG ______________||_||||__|||||____||||||||______||||| ______________CC_UGUC__UCGUA____AUACCCAA______AAGUC 3'-UUU...AAGGA__A____GA_____AA__________UACAAA_____G-5' _____________…	1.91243e-06	efer_rs04390,cko_rs02105,stm2353	histidine ABC transporter permease		F	F	F	4
b2112	yehE										-12.1	0.975	26	36	-68	-58	sRNA(Ec_cyaR) 26 cUAGCUGUACc 36 ||||||||| Target(yehE_b2112) -58 uAUCGACAUGu -68	-9.8173	0.208279	27	35	-67	-59	_____________83________93 _____________|_________| 5'-CGG...UGGAU_________UAGUU...GGA-3' ______________GUACAGCUA ______________||||||||| ______________CAUGUCGAU 3'-UUU...AGGAC_________CGUAA...UCG-5' _____________|_________| _____________36________26												F	F		4
b3168	infB			-3.66	0.197	28	40	56	68	Ec_cyaR 40 3' AGGACCAUGUCGA 5' 28 ||||||||||| infB 56 5' GCCUGGUACAGCA 3' 68 gene product:translation initiation factor IF-2; protein chain initiation factor IF-2	-25.7	0	28	46	48	68	sRNA(Ec_cyaR) 28 aGCUGUACCAGGaa--ccacc 46 ||||||||||| |||| Target(infB_b3168) 68 aCGACAUGGUCCgcaaggugc 48	-16.923	0.0027376	29	45	48	66	_____________198_________________218 _____________|___________________| 5'-ACG...CCUCC____AACG___________AAUUU...CUG-3' ______________GUGG____CCUGGUACAGC ______________||||____||||||||||| ______________CACC____GGACCAUGUCG 3'-UUU...UCCUC____AA_____________AUCGU...UCG-5' _____________|___________________| _____________46__________________28	-16.923	0.00248498	29	45	48	66	_____________198_________________218 _____________|___________________| 5'-ACG...CCUCC____AACG___________AAUUU...CUG-3' ______________GUGG____CCUGGUACAGC ______________||||____||||||||||| ______________CACC____GGACCAUGUCG 3'-UUU...UCCUC____AA_____________AUCGU...UCG-5' _____________|___________________| _____________46__________________28	4.75369e-06	efer_rs15845,cko_rs19465,stm3286	translation initiation factor IF-2	F	F	F	F	4
b0764	modB										-17.2	0	16	34	-81	-61	sRNA(Ec_cyaR) 16 cCAUAAAAUGCUa--gcugua 34 ||||||||||| .|||| Target(modB_b0764) -61 aGUAUUUUACGAaagugacag -81	-14.2384	0.0184442	17	33	-80	-62	_____________70__________________90 _____________|___________________| 5'-CAC...AUGCG_____GAA___________AUUAU...CCU-3' ______________ACAGU___AGCAUUUUAUG ______________||||:___||||||||||| ______________UGUCG___UCGUAAAAUAC 3'-UUU...GACCA_____A_____________CCAAU...UCG-5' _____________|___________________| _____________34__________________16												F	F		4
b2916	argP										-11.4	0.998	20	36	-39	-20	sRNA(Ec_cyaR) 20 aaaaugcuag---CUGUACc 36 ||||||| |||.|| Target(argP_b2916) -20 auuuacgaaaaagGACGUGa -39	-8.17734	0.404649	1	35	-38	-2	_____________112____________________________________150 _____________|______________________________________| 5'-GAA...UCAUA______GAAAA_______ACCA__AGCAGACAA_____AAUGA...CAG-3' ______________GUGCAG_____AGCAUUU____GG__________CAGC ______________||:|||_____|||||||____||__________|||| ______________CAUGUC_____UCGUAAA____CC__________GUCG 3'-UUU...AGGAC______GA__________AUAC__AAUACAAAAA____-5' _______…												F	F		4
b0440	hupB										-25.32	0.892	24	53	-101	-72	sRNA(Ec_cyaR) 24 ugcuagcuguaccaggaaccac-CUCCUUAg 53 ||.|||..| || || || |.||||| Target(hupB_b0440) -72 ccggucggua-ggggaauguuguGGGGAAUu -101	-12.5912	0.0502062	23	52	-88	-53	_____________62___________________________________99 _____________|____________________________________| 5'-AGC...UGUUG_______A___CUGG____A____ACU____C____UCGUA...CUG-3' ______________UAAGGGG_UGG____CCUG_UAUA___GCUG_GCGU ______________|||||:|_|||____||||_||:|___|||:_||:| ______________AUUCCUC_ACC____GGAC_AUGU___CGAU_CGUA 3'-UUU...GUCCG_______C___AA______C________________AAAUA...UCG-5' ___________…												F	F		4
b1498	ydeN										-24.7	0.772	20	44	53	76	sRNA(Ec_cyaR) 20 aaaaugcuAGCUGUACCAGgaacca 44 |||||| |||..||||||. || Target(ydeN_b1498) 76 guuuacg-UCGGUAUGGUCuacggu 53	-14.253	0.0182715	21	39	57	74	_____________207_________________226 _____________|___________________| 5'-ACA...UGGCA___________________GCUGC...UAA-3' ______________UCUGGUAUGGCU_GCAUUU ______________:||||||::|||_|||||| ______________GGACCAUGUCGA_CGUAAA 3'-UUU...ACCAA____________U______AUACC...UCG-5' _____________|___________________| _____________40__________________20												F	F		4
b1784	yeaH										-14.4	0.249	23	35	-31	-19	sRNA(Ec_cyaR) 23 aUGCUAGCUGUAc 35 |||.|.||||| Target(yeaH_b1784) -19 aACGGUUGACAUa -31	-11.2454	0.104454	24	34	-30	-20	_____________120_________132 _____________|___________| 5'-UGU...UAGCA___________AAUGU...CGA-3' ______________UACAGUUGGCA ______________|||||:|:||| ______________AUGUCGAUCGU 3'-UUU...GGACC___________AAAAU...UCG-5' _____________|___________| _____________35__________23												F	F		4
b2109	yehB										-13.3	0.311	1	26	87	119	sRNA(Ec_cyaR) 1 -gcugaaaaa-caua--acc---CAUAAAAUGc 26 |||| ||| ||| ||||||||| Target(yehB_b2109) 119 acgaccagaaaguaagguggauaGUAUUUUACc 87	-11.6535	0.0843286	17	34	62	95	_____________212________________________________247 _____________|__________________________________| 5'-GUC...GCUUA_______GA__AAACCUUUGAUACC_________AUAG-3' ______________UGCAGCU__AG______________CAUUUUAUG ______________|:|||||__||______________||||||||| ______________AUGUCGA__UC______________GUAAAAUAC 3'-UUU...GGACC__________________________________CCAAU...UCG-5' _____________|_________________…												F	F		4
b3440	yhhX										-17	0.517	22	37	77	91	sRNA(Ec_cyaR) 22 aAUGCUAGCUGUacca 37 ||||.||||.| || Target(yhhX_b3440) 91 gUACGGUCGAUA-gga 77	-10.6347	0.141937	23	33	79	89	_____________229_________241 _____________|___________| 5'-AUU...CAAGG___________GUCGC...AUA-3' ______________AUAGCUGGCAU ______________|:||||:|||| ______________UGUCGAUCGUA 3'-UUU...GACCA___________AAAUA...UCG-5' _____________|___________| _____________34__________22												F	F		4
b1780	yeaD										-20.8	0.161	30	45	-158	-142	sRNA(Ec_cyaR) 30 cuGUACCAGga-accac 45 .||||||||| |||| Target(yeaD_b1780) -142 agCAUGGUCcuaugguc -158	-5.28023	0.842733	29	38	-150	-141	______________1_________11 ______________|_________| ___________5'-________A_AACGA...AUC-3' ______________CUGGUACG_C ______________|||||||:_| ______________GACCAUGU_G 3'-UUU...CCAAG________C_AUCGU...UCG-5' _____________|__________| _____________39_________28												F	F		4
b3185	rpmA										-24.81	0.138	24	54	-18	22	sRNA(Ec_cyaR) 24 ugcuagcu-------guaccag--gaaccacCUCCUUAGc 54 ||.|||. || ||| ||| |||||.|| Target(rpmA_b3185) 22 gcggucggaaaaauacacgguaaacuuuagaGAGGAGUCc -18	-9.5317	0.23631	24	52	-16	21	_____________134____________________________________173 _____________|______________________________________| 5'-UGA...AGACC_______AGAU___AAA___C___UAAAAAG_______GCUCC...CGG-3' ______________UGAGGAG____UUC___UGG_ACA_______GCUGGCG ______________|:|||||____|||___|||_|||_______|||:||: ______________AUUCCUC____AAG___ACC_UGU_______CGAUCGU 3'-UUU...GUCCG_______CACC___G_____A_________________AAAAU...UCG…												F	F		4
b1282	yciH										-18.83	0.428	1	35	-17	19	sRNA(Ec_cyaR) 1 -gcugaaaaacauaacccauaaaaugcua---GCUGUAc 35 |||| || ||| |||| |||||| Target(yciH_b1282) 19 ccgacaaccuuag-ugaguag--uacgugaggCGACAUu -17	-9.18524	0.273857	1	34	-16	17	_____________134___________________________________169 _____________|_____________________________________| 5'-UGA...CUCUU______GGAGU____G_____A__GAUUCCAA_____CGUCU...UGC-3' ______________UACAGC_____GCAU___AUG_GU_________CAGC ______________||||||_____||||___|||_||_________|||| ______________AUGUCG_____CGUA___UAC_CA_________GUCG 3'-UUU...GGACC______AU_______AAA___C__AUACAAAAA____-5' _____________|…												F	F		4
b0508	hyi										-13.8	0.973	61	72	-16	-5	sRNA(Ec_cyaR) 61 aAUCUCCCUUAc 72 |||||||||| Target(hyi_b0508) -5 aUAGAGGGAAUa -16	-9.40904	0.249157	62	69	-13	-6	_____________137______146 _____________|________| 5'-GUA...GAAUA________AAAUA...AAU-3' ______________AGGGAGAU ______________|||||||| ______________UCCCUCUA 3'-UUU...CACAU________AUGUG...UCG-5' _____________|________| _____________70_______61												F	F		4
b4279	yjhB																	-10.4928	0.152052	17	33	79	95	_____________229_______________247 _____________|_________________| 5'-AAG...AUUUG______UUG________AUGA-3' ______________AUGGCU___AUUUUAUG ______________|::|||___|||||||| ______________UGUCGA___UAAAAUAC 3'-UUU...GACCA______UCG________CCAAU...UCG-5' _____________|_________________| _____________34________________16	-10.4928	0.13533	17	33	79	95	_____________229_______________247 _____________|_________________| 5'-AAG...AUUUG______UUG________AUGA-3' ______________AUGGCU___AUUUUAUG ______________|::|||___|||||||| ______________UGUCGA___UAAAAUAC 3'-UUU...GACCA______UCG________CCAAU...UCG-5' _____________|_________________| _____________34________________16	0.00158412	stm1132	putative MFS transporter membrane protein			F	F	4
b1788	yoaI										-15.3	0.999	9	34	-25	-2	sRNA(Ec_cyaR) 9 acauaacccauaaaaugcUAGCUGUa 34 ||| ||| ||||||| Target(yoaI_b1788) -2 cguacgggggcccucu--AUCGACAa -25	-7.21606	0.552995	15	33	-24	-8	_____________126_________________144 _____________|___________________| 5'-AAU...UGAAA_______U_UCCCG_____GCAUG...CCG-3' ______________ACAGCUA_C_______GGG ______________|||||||_|_______||| ______________UGUCGAU_G_______CCC 3'-UUU...GACCA_______C_UAAAAUA___AAUAC...UCG-5' _____________|___________________| _____________34__________________14												F	F		4
b3965	trmA										-15.5	0.481	1	33	39	73	sRNA(Ec_cyaR) 1 -gcugaa-aaacauaacccauaaaau--GCUAGCUGu 33 .|| |||| || |||. ||||.|||. Target(trmA_b3965) 73 augaaacguuugcau--ggugaaaaagcCGAUUGACg 39	-10.4494	0.155259	25	33	38	46	_____________188_______198 _____________|_________| 5'-CCU...GAAGC_________CGAAA...UUC-3' ______________GCAGUUAGC ______________:|||:|||| ______________UGUCGAUCG 3'-UUU...GACCA_________UAAAA...UCG-5' _____________|_________| _____________34________24												F	F		4
b4515	cydX			-4.63	0.158	32	51	-130	-110	Ec_cyaR 51 3' UUC--CUCCACCAAGGACCAUG 5' 32 ::| | ||||||| ||||||| cydX -130 5' GGGUUGCGGUGGUU-CUGGUAC 3' -110 gene product:cytochrome d (bd-I) ubiquinol oxidase subunit X	-21.7	0	31	47	-124	-109	sRNA(Ec_cyaR) 31 uGUACCAGGAaccaccu 47 |||||||.| ||||| Target(cydX_b4515) -109 cCAUGGUCUU-gguggc -124	-10.0612	0.186384	32	50	-130	-110	_____________20_____________________42 _____________|______________________| 5'-GAC...GACCU___UUGC_______________CGAUC...GUC-3' ______________GGG____GGUGGUUC_UGGUAC ______________:||____||||||||_|||||| ______________UCC____CCACCAAG_ACCAUG 3'-UUU...CCGAU___U___________G______UCGAU...UCG-5' _____________|______________________| _____________51_____________________31											F	F	F		4
b1680	sufS			-1.94	0.275	42	56	-19	-4	Ec_cyaR 56 3' CCGAU--UCCUCCACC 5' 42 ||||: |||||||| sufS -19 5' GGCUGCCAGGAGGUGC 3' -4 gene product:cysteine desulfurase, stimulated by SufE; selenocysteine lyase, PLP-dependent								-7.92818	0.441399	43	50	-12	-5	_____________138______147 _____________|________| 5'-CUA...CUGCC________CAAGA...CGC-3' ______________AGGAGGUG ______________|||||||| ______________UCCUCCAC 3'-UUU...CCGAU________CAAGG...UCG-5' _____________|________| _____________51_______42											F		F		4
b0081	mraZ																	-15.8841	0.0059916	15	36	-12	10	_____________138_____________________162 _____________|_______________________| 5'-GUA...UAAGG____A_________GUUCCG___AGCAA...AAA-3' ______________GGUG_GGCUGGCAU______GGG ______________|||:_:|||:||||______||| ______________CCAU_UCGAUCGUA______CCC 3'-UUU...AAGGA____G_________AAAUA____AAUAC...UCG-5' _____________|_______________________| _____________37______________________14	-15.8841	0.0058698	15	36	-12	10	_____________138_____________________162 _____________|_______________________| 5'-GUA...UAAGG____A_________GUUCCG___AGCAA...AAA-3' ______________GGUG_GGCUGGCAU______GGG ______________|||:_:|||:||||______||| ______________CCAU_UCGAUCGUA______CCC 3'-UUU...AAGGA____G_________AAAUA____AAUAC...UCG-5' _____________|_______________________| _____________37______________________14	0.000121959	efer_rs00760,cko_rs14095,stm0119	RsmH methytransferase inhibitor			F	F	4
b3659	setC										-24	0	1	35	-119	-87	sRNA(Ec_cyaR) 1 -gcugaaaaacauaacccauaa--AAUGCUAGCuguac 35 ||||| |.|||| ||||||||| |.| Target(setC_b3659) -87 gcgacua----uguuggucuuucgUUACGAUCG-cguu -119	-14.7358	0.013313	1	34	-118	-88	_____________32___________________________________64 _____________|____________________________________| 5'-ACU...AAUAU_____________GCUUUCU______A_________GAUAC...AGA-3' ______________UGC_GCUAGCAUU_______GGUUGU_____UCAGC ______________|:|_|||||||||_______||||:|_____||||| ______________AUG_CGAUCGUAA_______CCAAUA_____AGUCG 3'-UUU...GGACC___U_________AAUAC________CAAAA_____-5' _____________|________…												F	F		4
b2341	fadJ																	-11.8619	0.0753902	1	44	-19	16	_____________131__________________________________________168 _____________|____________________________________________| 5'-GAU...GGCAA__________A________AAUA______AA____ACA______GUUUA...CGG-3' ______________UGGUUC_UGG___GGC_GG______AUGG___AUG____UCAGC ______________||||||_|||___:||_:|______||||___|||____||||| ______________ACCAAG_ACC___UCG_UC______UACC___UAC____AGUCG 3'-UUU...CCUCC______G___AUG…	-11.1619	0.100199	1	44	-19	16	_____________131__________________________________________168 _____________|____________________________________________| 5'-GAU...GGCAA__________A________AAUA______AA____ACA______GUUUA...CGG-3' ______________UGGUUCU_GG___GGC_GG______AUGG___AUG____UCAGC ______________||||||:_||___:||_:|______||||___|||____||||| ______________ACCAAGG_CC___UCG_UC______UACC___UAC____AGUCG 3'-UUU...CCUCC_______A__AUG…	8.35363e-06	efer_rs04230,cko_rs01975,stm2388	enoyl-CoA hydratase/epimerase and isomerase/3-hydroxyacyl-CoA dehydrogenase			F	F	4
b1128	roxA																	-14.8759	0.0121196	22	49	-121	-96	_____________29___________________________56 _____________|____________________________| 5'-GGA...CGGAU_______A_____________C______CUGCG...ACC-3' ______________GGAGGUG_UUUUUGGU_C_GC_AGCAUU ______________|||||||_||::||||_|_||_|||||| ______________CCUCCAC_AAGGACCA_G_CG_UCGUAA 3'-UUU...CGAUU_______C________U_U__A______AAUAC...UCG-5' _____________|____________________________| _____________50________…	-14.8759	0.0122223	22	49	-121	-96	_____________29___________________________56 _____________|____________________________| 5'-GGA...CGGAU_______A_____________C______CUGCG...ACC-3' ______________GGAGGUG_UUUUUGGU_C_GC_AGCAUU ______________|||||||_||::||||_|_||_|||||| ______________CCUCCAC_AAGGACCA_G_CG_UCGUAA 3'-UUU...CGAUU_______C________U_U__A______AAUAC...UCG-5' _____________|____________________________| _____________50________…	2.7875e-06	efer_rs09060,cko_rs08165,stm1229	50S ribosomal protein L16 arginine hydroxylase 2-oxoglutarate oxygenase			F	F	4
b0993	torS										-16.4	0.998	31	47	74	88	sRNA(Ec_cyaR) 31 UGUACCAggaaccaccu 47 |||||| ||||| Target(torS_b0993) 88 ACAUGGUag--gguggu 74	-7.58682	0.493921	25	37	81	93	_____________231___________245 _____________|_____________| 5'-AAC...UGGGA_______A_CU__GCUUUA-3' ______________UGGUACA_C__GC ______________|||||||_|__|| ______________ACCAUGU_G__CG 3'-UUU...CAAGG_______C_AU__UAAAA...UCG-5' _____________|_____________| _____________38____________24												F	F		4
b3621	waaC										-8.9	0.991	1	18	-89	-72	sRNA(Ec_cyaR) 1 -gcugaaaaacAUAACCCa 18 ||| ||||||| Target(waaC_b3621) -72 ucgagaccac-UAUUGGGa -89	-6.81943	0.617189	11	36	-102	-82	_____________48_________________________70 _____________|__________________________| 5'-AAA...GUAAA____AC_______GA___________CACCA...UUG-3' ______________GGUG__GCU_GCG______GGGUUAU ______________|||:__|||_||:______||||||| ______________CCAU__CGA_CGU______CCCAAUA 3'-UUU...AAGGA____GU___U___AAAAUA_______CAAAA...UCG-5' _____________|__________________________| _____________37________________________…												F	F		4
b0465	mscK										-15.5	0.111	1	27	32	51	sRNA(Ec_cyaR) 1 -GCUGAAAAAcauaacccauaaaaugcu 27 ||||||||| |.|||||||. Target(mscK_b0465) 51 aCGACUUUUU--------uguuuuacgg 32	-14.8373	0.0124385	1	42	8	49	_____________158_________________________________________________201 _____________|___________________________________________________| 5'-GUA...ACUAU_____A_____UACAAACGAUCAC___________________________AUUUA...CGC-3' ______________GUUCC__GUAU_____________GGCAUUUUGU________UUUUUCAGC ______________|||||__|||:_____________:|||||||:|________||||||||| ______________CAAGG__CAUG_____________UCGUAAAAUA___…												F	F		4
b4211	qorB			-4.49	0.163	29	44	65	79	Ec_cyaR 44 3' ACCAAGGACCAUGUC-G 5' 29 ||||||| | ||| | qorB 65 5' CGGUUCCU-G-CCAGCC 3' 79 gene product:NAD(P)H:quinone oxidoreductase; putative oxidoreductase	-17.1	0.792	28	44	65	79	sRNA(Ec_cyaR) 28 agcuguacCAGGAACCa 44 |||| |||||||| Target(qorB_b4211) 79 ccgacc--GUCCUUGGc 65	-10.5793	0.145819	29	43	65	77	_____________215_____________229 _____________|_______________| 5'-GGG...AAAAC________C______CAAAU...GUA-3' ______________GGUUCCUG___CAGC ______________||||||||___|||| ______________CCAAGGAC___GUCG 3'-UUU...CUCCA________CAU____AUCGU...UCG-5' _____________|_______________| _____________44______________28											F	F	F		4
b1070	flgN										-18.6	0.999	14	50	59	96	sRNA(Ec_cyaR) 14 aCCCAUAaa---augcuagcuguaccaggaaccaccuccu 50 |||||| ||| ||||. || ||| || Target(flgN_b1070) 96 gGGGUAUcucucuacaa-cgacgagaa-cuagguaauggc 59	-7.39488	0.524306	15	20	89	94	_____________239____246 _____________|______| 5'-UGA...CUCUC______GCAGA-3' ______________UAUGGG ______________|||||| ______________AUACCC 3'-UUU...GUAAA______AAUAC...UCG-5' _____________|______| _____________21_____14												F	F		4
b1026	insF1										-17.7	0	14	33	-72	-55	sRNA(Ec_cyaR) 14 acccauaaaaUGCUAGCUGu 33 ||| |||.||||| Target(insF1_b1026) -55 agggcaag--ACGGUCGACc -72	-10.7395	0.134821	15	32	-71	-56	_____________79_________________96 _____________|__________________| 5'-GCG...AACGC_________GAAC_____AUGAA...GUC-3' ______________CAGCUGGCA______GGG ______________|||||:|||______||| ______________GUCGAUCGU______CCC 3'-UUU...ACCAU_________AAAAUA___AAUAC...UCG-5' _____________|__________________| _____________33_________________14												F	F		4
b0476	aes			-3.12	0.221	31	50	-45	-27	Ec_cyaR 50 3' UCC-UCCACCAAGGACCAUG-U 5' 31 || | ||||||||| ||| | aes -45 5' UGGCA-GUGGUUCCU--UACAA 3' -27 gene product:acetyl esterase	-18	0.46	28	47	-139	-120	sRNA(Ec_cyaR) 28 agcuguaccagg-AACCACCu 47 ||.|. ||| |||||||. Target(aes_b0476) -120 gcggcga-gucaaUUGGUGGg -139	-8.79273	0.32109	29	47	-139	-121	_____________11___________________31 _____________|____________________| 5'-GUU...UUUAC________AA___A______GAAUG...CAA-3' ______________GGGUGGUU__CUG__GCGGC ______________:|||||||__|||__:|:|| ______________UCCACCAA__GAC__UGUCG 3'-UUU...AUUCC________G____CA_____AUCGU...UCG-5' _____________|____________________| _____________48___________________28											F	G	G		4
b0610	rnk			-0.5	0.343	1	19	-50	-32	Ec_cyaR 19 3' UACCCAAUACAAAAAGUCG- 5' 1 |||| ||||||| || || rnk -50 5' UUGGG-UAUGUUUAUCUGCG 3' -32 gene product:regulator of nucleoside diphosphate kinase								-10.6951	0.1378	7	39	-71	-39	_____________79___________________________________113 _____________|____________________________________| 5'-GGA...CGCCG___________G__G_____CUUU____________AUCUG...CGU-3' ______________CCUG__ACGGU_AG_GUUUU____UGGGU_AUGUUU ______________||||__||:|:_||_:||||____|||||_|||||| ______________GGAC__UGUCG_UC_UAAAA____ACCCA_UACAAA 3'-UUU...ACCAA____CA_____A__G_____U________A______AAGUCG-5' _____________|_…											F		F		4
b1110	ycfJ			1.96	0.462	37	55	-20	-1	Ec_cyaR 55 3' CG---AUUCCUCCACCAAGGA 5' 37 || |||||||| ||||| ycfJ -20 5' GCAAAGAAGGAGGU-GUUCCC 3' -1 gene product:uncharacterized protein	-18.8	0.997	37	52	-15	-1	sRNA(Ec_cyaR) 37 aggaacCACCUCCUUa 52 |||| ||||||||| Target(ycfJ_b1110) -1 cccuu-GUGGAGGAAg -15	-11.2059	0.106599	1	51	-14	43	_____________136_____________________________________________________________195 _____________|_______________________________________________________________| 5'-UCG...CAAAG______________C____AAUAAAUCAAU_______GG____C___AUUG____CG______UGCGC...AAU-3' ______________AAGGAGGUG_UUCC__GUG___________GUUGGCG___UAU_GGG____GUGU____CAGC ______________|||||||||_||||__||:___________|:|:||:___|||_|||____:|||…											F	F	F		4
b3638	yicR										-15.5	0.902	32	52	-13	4	sRNA(Ec_cyaR) 32 guaccaggaacCACCUCCUUa 52 .||| ||||||||| Target(yicR_b3638) 4 aguggaa----GUGGAGGAAa -13	-9.48175	0.241483	43	51	-12	-4	_____________138_______148 _____________|_________| 5'-ACA...CCACA_________AAGGU...GUA-3' ______________AAGGAGGUG ______________||||||||| ______________UUCCUCCAC 3'-UUU...UCCGA_________CAAGG...UCG-5' _____________|_________| _____________52________42												F	F		4
b3314	rpsC										-19.3	0.593	13	39	-14	7	sRNA(Ec_cyaR) 13 aacccauaaaaUGCUAG-cuguaccagg 39 |||||| |||||| || |||| Target(rpsC_b3314) 7 cugggua----ACGAUCaga---ggucu -14	-10.0546	0.186952	14	34	-12	5	_____________138____________________157 _____________|______________________| 5'-CGA...GACUC__G__A________________CAGAA...UGG-3' ______________UG_AG_CUAGCA____AUGGGU ______________|:_||_||||||____|||||| ______________AU_UC_GAUCGU____UACCCA 3'-UUU...GGACC__G_________AAAA______AUACA...UCG-5' _____________|______________________| _____________35_____________________13												F	F		4
b4298	yjhH										-11.7	0.99	14	31	-71	-49	sRNA(Ec_cyaR) 14 aCCCAUAaaa----ugcu-agcu 31 |||||| |||| ||| Target(yjhH_b4298) -49 cGGGUAUacuauaaacgagucgc -71	-7.5068	0.506527	15	34	-73	-50	_____________77________________________102 _____________|_________________________| 5'-AUG...GGAAA_______G____AAUAUCA______CUGGG...UGA-3' ______________UGC_GCU_AGCA_______UAUGGG ______________|:|_|||_||||_______|||||| ______________AUG_CGA_UCGU_______AUACCC 3'-UUU...GGACC___U________AAA__________AAUAC...UCG-5' _____________|_________________________| _____________35________________________14												F	F		4
b3903	rhaA			-1.17	0.311	23	38	23	37	Ec_cyaR 38 3' GACCAUGUCGAUCGUA 5' 23 |||| : |||||||: rhaA 23 5' CUGG-G-AGCUAGCGA 3' 37 gene product:L-rhamnose isomerase	-21.8	0.54	23	44	20	37	sRNA(Ec_cyaR) 23 auGCUAGCUguaccaggaacca 44 .||||||| ||||| || Target(rhaA_b3903) 37 agCGAUCGAg--ggucc--gga 20	-11.2059	0.106599	24	49	14	35	_____________164________________________187 _____________|__________________________| 5'-GAC...CAACU___ACA_________G__________AAACA...UAC-3' ______________GGA___GG__CCUGG___AGCUAGCG ______________|||___||__|||||___|||||||: ______________CCU___CC__GGACC___UCGAUCGU 3'-UUU...CGAUU___CCA__AA_____AUG________AAAAU...UCG-5' _____________|__________________________| _____________50_______________________…											F	F	F		4
b1886	tar																	-6.73335	0.631096	28	49	44	67	_____________194______________________219 _____________|________________________| 5'-GCG...GUGCU______AUUCG_A___U_______UAUUU...UUC-3' ______________GGGGGU_____C_CUG_UACAGCU ______________||:|||_____|_|||_||||||| ______________CCUCCA_____G_GAC_AUGUCGA 3'-UUU...CGAUU______CCAA______C_______UCGUA...UCG-5' _____________|________________________| _____________50_______________________27	-6.73335	0.495069	28	49	44	67	_____________194______________________219 _____________|________________________| 5'-GCG...GUGCU______AUUCG_A___U_______UAUUU...UUC-3' ______________GGGGGU_____C_CUG_UACAGCU ______________||:|||_____|_|||_||||||| ______________CCUCCA_____G_GAC_AUGUCGA 3'-UUU...CGAUU______CCAA______C_______UCGUA...UCG-5' _____________|________________________| _____________50_______________________27	8.09018e-05	efer_rs05785,cko_rs04635,stm1919	methyl-accepting chemotaxis protein II			F	F	4
b0389	yaiA										-20.8	0.999	31	58	61	85	sRNA(Ec_cyaR) 31 uGUACCAGGaaccaccuccuuagccugu 58 |||||||| ||| || |||| Target(yaiA_b0389) 85 cCAUGGUCCaa--uggcagaca-ggacc 61	-7.59881	0.49204	32	39	76	83	_____________226______235 _____________|________| 5'-UAU...GGUAA________CAACU...AUC-3' ______________CCUGGUAC ______________|||||||| ______________GGACCAUG 3'-UUU...ACCAA________UCGAU...UCG-5' _____________|________| _____________40_______31												F	F		4
b0414	ribD										-19.9	0.956	21	50	-14	17	sRNA(Ec_cyaR) 21 aaaugcuag--CUGUACcaggaacca-ccuccu 50 |||.|| |||.|| || ||||| Target(ribD_b0414) 17 auuaugagcagGACGUG--ccgaaucaggaggu -14	-8.05869	0.421963	16	49	-13	21	_____________137___________________________________173 _____________|_____________________________________| 5'-GAA...CGCCU_____ACUAAG__________GACG______AC____CGCGG...AAG-3' ______________GGAGG______CC__GUGCAG____AGUAUU__AUGG ______________|||||______||__||:|||____||:|||__|||| ______________CCUCC______GG__CAUGUC____UCGUAA__UACC 3'-UUU...CGAUU_____ACCAA___AC______GA________AA____CAAUA...UCG-5' ___…												F	F		4
b3344	tusC			0.49	0.392	23	41	35	52	Ec_cyaR 41 3' AAGGACCAUGUCGAUCGUA 5' 23 || ||||||||| ||| tusC 35 5' CUCAUGGUACAGC-CGCAG 3' 52 gene product:mnm(5)-s(2)U34-tRNA synthesis 2-thiolation protein	-24.9	0.029	24	50	-115	-90	sRNA(Ec_cyaR) 24 uGCUAGCuguaccaggaa-cca-ccuccu 50 ||.|||. |||| || ||||| Target(tusC_b3344) -90 uCGGUCGg---ggucagaaggccggaggc -115	-14.2136	0.0187408	15	37	38	57	_____________188_____________________209 _____________|_______________________| 5'-AGC...CCUCA_________C____GGCC_____AAGGU...ACG-3' ______________UGGUACAGC__GCA______GGG ______________|||||||||__|||______||| ______________ACCAUGUCG__CGU______CCC 3'-UUU...CAAGG_________AU___AAAAUA___AAUAC...UCG-5' _____________|_______________________| _____________38______________________14											F	G	F		4
b3531	bcsZ										-15.4	0.02	13	31	-77	-64	sRNA(Ec_cyaR) 13 aacccauaaaAUGCUAGCu 31 |||| ||||.||| Target(bcsZ_b3531) -64 auggg-----UACGGUCGu -77	-12.1986	0.0626629	1	30	-76	-51	_____________74_______________________________101 _____________|________________________________| 5'-UUC...AUAUU_________________AC____GCG___U__UGCGA...AGG-3' ______________GCUGGCA_____UGGGU__UGUG____UC_GC ______________|||:|||_____|||||__|:||____||_|| ______________CGAUCGU_____ACCCA__AUAC____AG_CG 3'-UUU...CAUGU_______AAAAU___________AAAA__U__-5' _____________|_______________________________| __…												F	F		4
b1754	ynjB			-6.64	0.09	34	50	10	26	Ec_cyaR 50 3' UCCUCCACCAAGGACCA 5' 34 | :||||||| |||| ynjB 10 5' UGUGGGUGGUUGCUGGG 3' 26 gene product:putative ABC transporter periplasmic binding protein	-35.1	0.958	34	72	-13	26	sRNA(Ec_cyaR) 34 accaggAACCACCuccuuagccugugua--aucuc-ccuuac 72 |||| |||||||. .|. |.|.| ||||| ||||| Target(ynjB_b1754) 26 gggucgUUGGUGGgu--guuac-cgcguaguagagaggaauu -13	-11.7655	0.0794188	25	49	10	36	_____________160_________________________188 _____________|___________________________| 5'-CGA...CCAUU_UG_______G____GAUU____UC__UGUUU...AAA-3' ______________G__GGUGGUU_CUGG____GUUA__GC ______________|__|||||||_||||____|:||__|| ______________C__CCACCAA_GACC____CGAU__CG 3'-UUU...CGAUU_CU_______G____AUGU________UAAAA...UCG-5' _____________|___________________________| _____________50_______________…											F	F	F		4
b1603	pntA										-22	0.348	12	38	67	92	sRNA(Ec_cyaR) 12 uaacccauaaaaugcuAGCUGUaccag 38 |||||| || |||||| ||| Target(pntA_b1603) 92 uuugggucaaagucg-UCGACAaggug 67	-7.34587	0.532139	13	37	67	90	_____________217_______________________242 _____________|_________________________| 5'-CGC...AACAG___A_________UGAAAC______UUACC...UCG-3' ______________UGG_ACAGCU_GC______UGGGUU ______________|||_||||||_||______|||||| ______________ACC_UGUCGA_CG______ACCCAA 3'-UUU...CAAGG___A______U__UAAAAU______UACAA...UCG-5' _____________|_________________________| _____________38________________________12												F	F		4
b3021	mqsA										-21.3	0	34	52	22	42	sRNA(Ec_cyaR) 34 aCCAGGAACCAc--cuccuua 52 ||||.||||| ||||.| Target(mqsA_b3021) 42 cGGUCUUUGGUaaagagggac 22	-9.9557	0.195628	35	51	22	40	_____________172_________________192 _____________|___________________| 5'-CAG...CCACC______AAA__________CAUUA...ACG-3' ______________AGGGAG___UGGUUUCUGG ______________|:||||___|||||:|||| ______________UUCCUC___ACCAAGGACC 3'-UUU...UCCGA______C____________AUGUC...UCG-5' _____________|___________________| _____________52__________________34												F	F		4
b2755	ygbT			2.21	0.474	22	41	-86	-68	Ec_cyaR 41 3' AAGGACCAUGUCGAU-CGUAA 5' 22 ||:| ||||||| | |:| | ygbT -86 5' AUCUU-GUACAGCAAGGUA-U 3' -68 gene product:multifunctional endonuclease Cas1, CRISPR adaptation protein; DNA repair enzyme	-21.7	0.151	1	41	-86	-58	sRNA(Ec_cyaR) 1 -gcugaaaaacauaacccauaaaaugcua-GCUGUACcaggaa 41 |||| |||| ||.|. ||||||| |.|| Target(ygbT_b2755) -58 ucgacc---------gggu----uauggaaCGACAUG-uucua -86	-11.1474	0.109844	10	43	-72	-42	_____________78_________________________________110 _____________|__________________________________| 5'-GGA...AGCAA___A_____GC______A___CG______A____GCUUG...UAC-3' ______________GGU__UUGG__CAGCUA__AU___AUGGG_UGUG ______________|||__:|||__||||||__||___|||||_|:|| ______________CCA__GACC__GUCGAU__UA___UACCC_AUAC 3'-UUU...CUCCA___AG____AU______CG__AAA_____A____AAAAA...UCG-5' _____________|__________…											F	F	F		4
b1460	ydcC										-9.7	0.977	16	27	-101	-90	sRNA(Ec_cyaR) 16 cCAUAAAAUGCu 27 |||||||||| Target(ydcC_b1460) -90 uGUAUUUUACGc -101	-9.03533	0.291312	17	33	-107	-91	_____________43________________61 _____________|_________________| 5'-UAA...ACUAA___A__C__________UUUAA...CUA-3' ______________ACA_UU_GCAUUUUAUG ______________|||_:|_|||||||||| ______________UGU_GA_CGUAAAAUAC 3'-UUU...GACCA___C__U__________CCAAU...UCG-5' _____________|_________________| _____________34________________16												F	F		4
b1242	ychE			-10.57	0.017	42	55	-100	-88	Ec_cyaR 55 3' CCGAUUCCUCCACC 5' 42 |:| |||||||| ychE -100 5' AGUU-AGGAGGUGA 3' -88 gene product:UPF0056 family inner membrane protein; putative channel protein	-12.9	0.928	42	51	-97	-88	sRNA(Ec_cyaR) 42 cCACCUCCUu 51 |||||||| Target(ychE_b1242) -88 aGUGGAGGAu -97	-9.61268	0.228096	43	50	-96	-89	_____________54_______63 _____________|________| 5'-GCA...UAGUU________AAAAA...GCA-3' ______________AGGAGGUG ______________|||||||| ______________UCCUCCAC 3'-UUU...CCGAU________CAAGG...UCG-5' _____________|________| _____________51_______42											F	F	F		4
b0766	ybhA										-12.2	0.999	21	39	-128	-110	sRNA(Ec_cyaR) 21 aaaugcUAGCUGUaccagg 39 ||| ||||||| ||| Target(ybhA_b0766) -110 auuaaaAUCGACAauguca -128	-8.27535	0.390621	27	33	-122	-116	_____________28______36 _____________|_______| 5'-GCU...CUGUA_______AAAUU...GCG-3' ______________ACAGCUA ______________||||||| ______________UGUCGAU 3'-UUU...GACCA_______CGUAA...UCG-5' _____________|_______| _____________34______26												F	F		4
b1261	trpB										-10	0.413	1	33	78	93	sRNA(Ec_cyaR) 1 -gcugaaaaacauaacccauaaaaugCUAGCUGu 33 ||| |.||||| Target(trpB_b1261) 93 ucgaagaa------------------GGUCGACc 78	-5.56342	0.806941	26	32	78	84	_____________228_____236 _____________|_______| 5'-CUU...UGCGC_______AAGAA...UCA-3' ______________CAGCUGG ______________|||||:| ______________GUCGAUC 3'-UUU...ACCAU_______GUAAA...UCG-5' _____________|_______| _____________33______25												F	F		4
b3819	rarD										-17.1	0.979	11	37	60	88	sRNA(Ec_cyaR) 11 auaacccauaaaaugcua--GCUGUACCa 37 .||| |.||| |||.|||| Target(rarD_b3819) 88 aguugaacuucaugcgaccgCGAUAUGGg 60	-10.3693	0.161318	29	36	60	67	_____________210______219 _____________|________| 5'-UUG...UUUGG________GCCAG...UGC-3' ______________GGUAUAGC ______________||||:||| ______________CCAUGUCG 3'-UUU...AAGGA________AUCGU...UCG-5' _____________|________| _____________37_______28												F	F		4
b0431	cyoB										-17.3	0.999	14	31	63	81	sRNA(Ec_cyaR) 14 acccauaa-AAUGCUAGCu 31 |||| |||||.||| Target(cyoB_b0431) 81 aggguuuuaUUACGGUCGc 63	-13.8351	0.0238271	15	30	63	79	_____________213_______________231 _____________|_________________| 5'-UUU...CGAUC_________AUUU____AGGUC...GCC-3' ______________GCUGGCAUU____UGGG ______________|||:|||||____|||| ______________CGAUCGUAA____ACCC 3'-UUU...CAUGU_________AAU_____AAUAC...UCG-5' _____________|_________________| _____________31________________14												F	F		4
b1275	cysB										-16.7	0.338	23	38	-102	-86	sRNA(Ec_cyaR) 23 aUGCUAGCUGUA-ccag 38 |||||.||.|| ||| Target(cysB_b1275) -86 cACGAUUGAUAUuggug -102	-12.4846	0.0533544	24	36	-100	-87	_____________50_____________65 _____________|______________| 5'-CAU...AUAGU___U__________CCUUU...UCA-3' ______________GGU_AUAGUUAGCA ______________|||_|:||:||||| ______________CCA_UGUCGAUCGU 3'-UUU...AAGGA______________AAAAU...UCG-5' _____________|______________| _____________37_____________23												F	F		4
b2025	hisF										-22.7	0.005	23	47	47	74	sRNA(Ec_cyaR) 23 augcu-AGCUGUACcagga--accaccu 47 ||| |.|||||| ||||||| Target(hisF_b2025) 74 aacgcuUUGACAUGcggaaaguggugga 47	-13.6022	0.0275342	28	47	46	67	_____________196____________________219 _____________|______________________| 5'-GUG...UGGUC_______GAAAG_C________UCGCA...UGC-3' ______________AGGUGGU_____G_GUACAGUU ______________|||||||_____|_||||||:| ______________UCCACCA_____C_CAUGUCGA 3'-UUU...AUUCC_______AGGA___________UCGUA...UCG-5' _____________|______________________| _____________48_____________________27												F	F		4
b2326	epmC										-21.3	0.961	12	43	-154	-130	sRNA(Ec_cyaR) 12 uAACCCAUaaaaugcuagcuguaccaggaacc 43 ||||||| .|| ||.| |||||| Target(epmC_b2326) -130 cUUGGGUAc---gcgcgcggc----uccuuga -154	-6.91771	0.601274	24	43	-134	-113	_____________16_______________________39 _____________|________________________| 5'-CCU...GCAUG_____ACGA______UUG______AAGGA...CGA-3' ______________GGUUC____CUGGUG_____AGCA ______________|||||____|||||:_____|||| ______________CCAAG____GACCAU_____UCGU 3'-UUU...CUCCA_______________GUCGA____AAAAU...UCG-5' _____________|________________________| _____________44_______________________23												F	F		4
b2682	ygaZ			-2.1	0.267	28	41	26	39	Ec_cyaR 41 3' AAGGACCAUGUCGA 5' 28 ||||||| |:|| ygaZ 26 5' CUCCUGGUUCGGCG 3' 39 gene product:putative L-valine exporter, norvaline resistance protein								-8.22506	0.397787	29	40	26	37	_____________176__________189 _____________|____________| 5'-UUU...CCUGC_______U____GACCU...CCU-3' ______________UCCUGGU_CGGC ______________|||||||_|:|| ______________AGGACCA_GUCG 3'-UUU...CACCA_______U____AUCGU...UCG-5' _____________|____________| _____________41___________28											F		F		4
b0522	purK										-19	0.107	1	38	-145	-126	sRNA(Ec_cyaR) 1 -gcugaaaaacauaacccauaaaauGCUAGCUguaccag 38 ||.| .||.|||| ||||| Target(purK_b0522) -126 acggc-------------------gCGGUCGAaaugguu -145	-8.60481	0.345425	25	36	-143	-132	_____________7____________20 _____________|____________| ____5'-GGCGAUU____A_______GCGGC...ACG-3' ______________GGUA_AGCUGGC ______________||||_||||:|| ______________CCAU_UCGAUCG 3'-UUU...AAGGA____G_______UAAAA...UCG-5' _____________|____________| _____________37___________24												F	F		4
b1756	ynjD										-9.3	0.814	1	17	-27	-15	sRNA(Ec_cyaR) 1 gcugaaaaACAUAACCc 17 ||| |||||||| Target(ynjD_b1756) -15 agac----UGUAUUGGa -27	-8.38896	0.374685	2	30	-45	-16	_____________105_____________________________136 _____________|_______________________________| 5'-CAC...ACCGC______CGCAAA______AG____AUG____ACAAG...UGG-3' ______________GUUAGU______AUGGGU___GUU___UCAG ______________|:|||:______||||||___|||___|||| ______________CGAUCG______UACCCA___CAA___AGUC 3'-UUU...CAUGU______UAAAA_______AUA___AA_____G-5' _____________|_______________________________| ________…												F	F		4
b0090	murG										-12.3	0.999	38	47	-105	-96	sRNA(Ec_cyaR) 38 gGAACCACCu 47 |||||||| Target(murG_b0090) -96 gCUUGGUGGc -105	-8.69919	0.333067	39	46	-104	-97	_____________46_______55 _____________|________| 5'-GGG...GUUAC________GAGCU...GUU-3' ______________GGUGGUUC ______________|||||||| ______________CCACCAAG 3'-UUU...UUCCU________GACCA...UCG-5' _____________|________| _____________47_______38												F	F		4
[truncated: 47 more rows]

## Sheet: Dataset1-DicF
Locus	Gene	UP/DOWN	Q_value	T-Energy	T-Pvalue	T-sRNA_start	T-sRNA_stop	T-mRNA_start	T-mRNA_stop	T-Structure	S-Energy	S-Pvalue	S-sRNA_start	S-sRNA_stop	S-mRNA_start	S-mRNA_stop	S-Structure	I-Energy	I-Pvalue	I-sRNA_start	I-sRNA_stop	I-mRNA_start	I-mRNA_stop	I-Structure	C-Pvalue	C-Energy	C-sRNA_start	C-sRNA_stop	C-mRNA_start	C-mRNA_stop	C-Structure	C-IPvalue	C-Homologs	C-Annotation	TargetRNA2_M	Star_M	IntaRNA_M	CopraRNA_M	Rank
[truncated: 421 more rows]

[truncated: 10 more sheets: Dataset1-FrnS, Dataset1-GcvB, Dataset1-MicA, Dataset1-MicF, Dataset1-OmrA, Dataset1-RybB, Dataset1-RyhB, Dataset1-SgrS, Dataset1-spf, Dataset1-RydC]
