# Supplementary material for: sRNA Target Prediction Organizing Tool (SPOT) Integrates Computational and Experimental Data To Facilitate Functional Characterization of Bacterial Small RNAs
Source: mSphere. 2019 Jan 30;4(1):e00561-18. doi: 10.1128/mSphere.00561-18 (PMC6354806; doi:10.1128/mSphere.00561-18)
Supplement: DATA SET S2 [file mSphere.00561-18-sd002.xlsx]

## Sheet: Dataset2-RNA-seq
Transcription Start	Translation Start	Translation Stop	Transcription Stop	Strand	Name	Synonym	Product	Expression vector 10 mins	Expression RydC 10 mins	qValue vector 10 mins vs RydC 10 mins
100	190	255	265	+	thrL	b0001	thr operon leader peptide	489	372	1.70571e-11
270	337	2799	2799	+	thrA	b0002	fused aspartokinase I and homoserine dehydrogenase I	159	173	1
2800	2801	3733		+	thrB	b0003	homoserine kinase	145	149	1
	3734	5020	5045	+	thrC	b0004	threonine synthase	159	165	1
5224	5234	5530	5530	+	yaaX	b0005	hypothetical protein	15	16	1
6459	6459	5683	5626	-	yaaA	b0006	peroxide resistance protein, lowers intracellular iron	107	85	1.2743e-21
	7959	6529		-	yaaJ	b0007	putative transporter	6	5	1
8195	8238	9191	9191	+	talB	b0008	transaldolase B	2604	2406	0.0653054
9192	9306	9893	10196	+	mog	b0009	molybdochelatase incorporating molybdenum into molybdopterin	80	105	8.24648e-06
10494	10494	9928	9928	-	yaaH	b0010	inner membrane protein, Grp1_Fun34_YaaH family	12	11	1
	11356	10643		-	yaaW	b0011	conserved protein, UPF0174 family	2	2	1
	11786	11382		-	yaaI	b0013	conserved protein, UPF0412 family	0	1	1
12064	12163	14079	14084	+	dnaK	b0014	chaperone Hsp70, co-chaperone with DnaJ	5507	807	1.8191e-55
14085			14152	+	-	predicted RNA	-	1415	384	2.34761e-142
14153	14168	15298	15298	+	dnaJ	b0015	chaperone Hsp40, co-chaperone with DnaK	303	110	2.46563e-38
15398	15445	16557	16690	+	insL1	b0016	IS186 transposase	109	84	1.03921e-13
	16960	16751	16711	-	mokC	b0018	regulatory protein for HokC, overlaps CDS of hokC	17	18	1
16903	16903	16751		-	hokC	b4412	toxic membrane protein, small	17	18	1
16952			17006	+	sokC	b4413	-	1	1	1
17489	17489	18655	18714	+	nhaA	b0019	sodium-proton antiporter	85	69	7.34633e-19
18715	18715	19620	19691	+	nhaR	b0020	DNA-binding transcriptional activator	39	38	7.76959e-08
	20314	19811		-	insB1	b0021	IS1 transposase B	2	3	1
	20508	20233		-	insA	b0022	IS1 repressor TnpA	7	8	1
21196	21078	20815	20779	-	rpsT	b0023	30S ribosomal subunit protein S20	3753	5954	0.751923
	21181	21399		+	yaaY	b0024	hypothetical protein	4	4	1
21407	21407	22348	22348	+	ribF	b0025	bifunctional riboflavin kinase/FAD synthetase	238	218	0.743642
22349	22391	25207		+	ileS	b0026	isoleucyl-tRNA synthetase	377	334	0.535425
	25207	25701	25741	+	lspA	b0027	prolipoprotein signal peptidase (signal peptidase II)	201	180	7.01755e-12
25742	25826	26275	26275	+	fkpB	b0028	FKBP-type peptidyl-prolyl cis-trans isomerase (rotamase)	179	179	3.13194e-11
26276	26277	27227	27260	+	ispH	b0029	4-hydroxy-3-methylbut-2-enyl diphosphate reductase, 4Fe-4S protein	163	175	1
27292	27293	28207	28207	+	rihC	b0030	ribonucleoside hydrolase 3	209	258	1
28361	28374	29195	29251	+	dapB	b0031	dihydrodipicolinate reductase	106	92	5.67721e-17
29615	29651	30799	30816	+	carA	b0032	carbamoyl phosphate synthetase small subunit, glutamine amidotransferase	38	67	0.0614273
30817	30817	34038	34038	+	carB	b0033	carbamoyl-phosphate synthase large subunit	28	46	0.540801
34300	34300	34695		+	caiF	b0034	DNA-binding transcriptional activator	12	9	1
	35371	34781		-	caiE	b0035	stimulator of CaiD and CaiB enzyme activities	1	1	1
	36162	35377		-	caiD	b0036	carnitinyl-CoA dehydratase	0	1	1
	37824	36271		-	caiC	b0037	putative crotonobetaine/carnitine-CoA ligase	4	3	1
	39115	37898		-	caiB	b0038	crotonobetainyl CoA:carnitine CoA transferase	5	4	1
40386	40386	39244	39244	-	caiA	b0039	crotonobetaine reductase subunit II, FAD-binding	8	7	1
	41931	40417		-	caiT	b0040	putative transporter	0	0	1
	42403	43173		+	fixA	b0041	putative electron transfer flavoprotein subunit, required for anaerobic carnitine reduction	1	1	1
	43188	44129		+	fixB	b0042	putative electron transfer flavoprotein, NAD/FAD-binding domain and ETFP adenine nucleotide-binding domain-like protein	1	1	1
	44180	45466		+	fixC	b0043	putative oxidoreductase with FAD/NAD(P)-binding domain	1	0	1
	45463	45750		+	fixX	b0044	putative 4Fe-4S ferredoxin-type protein	0	0	1
	45807	47138		+	yaaU	b0045	putative transporter	0	0	1
47246	47246	47776		+	kefF	b0046	potassium-efflux system ancillary protein for KefC, glutathione-regulated; quinone oxidoreductase, FMN-dependent	19	15	1
	47769	49631	49631	+	kefC	b0047	potassium:proton antiporter	14	12	1
49823	49823	50302	50580	+	folA	b0048	dihydrofolate reductase	149	194	0.0016095
51222	51222	50380	50295	-	apaH	b0049	diadenosine tetraphosphatase	56	58	6.03951e-09
51607	51606	51229	51223	-	apaG	b0050	protein associated with Co2+ and Mg2+ efflux	189	204	1.26587e-09
	52430	51609	51609	-	rsmA	b0051	16S rRNA m(6)A1518, m(6)A1519 dimethyltransferase, SAM-dependent	227	256	1
	53416	52427		-	pdxA	b0052	4-hydroxy-L-threonine phosphate dehydrogenase, NAD-dependent	146	161	1
54708	54702	53416		-	surA	b0053	peptidyl-prolyl cis-trans isomerase (PPIase)	334	335	1
57191	57109	54755	54712	-	lptD	b0054	LPS assembly OM complex LptDE, beta-barrel component	375	343	0.688557
57311	57364	58179	58360	+	djlA	b0055	DnaJ-like protein, membrane anchored	36	35	1
60357	60346	59687	59655	-	rluA	b0058	dual specificity 23S rRNA pseudouridine(746), tRNA pseudouridine(32) synthase, SAM-dependent	57	80	0.000540913
63281	63264	60358	60358	-	rapA	b0059	RNA polymerase-associated helicase protein (ATPase and RNA polymerase recycling factor)	53	69	1
65780	65780	63429	63310	-	polB	b0060	DNA polymerase II	16	12	1
	66550	65855		-	araD	b0061	L-ribulose-5-phosphate 4-epimerase	3	2	1
	68337	66835		-	araA	b0062	L-arabinose isomerase	5	4	1
	70048	68348		-	araB	b0063	L-ribulokinase	3	3	1
70267	70387	71265	71265	+	araC	b0064	DNA-binding transcriptional dual regulator	77	105	0.00278748
71266	71351	72115	72118	+	yabI	b0065	inner membrane protein, SNARE_assoc family	25	31	1
	72927	72229	72229	-	thiQ	b0066	thiamin transporter subunit	16	20	1
	74521	72911		-	thiP	b0067	fused thiamin transporter subunits of ABC superfamily: membrane components	13	15	1
75512	75480	74497		-	thiB	b0068	thiamin transporter subunit	52	54	8.37185e-10
77299	77299	75644	75611	-	sgrR	b0069	transcriptional DNA-binding transcriptional activator of sgrS sRNA	32	21	1
77367			77593	+	sgrS	b4577	-	114	36	1.42395e-157
	77388	77519	77544	+	sgrT	b4662	Inhibitor of glucose uptake	146	47	2.66916e-127
77621	77621	78799	78799	+	setA	b0070	broad specificity sugar efflux system	18	14	1
	79453	78848		-	leuD	b0071	3-isopropylmalate dehydratase small subunit	15	9	1
	80864	79464	79464	-	leuC	b0072	3-isopropylmalate dehydratase large subunit	10	7	1
	81958	80867	80867	-	leuB	b0073	3-isopropylmalate dehydrogenase, NAD(+)-dependent	9	6	1
	83529	81958		-	leuA	b0074	2-isopropylmalate synthase	7	5	1
83708	83708	83622	83608	-	leuL	b0075	leu operon leader peptide	31	23	1
	84368	85312		+	leuO	b0076	DNA-binding transcriptional activator	6	3	1
85630	85630	87354	87354	+	ilvI	b0077	acetolactate synthase III, large subunit	13	9	1
87357	87357	87848	87848	+	ilvH	b0078	acetolactate synthase III, thiamin-dependent, small subunit	15	10	1
87997	88028	89032	89177	+	cra	b0080	DNA-binding transcriptional repressor-activator for carbon metabolism	156	208	1
89383	89634	90092	90093	+	mraZ	b0081	RsmH methytransferase inhibitor	391	309	0.25845
90094	90094	91035		+	rsmH	b0082	16S rRNA m(4)C1402 methyltransferase, SAM-dependent	246	189	0.367703
	91032	91397	91410	+	ftsL	b0083	membrane bound cell division protein at septum containing leucine zipper motif	176	140	6.27899e-18
91413	91413	93179		+	ftsI	b0084	transpeptidase involved in septal peptidoglycan synthesis (penicillin-binding protein 3)	137	109	0.378462
	93166	94653		+	murE	b0085	UDP-N-acetylmuramoyl-L-alanyl-D-glutamate:meso-diaminopimelate ligase	147	121	0.539956
	94650	96008		+	murF	b0086	UDP-N-acetylmuramoyl-tripeptide:D-alanyl-D-alanine ligase	189	144	0.267783
	96002	97084	97086	+	mraY	b0087	phospho-N-acetylmuramoyl-pentapeptide transferase	121	100	3.38916e-08
97087	97087	98403		+	murD	b0088	UDP-N-acetylmuramoyl-L-alanine:D-glutamate ligase	105	98	0.0703847
	98403	99647		+	ftsW	b0089	lipid II flippase; integral membrane protein involved in stabilizing FstZ ring during cell division	91	88	1.51672e-05
	99644	100711	100711	+	murG	b0090	N-acetylglucosaminyl transferase	86	93	4.83039e-05
100712	100765	102240		+	murC	b0091	UDP-N-acetylmuramate:L-alanine ligase	105	113	1
	102233	103153	103154	+	ddlB	b0092	D-alanine:D-alanine ligase	181	177	1
103155	103155	103985		+	ftsQ	b0093	divisome assembly protein, membrane anchored protein involved in growth of wall at septum	169	154	0.0152131
	103982	105244	105244	+	ftsA	b0094	ATP-binding cell division protein involved in recruitment of FtsK to Z ring	160	147	0.876748
105245	105305	106456	106473	+	ftsZ	b0095	GTP-binding tubulin-like cell division protein	402	368	0.892343
106474	106557	107474	107474	+	lpxC	b0096	UDP-3-O-acyl N-acetylglucosamine deacetylase	1031	874	0.625927
107475	107705	108217	108278	+	secM	b0097	regulator of secA translation	392	383	1
108279	108279	110984	111010	+	secA	b0098	preprotein translocase subunit, ATPase	403	377	0.521499
111044	111044	111433	111471	+	mutT	b0099	nucleoside triphosphate pyrophosphohydrolase, marked preference for dGTP	37	34	1
111846	111846	111649	111389	-	yacG	b0101	DNA gyrase inhibitor	143	135	6.01194e-07
	112599	111856	111847	-	zapD	b0102	FtsZ stabilizer	131	128	3.6432e-07
113242	113219	112599		-	coaE	b0103	dephospho-CoA kinase	86	76	1.14361e-12
113421	113444	114487	114505	+	guaC	b0104	GMP reductase	129	182	0.95727
	115724	114522		-	hofC	b0106	assembly protein in type IV pilin biogenesis, transmembrane protein	4	4	1
	117099	115714		-	hofB	b0107	conserved protein with nucleoside triphosphate hydrolase domain	5	4	1
	117549	117109		-	ppdD	b0108	putative major pilin subunit	0	0	1
118645	118645	117752	117744	-	nadC	b0109	quinolinate phosphoribosyltransferase	90	76	8.06635e-19
118733	118733	119284		+	ampD	b0110	1,6-anhydro-N-acetylmuramyl-L-alanine amidase, Zn-dependent; murein amidase	60	42	9.9451e-14
	119281	120135	120135	+	ampE	b0111	putative inner membrane protein	51	33	1.47389e-18
121624	121551	120178	120178	-	aroP	b0112	aromatic amino acid transporter	31	22	1
122092	122092	122856	122938	+	pdhR	b0113	DNA-binding transcriptional dual regulator	94	70	1.03115e-21
122974	123017	125680	125694	+	aceE	b0114	pyruvate dehydrogenase, decarboxylase component E1, thiamin-binding	823	624	0.0643004
125695	125695	127587	127808	+	aceF	b0115	pyruvate dehydrogenase, dihydrolipoyltransacetylase component E2	798	564	0.190649
127809			127821	+	-	predicted RNA	-	1300	1439	9.67004e-06
127822	127912	129336	129377	+	lpd	b0116	lipoamide dehydrogenase, E3 component is part of three enzyme complexes	1876	1995	0.0933734
	131260	129407		-	yacH	b0117	hypothetical protein	0	0	1
131526	131615	134212	134256	+	acnB	b0118	bifunctional aconitate hydratase 2/2-methylisocitrate dehydratase	1447	1119	0.00522107
134381	134388	134750	134831	+	yacL	b0119	hypothetical protein	81	73	8.15847e-08
135582	135582	134788	134785	-	speD	b0120	S-adenosylmethionine decarboxylase	330	475	0.800633
136500	136464	135598	135586	-	speE	b0121	spermidine synthase (putrescine aminopropyltransferase)	251	353	0.529338
136917	136917	136570	136563	-	yacC	b0122	conserved protein, PulS_OutS family	88	78	2.05632e-08
137083	137083	138633	138633	+	cueO	b0123	multicopper oxidase (laccase)	25	25	1
141225	141225	138835	138832	-	gcd	b0124	glucose dehydrogenase	22	17	1
141389	141431	141967	142430	+	hpt	b0125	hypoxanthine phosphoribosyltransferase	289	335	1
142683	142670	142008	141918	-	can	b0126	carbonic anhydrase	1066	781	0.740969
142640	142779	143705		+	yadG	b0127	putative transporter subunit: ATP-binding component of ABC superfamily	75	55	1.24051e-21
	143702	144472	144576	+	yadH	b0128	putative transporter subunit: membrane component of ABC superfamily	63	43	3.79997e-18
144577	144577	145017	145019	+	yadI	b0129	putative PTS Enzyme IIA	19	21	1
145043	145081	146310	146310	+	yadE	b0130	putative polysaccharide deacetylase lipoprotein	13	12	1
146714	146694	146314	146212	-	panD	b0131	aspartate 1-decarboxylase	728	729	1
	146968	147870		+	yadD	b0132	putative transposase	5	4	1
148795	148795	147944	147822	-	panC	b0133	pantothenate synthetase	389	313	1
149601	149601	148807	148796	-	panB	b0134	3-methyl-2-oxobutanoate hydroxymethyltransferase	269	241	0.724662
	150953	149715		-	yadC	b0135	putative fimbrial-like adhesin protein	3	2	1
	151599	151003		-	yadK	b0136	putative fimbrial-like adhesin protein	3	1	1
	152231	151626		-	yadL	b0137	putative fimbrial-like adhesin protein	4	2	1
	152812	152243		-	yadM	b0138	putative fimbrial-like adhesin protein	2	2	1
	155426	152829		-	htrE	b0139	putative outer membrane usher protein	1	0	1
	156201	155461		-	yadV	b0140	putative periplasmic pilin chaperone	0	0	1
	156883	156299		-	yadN	b0141	putative fimbrial-like adhesin protein	0	0	1
	157732	157253	157253	-	folK	b0142	2-amino-4-hydroxy-6-hydroxymethyldihyropteridine pyrophosphokinase	72	103	0.00203233
159126	159126	157729		-	pcnB	b0143	poly(A) polymerase	241	316	1
160148	160112	159186	159127	-	gluQ	b0144	glutamyl-Q tRNA(Asp) synthetase	46	75	0.00722401
160604	160604	160149	160149	-	dksA	b0145	DNA-binding transcriptional regulator of rRNA transcription, DnaK suppressor protein	2276	2916	0.641298
161486	161486	160782	160605	-	sfsA	b0146	putative DNA-binding transcriptional regulator	63	64	1.3833e-08
162031	162031	161501	161487	-	ligT	b0147	2'-5' RNA ligase	43	40	6.01548e-07
162105	162105	164534	164535	+	hrpB	b0148	putative ATP-dependent helicase	32	30	1
164556	164730	167264	167276	+	mrcB	b0149	fused glycosyl transferase and transpeptidase	55	56	1
167484	167484	169727	169777	+	fhuA	b0150	ferrichrome outer membrane transporter	99	37	3.30215e-109
169778	169778	170575		+	fhuC	b0151	iron-hydroxamate transporter subunit	31	15	1
	170575	171465		+	fhuD	b0152	iron-hydroxamate transporter subunit	18	10	1
	171462	173444		+	fhuB	b0153	fused iron-hydroxamate transporter subunits of ABC superfamily: membrane components	6	5	1
174953	174882	173602	173343	-	hemL	b0154	glutamate-1-semialdehyde aminotransferase (aminomutase)	305	271	1
175063	175107	176528	176595	+	clcA	b0155	H(+)/Cl(-) exchange transporter	50	44	5.51115e-17
176596	176610	176954	177067	+	erpA	b0156	iron-sulfur cluster insertion protein	420	408	1
177661	177624	177001	176938	-	yadS	b0157	inner membrane protein, UPF0126 family	32	37	1
	178462	177662	177662	-	btuF	b0158	vitamin B12 transporter subunit: periplasmic-binding component of ABC superfamily	48	53	2.40411e-06
179153	179153	178455		-	mtn	b0159	5'-methylthioadenosine/S-adenosylhomocysteine nucleosidase	290	276	0.967917
179237	179237	180754	180883	+	dgt	b0160	deoxyguanosine triphosphate triphosphohydrolase	63	31	1.50275e-51
180884	180884	182308	182386	+	degP	b0161	serine endoprotease (protease Do), membrane-associated	270	242	1
182463	182463	183620	183640	+	cdaR	b0162	DNA-binding transcriptional regulator for gar and gud operons; carbohydrate diacid regulator	19	31	1
184120	184095	183709	183593	-	yaeH	b0163	conserved protein, UPF0325 family	290	207	4.66051e-26
	185069	184257		-	yaeI	b0164	phosphodiesterase with model substrate bis-pNPP	18	11	1
185947	185947	185123	185115	-	dapD	b0166	2,3,4,5-tetrahydropyridine-2-carboxylate N-succinyltransferase	815	562	0.594956
188711	188650	185978	185948	-	glnD	b0167	uridylyltransferase	28	22	1
189521	189506	188712	188712	-	map	b0168	methionine aminopeptidase	362	381	1
189712			189847	+	tff	b4414	-	4176	6634	1
189848	189874	190599	190619	+	rpsB	b0169	30S ribosomal subunit protein S2	5433	8112	0.53376
190620			190847	+	-	predicted RNA	-	4006	6023	0.752189
190848	190857	191708	191708	+	tsf	b0170	protein chain elongation factor EF-Ts	2468	3484	0.325448
191709	191855	192580	192701	+	pyrH	b0171	uridylate kinase	261	401	0.386377
192702	192872	193429	193430	+	frr	b0172	ribosome recycling factor	1407	1531	0.800236
193432	193521	194717	194796	+	dxr	b0173	1-deoxy-D-xylulose 5-phosphate reductoisomerase	38	38	5.90705e-09
194801	194903	195664	195669	+	ispU	b0174	undecaprenyl pyrophosphate synthase	173	217	1
195671	195677	196534	196545	+	cdsA	b0175	CDP-diglyceride synthase	117	136	0.00291256
196546	196546	197898	197898	+	rseP	b0176	inner membrane zinc RIP metalloprotease; RpoE activator, by degrading RseA; cleaved signal peptide endoprotease	262	265	1
197899	197928	200360	200360	+	bamA	b0177	outer membrane protein assembly factor, forms pores; required for OM biogenesis; in BamABCDE OM protein complex	519	532	0.43527
200361	200482	200967	200967	+	skp	b0178	periplasmic chaperone	1155	1144	1
200968	200971	201996	201998	+	lpxD	b0179	UDP-3-O-(3-hydroxymyristoyl)-glucosamine N-acyltransferase	769	1007	0.800236
201999			202017	+	-	predicted RNA	-	722	1016	0.066645
202018	202101	202556	202559	+	fabZ	b0180	(3R)-hydroxymyristol acyl carrier protein dehydratase	683	909	1
202560	202560	203348		+	lpxA	b0181	UDP-N-acetylglucosamine acetyltransferase	501	668	0.800236
	203348	204496		+	lpxB	b0182	tetraacyldisaccharide-1-P synthase	185	214	1
	204493	205089	205125	+	rnhB	b0183	ribonuclease HII, degrades RNA of DNA-RNA hybrids	122	148	1.11795e-05
205126	205126	208608	208608	+	dnaE	b0184	DNA polymerase III alpha subunit	94	127	1
208609	208621	209580	209603	+	accA	b0185	acetyl-CoA carboxylase, carboxytransferase, alpha subunit	468	544	1
209679	209679	211820		+	ldcC	b0186	lysine decarboxylase 2, constitutive	10	8	1
211877	211877	212266	212266	+	yaeR	b0187	putative lyase	41	31	1
212267	212331	213629	213780	+	tilS	b0188	tRNA(Ile)-lysidine synthetase	49	47	7.83528e-14
	213932	213678	213554	-	rof	b0189	modulator of Rho-dependent transcription termination	249	127	1.07216e-36
214125	214125	213925		-	yaeP	b4406	hypothetical protein	306	171	5.17532e-31
214291	214291	214836		+	yaeQ	b0190	hypothetical protein	77	65	7.96052e-12
	214833	215255	215268	+	arfB	b0191	alternative stalled-ribosome rescue factor B; peptidyl-tRNA hydrolase, ribosome-attached	83	70	7.14074e-10
215269	215269	215979	216186	+	nlpE	b0192	lipoprotein involved with copper homeostasis and adhesion	71	56	1.25669e-14
	217003	216179		-	yaeF	b0193	putative lipoprotein	4	3	1
218775	218775	217057	217042	-	proS	b0194	prolyl-tRNA synthetase	449	560	0.812946
	219594	218887	218776	-	tsaA	b0195	tRNA-Thr(GGU) m(6)t(6)A37 methyltransferase, SAM-dependent	89	90	5.25656e-12
220028	219995	219591		-	rcsF	b0196	putative outer membrane protein, signal	219	194	8.82985e-16
220967	220928	220113	220113	-	metQ	b0197	DL-methionine transporter subunit	229	557	0.0338516
	221621	220968	220968	-	metI	b0198	DL-methionine transporter subunit	75	273	2.83113e-08
222651	222645	221614		-	metN	b0199	DL-methionine transporter subunit	65	297	1.44526e-12
222833	222833	223408	223759	+	gmhB	b0200	D,D-heptose 1,7-bisphosphate phosphatase	50	48	7.61901e-07
223771			225312	+	rrsH	b0201	16S ribosomal RNA of rrnH operon	5	144	0
224072			223815	-	-	predicted RNA	antisense: rrsH	251	603	0.00421902
225228			224129	-	-	predicted RNA	antisense: rrsH	227	607	0.0328898
225381			225457	+	ileV	b0202	Ile tRNA	593	786	1.42705e-05
225500			225575	+	alaV	b0203	Ala tRNA	364	438	0.000406224
225759			228662	+	rrlH	b0204	23S ribosomal RNA of rrnH operon	3	145	0
225890			225801	-	-	predicted RNA	antisense: rrlH	128	391	3.84382e-05
226636			225968	-	-	predicted RNA	antisense: rrlH	192	574	0.000112175
227264			226695	-	-	predicted RNA	antisense: rrlH	190	548	0.000242993
228588			227403	-	-	predicted RNA	antisense: rrlH	226	643	0.0249626
228756			228875	+	rrfH	b0205	5S ribosomal RNA of rrnH operon	1	5	1
228928			229004	+	aspU	b0206	Asp tRNA	79	55	1.0278e-14
229167	229167	229970	229970	+	dkgB	b0207	2,5-diketo-D-gluconate reductase B	29	26	1
230881	230881	229967	229967	-	yafC	b0208	putative DNA-binding transcriptional regulator	75	13	0
231122	231122	231922	231922	+	yafD	b0209	hypothetical protein	179	72	2.79186e-104
231926	231926	232549	232549	+	yafE	b0210	putative S-adenosyl-L-methionine-dependent methyltransferase	23	12	1
233955	233955	232597	232576	-	mltD	b0211	putative membrane-bound lytic murein transglycosylase D	255	370	0.615582
234858	234782	234027	233956	-	gloB	b0212	hydroxyacylglutathione hydrolase	83	61	4.50211e-19
234816	234816	235538	235597	+	yafS	b0213	putative S-adenosyl-L-methionine-dependent methyltransferase	43	34	1
236002	236002	235535	235519	-	rnhA	b0214	ribonuclease HI, degrades RNA of DNA-RNA hybrids	61	57	3.82757e-07
236035	236067	236798	236930	+	dnaQ	b0215	DNA polymerase III epsilon subunit	73	68	1.36501e-11
236931			237007	+	aspV	b0216	Asp tRNA	720	1049	0.000705363
	237335	238120		+	yafT	b0217	lipoprotein	5	5	1
	238736	238257		-	ykfM	b4586	hypothetical protein	0	0	1
240189	240189	239419	239419	-	yafV	b0219	putative C-N hydrolase family amidase, NAD(P)-binding	28	18	1
240343	240343	240816	240824	+	ivy	b0220	inhibitor of c-type lysozyme, periplasmic	114	70	9.99933e-24
243303	243303	240859	240859	-	fadE	b0221	acyl coenzyme A dehydrogenase	34	24	1
243543	243543	244121	244326	+	gmhA	b0222	D-sedoheptulose 7-phosphate isomerase	402	349	0.569951
244327	244327	245094	245158	+	yafJ	b0223	putative amidotransfease	137	119	1.23244e-11
245864	245805	245065	244993	-	yafK	b0224	hypothetical protein	118	129	2.54345e-05
246239	246239	245961	245918	-	yafQ	b0225	translation inhibitor toxin of toxin-antitoxin pair YafQ/DinJ	71	65	2.56331e-10
246502	246502	246242	246240	-	dinJ	b0226	antitoxin of YafQ-DinJ toxin-antitoxin system	116	99	7.79e-09
	246712	247461		+	yafL	b0227	putative lipoprotein and C40 family peptidase	3	2	1
247637	247637	248134	248142	+	rayT	b0228	RAYT REP element-mobilizing transposase; TnpA(REP)	19	17	1
250898	250898	251953	251953	+	dinB	b0231	DNA polymerase IV	19	17	1
252005	252005	252298	252300	+	yafN	b0232	antitoxin of the YafO-YafN toxin-antitoxin system	32	26	1
252301	252301	252699	252699	+	yafO	b0233	mRNA interferase toxin of the YafO-YafN toxin-antitoxin system	22	16	1
	252709	253161		+	yafP	b0234	putative acyltransferase with acyl-CoA N-acyltransferase domain	12	8	1
255756	255716	254259	254179	-	pepD	b0237	aminoacyl-histidine dipeptidase (peptidase D)	743	542	0.480767
255941	255977	256435	256435	+	gpt	b0238	guanine-hypoxanthine phosphoribosyltransferase	212	273	0.173923
256436	256527	257771	257828	+	frsA	b0239	fermentation-respiration switch protein; PTS Enzyme IIA(Glc)-binding protein; pNP-butyrate esterase activity	64	53	2.38671e-19
257829	257829	258230	258439	+	crl	b0240	sigma factor-binding protein, stimulates RNA polymerase holoenzyme formation	967	690	0.705863
	259324	258269		-	phoE	b0241	outer membrane phosphoporin protein E	3	2	1
259527	259612	260715	260724	+	proB	b0242	gamma-glutamate kinase	183	172	0.923245
260727	260727	261980	262062	+	proA	b0243	gamma-glutamylphosphate reductase	158	148	0.964365
262095			262170	+	thrW	b0244	Thr tRNA	161	190	0.000686993
	262893	262552		-	ykfI	b0245	CP4-6 prophage; toxin of the YkfI-YafW toxin-antitoxin system	1	1	1
	263231	262914		-	yafW	b0246	CP4-6 prophage; antitoxin of the YkfI-YafW toxin-antitoxin system	0	0	1
	263471	263250		-	ykfH	b4504	hypothetical protein	0	0	1
	263956	263480		-	ykfG	b0247	CP4-6 prophage; predicted DNA repair protein	0	0	1
	264430	263972		-	yafX	b0248	CP4-6 prophage; putative protein	0	0	1
	264767	264528		-	ykfF	b0249	CP4-6 prophage; putative protein	0	0	1
265311	265311	264844	264844	-	ykfB	b0250	CP4-6 prophage; putative protein	59	24	4.07422e-62
	265777	265334		-	yafY	b0251	lipoprotein, inner membrane; overproduction stimulates degP expression; CP4-6 prophage	17	10	1
	267229	266408		-	yafZ	b0252	CP4-6 prophage; conserved protein	0	0	1
268184	268184	267321	267306	-	ykfA	b0253	CP4-6 prophage; predicted GTP-binding protein	10	11	1
	269406	268513		-	perR	b0254	CP4-6 prophage; predicted DNA-binding transcriptional regulator	5	4	1
269718	269827	270978	271229	+	insI1	b0256	IS30 transposase	35	23	1
271804			271878	+	eyeA	b4690	-	19	16	1
274366	274341	273325	273183	-	insH1	b0259	IS5 transposase and trans-activator	173	186	1
	274549	275952		+	mmuP	b0260	CP4-6 prophage; predicted S-methylmethionine transporter	3	9	1
	275939	276871	276881	+	mmuM	b0261	CP4-6 prophage; S-methylmethionine:homocysteine methyltransferase	30	39	0.00111053
	278026	276980		-	afuC	b0262	CP4-6 prophage; predicted ferric transporter subunit	1	1	1
	278905	278402	278402	-	insB1	b0264	IS1 transposase B	8	10	1
279099	279099	278824		-	insA	b0265	IS1 repressor TnpA	15	16	1
	281207	280053		-	yagA	b0267	CP4-6 prophage; predicted DNA-binding transcriptional regulator	0	0	1
281502	281502	282410	282424	+	yagE	b0268	2-keto-3-deoxy gluconate (KDG) aldolase; CP4-6 prophage	173	129	2.52227e-10
282425	282425	284392	284399	+	yagF	b0269	CP4-6 prophage; predicted dehydratase	143	87	0.0831356
	284619	286001	286001	+	yagG	b0270	CP4-6 prophage; predicted sugar transporter	10	6	1
	286013	287623	287623	+	yagH	b0271	CP4-6 prophage; predicted xylosidase/arabinosidase	12	7	1
288386	288386	287628	287628	-	yagI	b0272	CP4-6 prophage; predicted DNA-binding transcriptional regulator	47	46	5.6014e-08
	289529	288525	288525	-	argF	b0273	ornithine carbamoyltransferase 2, chain F; CP4-6 prophage	26	12	1
	290376	289873		-	insB1	b0274	IS1 transposase B	8	8	1
290570	290570	290295		-	insA	b0275	IS1 repressor TnpA	16	13	1
292172	292172	291546	291546	-	yagK	b0277	CP4-6 prophage; conserved protein	8	5	1
	293142	292444		-	yagL	b0278	CP4-6 prophage; DNA-binding protein	5	3	1
	294023	293169		-	yagM	b0279	CP4-6 prophage; putative protein	2	2	1
294803	294803	294363	294335	-	yagN	b0280	CP4-6 prophage; putative protein	233	204	3.71653e-12
296320	296320	294920	294804	-	intF	b0281	CP4-6 prophage; predicted phage integrase	90	77	1.43961e-07
296430			296478	+	ptwF	b4629	Xaa tRNA	7	9	1
	297950	296994		-	paoD	b0283	moco insertion factor for PaoABC aldehyde oxidoreductase	3	1	1
	300158	297960		-	paoC	b0284	PaoABC aldehyde oxidoreductase, Moco-containing subunit	2	1	1
	301111	300155		-	paoB	b0285	PaoABC aldehyde oxidoreductase, FAD-containing subunit	1	1	1
	301797	301108		-	paoA	b0286	PaoABC aldehyde oxidoreductase, 2Fe-2S subunit	1	1	1
302215	302215	302829	302832	+	yagU	b0287	inner membrane protein, DUF1440 family	71	47	8.30386e-18
303425	303406	303077	303077	-	ykgJ	b0288	UPF0153 cysteine cluster protein, function unknown	22	21	1
	304429	303719		-	ecpE	b0289	hypothetical protein	8	5	1
	306041	304398		-	ecpD	b0290	putative receptor	6	4	1
	308556	306031		-	ecpC	b0291	putative aromatic compound dioxygenase	1	1	1
	309250	308582		-	ecpB	b0292	hypothetical protein	1	1	1
	309895	309308		-	ecpA	b0293	cryptic Mat fimbrillin gene	6	6	1
	310560	309970		-	ecpR	b0294	putative regulator	1	1	1
	311336	311563		+	ykgL	b0295	hypothetical protein	7	6	1
	311738	311598	311598	-	ykgO	b4506	RpmJ-like protein	19	12	1
312001	312001	311738		-	ykgM	b0296	50S ribosomal protein L31 type B; alternative L31 utilized during zinc limitation	19	13	1
312466	312466	312365	312358	-	ykgR	b4671	hypothetical protein	21	14	1
314515	314515	314814		+	insE1	b0298	IS3 transposase A	17	14	1
	314811	315677		+	insF1	b0299	IS3 transposase B	8	6	1
	317543	316950		-	ykgB	b0301	inner membrane protein, DUF417 family	4	4	1
	317791	317555		-	ykgI	b0303	hypothetical protein	4	3	1
	319225	317900		-	ykgC	b0304	putative pyridine nucleotide-disulfide oxidoreductase	3	3	1
319451	319451	320305		+	ykgD	b0305	putative DNA-binding transcriptional regulator	9	8	1
320811	320832	321551	321561	+	ykgE	b0306	putative oxidoreductase	51	92	0.0703847
321562	321562	322989		+	ykgF	b0307	putative electron transport protein with ferridoxin-like domai	49	75	0.314569
	322982	323677	323763	+	ykgG	b0308	putative transporter	39	57	0.015537
	324588	323920		-	ykgH	b0310	putative inner membrane protein	7	4	1
326471	326471	324801	324746	-	betA	b0311	choline dehydrogenase, a flavoprotein	99	50	5.6409e-56
327964	327957	326485	326472	-	betB	b0312	betaine aldehyde dehydrogenase, NAD-dependent	188	102	0.0253797
328558	328558	327971	327965	-	betI	b0313	DNA-binding transcriptional repressor	184	126	7.04816e-30
328687	328687	330720	330720	+	betT	b0314	choline transporter of high affinity	47	42	5.88406e-14
331490	331595	332683	332683	+	yahA	b0315	c-di-GMP-specific phosphodiesterase	16	19	1
333657	333657	332725	332725	-	yahB	b0316	putative DNA-bindng transcriptional regulator	16	17	1
	334246	333749		-	yahC	b0317	putative inner membrane protein	0	0	1
	334504	335109		+	yahD	b0318	ankyrin repeat protein	6	4	1
	335149	336012		+	yahE	b0319	hypothetical protein	0	0	1
	336002	337549		+	yahF	b0320	putative acyl-CoA synthetase with NAD(P)-binding domain and succinyl-CoA synthetase domain	0	0	1
	337549	338967		+	yahG	b0321	hypothetical protein	1	0	1
	339389	340339		+	yahI	b0323	carbamate kinase-like protein	0	0	1
340349	340349	341731	341768	+	yahJ	b0324	putative deaminase with metallo-dependent hydrolase domain	21	16	1
342108	342108	343157	343171	+	yahK	b0325	putative oxidoreductase, Zn-dependent and NAD(P)-binding	27	19	1
	343400	344215		+	yahL	b0326	hypothetical protein	0	0	1
344512	344628	344873	344873	+	yahM	b0327	hypothetical protein	20	20	1
345561	345561	344890	344771	-	yahN	b0328	amino acid exporter for proline, lysine, glutamate, homoserine	16	22	1
345708	345708	345983	345990	+	yahO	b0329	periplasmic protein, function unknown, YhcN family	48	32	2.99291e-28
	347667	346081		-	prpR	b0330	propionate catabolism operon regulatory protein	3	4	1
	347906	348796		+	prpB	b0331	2-methylisocitrate lyase	0	0	1
	349236	350405		+	prpC	b0333	2-methylcitrate synthase	0	0	1
	350439	351890		+	prpD	b0334	2-methylcitrate dehydratase	0	0	1
	351930	353816		+	prpE	b0335	propionate--CoA ligase	1	1	1
354146	354146	355405		+	codB	b0336	cytosine transporter	19	50	1
	355395	356678	356698	+	codA	b0337	cytosine/isoguanine deaminase	48	86	1
357914	357914	357015	357015	-	cynR	b0338	transcriptional activator of cyn operon; autorepressor	9	8	1
	358023	358682		+	cynT	b0339	carbonic anhydrase	1	1	1
	358713	359183		+	cynS	b0340	cyanate aminohydrolase	3	3	1
	359216	360370		+	cynX	b0341	putative cyanate transporter	2	1	1
361148	361084	360473	360095	-	lacA	b0342	thiogalactoside acetyltransferase	1128	652	0.307105
362454	362403	361150	361149	-	lacY	b0343	lactose permease	1134	624	0.186926
365563	365529	362455	362455	-	lacZ	b0344	beta-D-galactosidase	2524	1981	0.0294855
366734	366734	365652	365583	-	lacI	b0345	DNA-binding transcriptional repressor	598	986	1
367662	367644	366811	366735	-	mhpR	b0346	DNA-binding transcriptional activator, 3HPP-binding	101	127	0.00978048
	367835	369499		+	mhpA	b0347	3-(3-hydroxyphenyl)propionate hydroxylase	1	2	1
	369501	370445		+	mhpB	b0348	2,3-dihydroxyphenylpropionate 1,2-dioxygenase	1	1	1
	370463	371329		+	mhpC	b0349	2-hydroxy-6-ketonona-2,4-dienedioic acid hydrolase	2	1	1
	371339	372148		+	mhpD	b0350	2-keto-4-pentenoate hydratase	2	1	1
	372145	373095		+	mhpF	b0351	acetaldehyde-CoA dehydrogenase II, NAD-binding	2	2	1
	373092	374105		+	mhpE	b0352	4-hyroxy-2-oxovalerate/4-hydroxy-2-oxopentanoic acid aldolase, class I	2	1	1
	374683	375894		+	mhpT	b0353	putative 3-hydroxyphenylpropionic transporter	3	2	1
375996	375996	376535	376764	+	yaiL	b0354	hypothetical protein	50	50	5.41517e-06
377666	377592	376759	376592	-	frmB	b0355	S-formylglutathione hydrolase	70	79	5.37078e-09
378795	378795	377686	377676	-	frmA	b0356	alcohol dehydrogenase class III/glutathione-dependent formaldehyde dehydrogenase	138	125	0.569354
379105	379105	378830	378796	-	frmR	b0357	regulator protein that represses frmRAB operon	129	121	1.91891e-08
	380066	379293		-	yaiO	b0358	outer membrane protein	4	2	1
380575	380575	380940		+	insC1	b0360	IS2 repressor TnpA	28	19	1
	380898	381803	381803	+	insD1	b0361	IS2 transposase TnpB	17	13	1
	383159	381963		-	yaiP	b0363	putative glucosyltransferase	1	1	1
	383840	383283		-	yaiS	b0364	hypothetical protein	0	0	1
	384456	385418		+	tauA	b0365	taurine transporter subunit	0	0	1
	385431	386198		+	tauB	b0366	taurine transporter subunit	0	0	1
	386195	387022		+	tauC	b0367	taurine transporter subunit	1	0	1
	387019	387870		+	tauD	b0368	taurine dioxygenase, 2-oxoglutarate-dependent	3	2	1
388953	388951	387977	387878	-	hemB	b0369	5-aminolevulinate dehydratase (porphobilinogen synthase)	207	198	0.98947
	391829	390963		-	insF1	b0372	IS3 transposase B	12	10	1
392125	392125	391826		-	insE1	b0373	IS3 transposase A	22	19	1
	393730	394353		+	yaiV	b0375	putative DNA-binding transcriptional regulator	0	0	1
395518	395511	394354	394299	-	ampH	b0376	penicillin-binding protein	59	70	2.33727e-07
395863	395863	397083	397083	+	sbmA	b0377	microcin B17 transporter	14	24	1
397084	397096	398190	398209	+	yaiW	b0378	putative lipoprotein required for swarming phenotype	30	33	1
	398557	398249		-	yaiY	b0379	inner membrane protein, DUF2755 family	2	1	1
398817	398817	399029	399301	+	yaiZ	b0380	putative inner membrane protein, DUF2754 family	70	108	0.701818
400147	400147	399053	399038	-	ddlA	b0381	D-alanine-D-alanine ligase A	224	228	1
400610	400610	400870	400970	+	iraP	b0382	anti-RssB factor, RpoS stabilzer during Pi starvation; anti-adapter protein	118	168	0.00498506
400971	400971	402386	402386	+	phoA	b0383	bacterial alkaline phosphatase	18	22	1
402505	402505	402825		+	psiF	b0384	conserved protein, PsiF family, pho regulon	15	7	1
	402927	404042		+	yaiC	b0385	diguanylate cyclase, cellulose regualtor	1	1	1
404868	404868	404059	404037	-	proC	b0386	pyrroline-5-carboxylate reductase, NAD(P)-binding	155	122	7.47788e-11
404988	404988	405446	405500	+	yaiI	b0387	conserved protein, UPF0178 family, downregulated by beryllium	47	39	9.71932e-14
405539	405629	406153	406153	+	aroL	b0388	shikimate kinase II	82	70	6.50696e-12
406154	406203	406394	406408	+	yaiA	b0389	OxyR-regulated conserved protein	102	92	3.59581e-11
406554	406652	407329	407359	+	aroM	b0390	conserved protein, AroM family	34	35	1
407384	407401	407685	407700	+	yaiE	b0391	conserved protein, UPF0345 family	379	159	1.66719e-73
409243	409243	408332	408223	-	rdgC	b0393	nucleoid-associated ssDNA and dsDNA binding protein; competitive inhibitor of RecA function	115	129	0.00113115
409368	409368	410276	410282	+	mak	b0394	manno(fructo)kinase	27	26	1
	411705	410521		-	araJ	b0396	arabinose-inducible predicted transporter, MFS family	10	10	1
	414977	411831	411831	-	sbcC	b0397	exonuclease, dsDNA, ATP-dependent	25	26	1
416176	416176	414974		-	sbcD	b0398	exonuclease, dsDNA, ATP-dependent	34	33	1
416366	416366	417055	417069	+	phoB	b0399	DNA-binding response regulator in two-component regulatory system with PhoR (or CreC)	71	19	8.88701e-179
417113	417113	418408		+	phoR	b0400	sensory histidine kinase in two-component regulatory system with PhoB	23	7	1
418690	418815	420134	420141	+	brnQ	b0401	branched-chain amino acid transport system 2 carrier protein; LIV-II transport system for Ile, Leu, and Val	82	98	0.645738
420210	420210	421583	421590	+	proY	b0402	proline-specific permease	42	64	0.00670096
421742	421742	423556		+	malZ	b0403	maltodextrin glucosidase	12	7	1
424242	424142	423561	423493	-	acpH	b0404	hypothetical protein	25	23	1
424235	424235	425305	425360	+	queA	b0405	S-adenosylmethionine:tRNA ribosyltransferase-isomerase	69	92	0.0120493
425361	425361	426488	426488	+	tgt	b0406	tRNA-guanine transglycosylase	216	313	0.573269
426493	426511	426843	426870	+	yajC	b0407	SecYEG protein translocase auxillary subunit	1245	1473	1
426871	426871	428718	428728	+	secD	b0408	SecYEG protein translocase auxillary subunit	330	402	1
428729	428729	429700	429730	+	secF	b0409	SecYEG protein translocase auxillary subunit	254	315	0.705863
429829	429829	430176	430263	+	yajD	b0410	conserved protein, HNH family	121	110	3.11122e-10
431315	431237	430353	430114	-	tsx	b0411	nucleoside channel, receptor of phage T6 and colicin K	3210	2743	0.0283874
432075	432075	431536	431536	-	yajI	b0412	putative lipoprotein	10	8	1
432226	432226	432675	432678	+	nrdR	b0413	hypothetical protein	147	136	1.0138e-14
432679	432679	433782	433819	+	ribD	b0414	fused diaminohydroxyphosphoribosylaminopyrimidine deaminase and 5-amino-6-(5-phosphoribosylamino) uracil reductase	115	110	2.4051e-05
433824			433839	+	-	predicted RNA	-	386	249	3.87003e-17
433840	433871	434341	434341	+	ribE	b0415	riboflavin synthase beta chain	511	407	0.380947
434342	434361	434780	434780	+	nusB	b0416	transcription antitermination protein	629	561	0.944731
434781	434858	435835		+	thiL	b0417	thiamin-monophosphate kinase	66	69	4.85176e-11
	435813	436331	436344	+	pgpA	b0418	phosphatidylglycerophosphatase A	103	93	2.92789e-12
437519	437359	436385	436377	-	yajO	b0419	2-carboxybenzaldehyde reductase	51	48	5.97031e-11
439401	439401	437539	437521	-	dxs	b0420	1-deoxyxylulose-5-phosphate synthase, thiamine-requiring, FAD-requiring	97	111	1
	440325	439426	439402	-	ispA	b0421	geranyltranstransferase	172	185	1
440719	440567	440325		-	xseB	b0422	exonuclease VII small subunit	282	314	5.17293e-09
440756	440773	442221	442301	+	thiI	b0423	tRNA s(4)U8 sulfurtransferase	105	158	0.736259
	442865	442275	442205	-	yajL	b0424	oxidative-stress-resistance chaperone	95	75	1.87195e-15
443739	443739	442828		-	panE	b0425	2-dehydropantoate reductase, NADPH-specific	85	72	7.1499e-19
443893	443907	444398	444559	+	yajQ	b0426	phage Phi6 host factor, ATP/GTP binding protein	603	587	1
445890	445890	444526	444485	-	yajR	b0427	putative transporter	35	34	1
446929	446929	446039	446038	-	cyoE	b0428	protoheme IX farnesyltransferase	1177	1489	0.630371
	447270	446941	446930	-	cyoD	b0429	cytochrome o ubiquinol oxidase subunit IV	1687	2078	1
	447884	447270		-	cyoC	b0430	cytochrome o ubiquinol oxidase subunit III	1593	2012	0.651714
449865	449865	447874		-	cyoB	b0431	cytochrome o ubiquinol oxidase subunit I	1601	2029	0.13679
450848	450834	449887	449866	-	cyoA	b0432	cytochrome o ubiquinol oxidase subunit II	2300	2927	0.236591
452769	452769	451294	451260	-	ampG	b0433	muropeptide transporter	107	119	1
453406	453391	452813	452770	-	yajG	b0434	putative lipoprotein	483	495	1
453634	453696	454013	454059	+	bolA	b0435	stationary-phase morphogene, transcriptional repressor for mreB; also regulator for dacA, dacC, and ampC	371	136	4.83472e-98
454233			454297	+	-	predicted RNA	-	875	1159	1.53456e-05
454298	454357	455655	455701	+	tig	b0436	peptidyl-prolyl cis/trans isomerase (trigger factor)	2091	2927	0.241202
455788	455901	456524	456649	+	clpP	b0437	proteolytic subunit of ClpA-ClpP and ClpX-ClpP ATP-dependent serine proteases	1389	576	0.101724
456650	456650	457924	457935	+	clpX	b0438	ATPase and specificity subunit of ClpX-ClpP ATP-dependent serine protease	1048	494	0.189872
457937	458112	460466	460644	+	lon	b0439	DNA-binding ATP-dependent protease La	771	248	0.0164777
460647	460675	460947	460972	+	hupB	b0440	HU, DNA-binding transcriptional regulator, beta subunit	3372	4043	0.68663
460974	461139	463010	463060	+	ppiD	b0441	periplasmic folding chaperone, has an inactive PPIase domain	300	335	1
463122	463161	463532	463532	+	ybaV	b0442	conserved protein, ComEA homolog	16	14	1
	463626	464024		+	fadM	b0443	long-chain acyl-CoA thioesterase III	6	5	1
464771	464771	464076	464067	-	queC	b0444	7-cyano-7-deazaguanine (preQ0) synthase; queuosine biosynthesis	70	82	1.105e-07
466536	466536	464836	464772	-	ybaE	b0445	putative transporter subunit: periplasmic-binding component of ABC superfamily	22	31	1
466636	466636	467454	467458	+	cof	b0446	thiamin pyrimidine pyrophosphate hydrolase; HMP-PP phosphatase	27	14	1
467607	467607	468065	468087	+	ybaO	b0447	putative DNA-binding transcriptional regulator	36	24	1
468088	468095	469867		+	mdlA	b0448	fused predicted multidrug transporter subunits of ABC superfamily: ATP-binding components	17	13	1
	469860	471641	471649	+	mdlB	b0449	fused predicted multidrug transporter subunits of ABC superfamily: ATP-binding components	15	11	1
	471822	472160		+	glnK	b0450	nitrogen assimilation regulatory protein for GlnL, GlnE, and AmtB	0	0	1
	472190	473476		+	amtB	b0451	ammonium transporter	5	5	1
474385	474385	473525	473519	-	tesB	b0452	acyl-CoA thioesterase II	96	70	1.71866e-26
474603	474603	475175	475180	+	ybaY	b0453	outer membrane lipoprotein	85	39	1.7011e-39
475595	475595	475206	475154	-	ybaZ	b0454	excision repair protein, alkyltransferase-like protein ATL	34	26	1
475672			475785	+	ffs	b0455	-	275	392	0.00475372
	475896	476249		+	ybaA	b0456	conserved protein, DUF1428 family	1	1	1
477998	477841	476291	476290	-	ylaB	b0457	putative membrane-anchored cyclic-di-GMP phosphodiesterase	19	21	1
478475	478475	478005	477999	-	ylaC	b0458	inner membrane protein, DUF1449 family	315	345	1
479252	479142	478591	478476	-	maa	b0459	maltose O-acetyltransferase	176	262	0.849511
479313			479254	-	-	predicted RNA	-	422	238	3.96885e-32
479557	479532	479314	479314	-	hha	b0460	modulator of gene expression, with H-NS	508	277	4.63647e-53
479991	479932	479558	479558	-	tomB	b0461	Hha toxicity attenuator; conjugation-related protein	179	74	1.12286e-53
483627	483627	480478	480468	-	acrB	b0462	multidrug efflux system protein	184	174	0.954594
485207	484843	483650	483628	-	acrA	b0463	multidrug efflux system	224	215	1
484985	484985	485632	485637	+	acrR	b0464	DNA-binding transcriptional repressor	55	54	5.11977e-08
485760	485760	489122	489242	+	mscK	b0465	mechanosensitive channel protein, intermediate conductance, K+ regulated	33	42	1
489508	489495	489334	489293	-	ybaM	b0466	hypothetical protein	58	52	1.01754e-11
490039	490036	489509	489509	-	priC	b0467	primosomal replication protein N''	45	37	1
490106	490106	490483	490599	+	ybaN	b0468	inner membrane protein, DUF454 family	32	25	1
490606	490636	491187	491194	+	apt	b0469	adenine phosphoribosyltransferase	239	407	0.287063
491195	491316	493247	493254	+	dnaX	b0470	DNA polymerase III/DNA elongation factor III, tau and gamma subunits	108	111	1
493255	493300	493629		+	ybaB	b0471	hypothetical protein	834	1133	1
	493629	494234	494234	+	recR	b0472	gap repair protein	446	530	0.982359
494235	494344	496218	496219	+	htpG	b0473	protein refolding molecular co-chaperone Hsp90, Hsp70-dependent; heat-shock protein; ATPase	2062	261	1.9665e-17
496395	496399	497043	497210	+	adk	b0474	adenylate kinase	605	947	0.570573
497279	497279	498241	498307	+	hemH	b0475	ferrochelatase	53	44	6.12082e-14
499197	499197	498238	498238	-	aes	b0476	acetyl esterase	12	14	1
499346	499349	500653	500664	+	gsk	b0477	inosine/guanosine kinase	66	93	0.124481
502480	502462	500786	500558	-	ybaL	b0478	putative transporter with NAD(P)-binding Rossmann-fold domain	93	68	1.13435e-10
503920	503920	502700	502700	-	fsr	b0479	putative fosmidomycin efflux system	34	32	1
504138	504138	505790	505883	+	ushA	b0480	bifunctional UDP-sugar hydrolase/5'-nucleotidase	55	44	1.63595e-20
506329	506306	505827	505815	-	ybaK	b0481	hypothetical protein	64	85	0.000944277
506428			506511	+	chiX	b4585	-	5	4	1
507304	507304	506510	506474	-	ybaP	b0482	conserved protein, TraB family	42	31	1
507442	507442	507783	507963	+	ybaQ	b0483	putative DNA-binding transcriptional regulator	161	86	3.12581e-30
510603	510603	508099	508099	-	copA	b0484	copper transporter	32	23	1
	510865	511797		+	glsA	b0485	glutaminase 1	1	1	1
	511800	513092		+	ybaT	b0486	putative amino acid transporter	3	2	1
513217	513217	513624	513778	+	cueR	b0487	DNA-binding transcriptional activator of copper-responsive regulon genes	54	47	4.14326e-11
	514083	513625	513532	-	ybbJ	b0488	inner membrane protein that stimulates the ftsH htpX mutant suppressor activity of QmcA	23	15	1
514997	514997	514080		-	qmcA	b0489	multicopy suppressor of ftsH htpX double mutant; membrane-anchored predicted protease with C-terminal cytoplasmic PHB domain	36	22	1
515143	515143	515820		+	ybbL	b0490	putative transporter subunit: ATP-binding component of ABC superfamily	30	21	1
	515807	516586	516651	+	ybbM	b0491	inner membrane protein, UPF0014 family	23	16	1
517503	517503	516649	516562	-	ybbN	b0492	DnaK co-chaperone, thioredoxin-like protein	783	231	3.6e-07
	518373	517564	517504	-	ybbO	b0493	putative oxidoreductase with NAD(P)-binding Rossmann-fold domain	140	94	1.43079e-31
518989	518989	518363		-	tesA	b0494	multifunctional acyl-CoA thioesterase I and protease I and lysophospholipase L1	96	66	3.2149e-21
518657	518957	519643		+	ybbA	b0495	putative transporter subunit: ATP-binding component of ABC superfamily	25	19	1
	519640	522054	522054	+	ybbP	b0496	putative ABC transporter permease	10	7	1
	522485	526765		+	rhsD	b0497	rhsD element protein	3	2	1
	526805	527173		+	ybbC	b0498	hypothetical protein	4	2	1
530450	530450	529356	529318	-	selU	b0503	tRNA 2-selenouridine synthase, selenophosphate-dependent	13	15	1
	531445	530519		-	allS	b0504	DNA-binding transcriptional activator of the allD operon	1	1	1
	531675	532157		+	allA	b0505	ureidoglycolate hydrolase	7	7	1
532219	532235	533050	533060	+	allR	b0506	DNA-binding transcriptional repressor for all (allantoin) and gcl (glyoxylate) operons; glyoxylate-induced	140	115	1.92628e-11
	533140	534921		+	gcl	b0507	glyoxylate carboligase	1	1	1
	534934	535710		+	hyi	b0508	hydroxypyruvate isomerase	0	0	1
	535810	536688		+	glxR	b0509	tartronate semialdehyde reductase, NADH-dependent	1	0	1
	536857	538311		+	ybbW	b0511	putative allantoin transporter	0	0	1
	538371	539732		+	allB	b0512	allantoinase	2	2	1
	539789	541090		+	ybbY	b0513	putative uracil/xanthine transporter	0	0	1
	541112	542257		+	glxK	b0514	glycerate kinase II	1	2	1
543280	543270	542485	542485	-	ylbA	b0515	hypothetical protein	21	16	1
	544516	543281		-	allC	b0516	allantoate amidohydrolase	6	5	1
	545587	544538		-	allD	b0517	ureidoglycolate dehydrogenase	0	0	1
	545904	547571		+	fdrA	b0518	multicopy suppressor of dominant negative ftsH mutations; predicted acyl-CoA synthetase with NAD(P)-binding Rossmann-fold domain	0	0	1
	548850	549665		+	ylbF	b0520	hypothetical protein	1	0	1
	549662	550555		+	ybcF	b0521	putative carbamate kinase	1	1	1
	551817	550750	550743	-	purK	b0522	N5-carboxyaminoimidazole ribonucleotide synthase	35	122	3.9832e-06
552330	552323	551814		-	purE	b0523	N5-carboxyaminoimidazole ribonucleotide mutase	52	162	0.0993612
553165	553163	552441	552403	-	lpxH	b0524	UDP-2,3-diacylglucosamine pyrophosphatase	115	118	4.66011e-10
553744	553660	553166	553166	-	ppiB	b0525	peptidyl-prolyl cis-trans isomerase B (rotamase B)	1465	1409	0.836011
553827	553834	555219	555319	+	cysS	b0526	cysteinyl-tRNA synthetase	184	186	1
	555776	555255		-	ybcI	b0527	inner membrane protein, DUF457 family	2	2	1
556096	556096	555884	555872	-	ybcJ	b0528	ribosome-associated protein; predicted RNA-binding protein	112	159	0.0303177
556964	556964	556098	556097	-	folD	b0529	bifunctional 5,10-methylene-tetrahydrofolate dehydrogenase/ 5,10-methylene-tetrahydrofolate cyclohydrolase	137	221	0.468368
	557435	557977		+	sfmA	b0530	putative fimbrial-like adhesin protein	0	0	1
	558197	558889		+	sfmC	b0531	pilin chaperone, periplasmic	0	0	1
	558920	561523		+	sfmD	b0532	putative outer membrane export usher protein	1	1	1
	561559	562542		+	sfmH	b0533	putative fimbrial-like adhesin protein	0	0	1
	562553	563068		+	sfmF	b0534	putative fimbrial-like adhesin protein	1	0	1
	563703	563071		-	fimZ	b0535	putative DNA-binding transcriptional regulator	0	0	1
563946			564022	+	argU	b0536	Arg tRNA	80	86	1.48637e-05
565201	565201	564038	564038	-	intD	b0537	DLP12 prophage; predicted integrase	41	35	1
566065	566065	566364		+	insE1	b0540	IS3 transposase A	17	15	1
	566361	567227		+	insF1	b0541	IS3 transposase B	7	6	1
567330	567538	567870	567891	+	emrE	b0543	DLP12 prophage; multidrug resistance protein	46	46	1.01426e-07
	568125	569651		+	ybcK	b0544	DLP12 prophage; predicted recombinase	1	1	1
	570116	570667		+	ybcL	b0545	DLP12 prophage; secreted protein, UPF0098 family	4	3	1
570677	570677	571474		+	ybcM	b0546	DLP12 prophage; predicted DNA-binding transcriptional regulator	15	9	1
	571591	571692		+	ylcH	b4588	hypothetical protein, DLP12 prophage	3	2	1
	571689	572144		+	ybcN	b0547	DLP12 prophage; putative protein	0	0	1
	572144	572314		+	ninE	b0548	DLP12 prophage; conserved protein	0	0	1
	572307	572597		+	ybcO	b0549	DLP12 prophage; putative protein	0	0	1
	572594	572956		+	rusA	b0550	DLP12 prophage; endonuclease RUS	0	0	1
	572953	573093		+	ylcG	b4509	expressed protein, DLP12 prophage	0	0	1
	573179	573562		+	quuD	b0551	DLP12 prophage; predicted antitermination protein	2	2	1
576093	574976	573960	573612	-	insH1	b0552	IS5 transposase and trans-activator	258	288	1
	576621	576836		+	essD	b0554	DLP12 prophage; predicted phage lysis protein	3	4	1
	576836	577333		+	rrrD	b0555	DLP12 prophage; predicted lysozyme	4	4	1
	577330	577791		+	rzpD	b0556	DLP12 prophage; predicted murein endopeptidase	2	2	1
	577550	577732		+	rzoD	b4510	DLP12 prophage; predicted lipoprotein	1	1	1
578116	578116	577823	577542	-	borD	b0557	DLP12 prophage; predicted lipoprotein	927	844	1
	578817	578407		-	ybcV	b0558	DLP12 prophage; putative protein	0	0	1
579025	579103	579309	579309	+	ybcW	b0559	DLP12 prophage; putative protein	20	14	1
	579668	579474		-	ylcI	b4589	hypothetical protein	0	0	1
	580057	580602		+	nohD	b0560	DLP12 prophage; DNA packaging protein	1	1	1
582904	582904	583653	583653	+	appY	b0564	DNA-binding global transcriptional activator; DLP12 prophage	18	10	1
584868	584856	583903	583700	-	ompT	b0565	DLP12 prophage; outer membrane protease VII (outer membrane protein 3b)	2021	1760	0.144735
585280			585324	+	pauD	b4635	Xaa tRNA	4	2	1
	586131	585370		-	envY	b0566	DNA-binding transcriptional activator of porin biosynthesis	2	1	1
	587204	586314	586314	-	ybcH	b0567	hypothetical protein	9	10	1
	590177	587205		-	nfrA	b0568	bacteriophage N4 receptor, outer membrane subunit	13	14	1
	592401	590164		-	nfrB	b0569	bacteriophage N4 receptor, inner membrane subunit	5	5	1
	593993	592551	592503	-	cusS	b0570	sensory histidine kinase in two-component regulatory system with CusR, senses copper ions	13	15	1
594666	594666	593983		-	cusR	b0571	DNA-binding response regulator in two-component regulatory system with CusS	18	21	1
	594823	596196		+	cusC	b0572	copper/silver efflux system, outer membrane component	0	0	1
	596354	596686		+	cusF	b0573	periplasmic copper- and silver-binding protein	3	2	1
	596702	597925		+	cusB	b0574	copper/silver efflux system, membrane fusion protein	2	2	1
	597937	601080		+	cusA	b0575	copper/silver efflux system, membrane component	1	1	1
601182	601182	602558	602593	+	pheP	b0576	phenylalanine transporter	42	61	0.000952592
603886	603886	602639	602639	-	ybdG	b0577	mechanosensitive channel protein, miniconductance	80	61	1.33957e-22
604647	604647	603994	603930	-	nfsB	b0578	dihydropteridine reductase, NAD(P)H-dependent, oxygen-insensitive	320	244	0.389978
605146	605109	604741	604648	-	ybdF	b0579	hypothetical protein	52	34	1.40322e-20
605422	605422	605174	605174	-	ybdJ	b0580	putative inner membrane protein	26	25	1
606606	606606	605488		-	ybdK	b0581	weak gamma-glutamyl:cysteine ligase	11	5	1
606957			607015	+	sokE	b4700	-	1	1	1
	607059	607211		+	hokE	b4415	toxic polypeptide, small	2	2	1
607241	607288	608400	608553	+	insL1	b0582	IS186 transposase	108	81	3.40774e-17
	609302	608682		-	entD	b0583	phosphopantetheinyltransferase component of enterobactin synthase multienzyme complex	2	2	1
	611717	609477		-	fepA	b0584	iron-enterobactin outer membrane transporter	3	2	1
	612038	613162		+	fes	b0585	enterobactin/ferric enterobactin esterase	4	1	1
	613165	613383		+	ybdZ	b4511	stimulator of EntF adenylation activity, MbtH-like	6	2	1
	613380	617261	617261	+	entF	b0586	enterobactin synthase multienzyme complex component, ATP-dependent	8	2	1
	617477	618610		+	fepE	b0587	regulator of length of O-antigen component of lipopolysaccharide chains	0	0	1
	619422	618607		-	fepC	b0588	iron-enterobactin transporter subunit	7	5	1
	620411	619419		-	fepG	b0589	iron-enterobactin transporter subunit	5	3	1
	621412	620408		-	fepD	b0590	iron-enterobactin transporter subunit	6	4	1
	621523	622773		+	entS	b0591	enterobactin exporter, iron-regulated	5	3	1
623820	623733	622777	622777	-	fepB	b0592	iron-enterobactin transporter subunit	17	14	1
624108	624108	625283		+	entC	b0593	isochorismate synthase 1	8	2	1
625293	625293	626903		+	entE	b0594	2,3-dihydroxybenzoate-AMP ligase component of enterobactin synthase multienzyme complex	6	2	1
	626917	627774		+	entB	b0595	isochorismatase	8	4	1
	627774	628520		+	entA	b0596	2,3-dihydro-2,3-dihydroxybenzoate dehydrogenase	8	3	1
628523	628523	628936		+	entH	b0597	thioesterase required for efficient enterobactin production	8	5	1
629103	629117	631222	631398	+	cstA	b0598	carbon starvation protein	132	215	0.49355
631401	631405	631602	631862	+	ybdD	b4512	conserved protein, DUF466 family	71	92	0.00362146
632700	632700	631612	631611	-	ybdH	b0599	putative oxidoreductase	8	22	1
632809	632809	633969	633986	+	ybdL	b0600	methionine aminotransferase, PLP-dependent	8	25	1
	634599	633970	633970	-	ybdM	b0601	hypothetical protein	9	6	1
	635792	634572		-	ybdN	b0602	hypothetical protein	1	1	1
	636841	635939		-	ybdO	b0603	putative DNA-binding transcriptional regulator	2	1	1
637905	637796	637050	637047	-	dsbG	b0604	thiol:disulfide interchange protein, periplasmic	57	61	1.57193e-07
637929	638168	638731	638777	+	ahpC	b0605	alkyl hydroperoxide reductase, C22 subunit	4753	4228	0.0426044
638780	638976	640541	640575	+	ahpF	b0606	alkyl hydroperoxide reductase, F52a subunit, FAD/NAD(P)-binding	337	358	1
641090	641090	640662	640655	-	uspG	b0607	universal stress protein UP12	180	95	2.75533e-39
	641311	642549		+	ybdR	b0608	putative oxidoreductase, Zn-dependent and NAD(P)-binding	5	4	1
643190	643190	642780	642768	-	rnk	b0610	regulator of nucleoside diphosphate kinase	171	237	0.0221041
644226	644226	643420	643278	-	rna	b0611	ribonuclease I	102	97	5.95112e-13
	645803	644340		-	citT	b0612	citrate:succinate antiporter	1	1	1
	646732	645854		-	citG	b0613	2-(5''-triphosphoribosyl)-3'-dephosphocoenzyme-A synthase	0	0	1
	647258	646707		-	citX	b0614	apo-citrate lyase phosphoribosyl-dephospho-CoA transferase	0	0	1
	648794	647262		-	citF	b0615	citrate lyase, citrate-ACP transferase (alpha) subunit	0	0	1
	649713	648805		-	citE	b0616	citrate lyase, citryl-ACP lyase (beta) subunit	0	0	1
	650006	649710		-	citD	b0617	citrate lyase, acyl carrier (gamma) subunit	0	0	1
	651079	650021		-	citC	b0618	[citrate [pro-3S]-lyase] ligase	0	0	1
651458	651458	653116		+	dpiB	b0619	sensory histidine kinase in two-component regulatory system with citB	9	9	1
	653085	653765	653765	+	dpiA	b0620	DNA-binding response regulator in two-component regulatory system with citA	15	16	1
	655191	653806		-	dcuC	b0621	anaerobic C4-dicarboxylate transport	2	2	1
	655780	656340		+	pagP	b0622	phospholipid:lipid A palmitoyltransferase	4	3	1
656480	656515	656724	656753	+	cspE	b0623	DNA-binding transcriptional repressor	8788	13330	0.416248
657161	657161	656778	656776	-	crcB	b0624	putative fluoride exporter; inner membrane protein associated with chromosome condensation	21	28	1
658152	658170	658373	658412	+	tatE	b0627	TatABCE protein translocation system subunit	166	229	0.00163443
659481	659439	658474	658433	-	lipA	b0628	lipoate synthase	391	417	1
	660601	659648		-	ybeF	b0629	putative DNA-binding transcriptional regulator	5	5	1
661596	661501	660860	660852	-	lipB	b0630	octanoyltransferase; octanoyl-[ACP]:protein N-octanoyltransferase	109	117	6.04483e-10
661929	661865	661602	661601	-	ybeD	b0631	conserved protein, UPF0250 family	712	270	1.05868e-126
663233	663186	661975	661930	-	dacA	b0632	D-alanyl-D-alanine carboxypeptidase (penicillin-binding protein 5)	286	328	1
664423	664413	663325	663234	-	rlpA	b0633	septal ring protein, suppressor of prc, minor lipoprotein	220	243	1
665538	665536	664424	664424	-	mrdB	b0634	cell wall shape-determining protein	67	87	0.00476313
667470	667440	665539	665539	-	mrdA	b0635	transpeptidase involved in peptidoglycan synthesis (penicillin-binding protein 2)	77	96	1
667938	667938	667471	667471	-	rlmH	b0636	23S rRNA m(3)Psi1915 pseudouridine methyltransferase, SAM-dependent	221	265	0.0288995
668396	668259	667942	667939	-	rsfS	b0637	ribosomal silencing factor	301	373	0.0106624
669130	669130	668519	668473	-	cobC	b0638	putative alpha-ribazole-5'-P phosphatase	28	33	1
669795	669795	669154	669131	-	nadD	b0639	nicotinic acid mononucleotide adenylyltransferase, NAD(P)-dependent	71	81	3.01095e-07
	670828	669797	669796	-	holA	b0640	DNA polymerase III, delta subunit	101	107	0.00026044
671423	671409	670828		-	lptE	b0641	LPS assembly OM complex LptDE, lipoprotein component	325	380	1
674075	674006	671424	671424	-	leuS	b0642	leucyl-tRNA synthetase	350	375	0.688557
674241	674241	674723	674873	+	ybeL	b0643	conserved protein, DUF1451 family	115	81	2.8025e-19
	675770	674793		-	ybeQ	b0644	hypothetical protein	2	1	1
	675934	676641		+	ybeR	b0645	hypothetical protein	0	0	1
	676638	678065		+	djlB	b0646	putative co-chaperone	1	0	1
	678629	678075		-	ybeT	b0647	conserved protein, Sel1 family	0	0	1
	678731	679438		+	ybeU	b0648	conserved protein, DUF1266 family	1	1	1
	679435	680886		+	djlC	b0649	Hsc56 co-chaperone of HscC	4	3	1
682694	682616	680946	680946	-	hscC	b0650	Hsp70 family chaperone Hsc62, binds to RpoD and inhibits transcription	8	12	1
683654	683635	682700	682695	-	rihA	b0651	ribonucleoside hydrolase 1	372	457	1
	684478	683753	683747	-	gltL	b0652	glutamate, aspartate ABC transporter ATP-binding subunit	67	68	2.55402e-09
	685152	684478		-	gltK	b0653	glutamate, aspartate ABC transporter permease subunit	37	42	0.000208066
685951	685892	685152		-	gltJ	b0654	glutamate, aspartate ABC transporter permease subunit	38	46	0.000248723
686970	686970	686062	685953	-	gltI	b0655	glutamate, aspartate binding protein, periplasmic; part of GltJKLI ABC transporter	198	187	1
688261	688236	687220	687163	-	insH1	b0656	IS5 transposase and trans-activator	174	189	1
690114	690104	688566	688562	-	lnt	b0657	apolipoprotein N-acyltransferase	74	74	4.24445e-05
691074	691007	690129	690116	-	ybeX	b0658	predicteed ion transport	370	300	1
	691564	691097	691080	-	ybeY	b0659	metal-binding heat shock protein required for rRNA maturation	321	157	4.83267e-68
692677	692601	691561		-	ybeZ	b0660	putative protein with nucleoside triphosphate hydrolase domain	457	224	0.046206
694180	694178	692754	692683	-	miaB	b0661	tRNA-i(6)A37 methylthiotransferase	153	195	0.646549
694324	694324	695499	695499	+	ubiF	b0662	2-octaprenyl-3-methyl-6-methoxy-1,4-benzoquinol oxygenase	16	15	1
695727			695653	-	glnX	b0664	Gln tRNA	1891	2200	1
695839			695765	-	glnV	b0665	Gln tRNA	2280	2838	1
695963			695887	-	metU	b0666	Met tRNA	2154	3000	1
696053			695979	-	glnW	b0668	Gln tRNA	4719	6230	1
696162			696088	-	glnU	b0670	Gln tRNA	4144	5707	1
696270			696186	-	leuW	b0672	Leu tRNA	4961	7947	0.766961
696356			696280	-	metT	b0673	Met tRNA	1531	2533	0.402936
698400	698400	696736	696736	-	asnB	b0674	asparagine synthetase B	122	71	1.30702e-18
699549	699549	698797	698681	-	nagD	b0675	UMP phosphatase	205	197	1
700825	700817	699597	699550	-	nagC	b0676	DNA-binding transcriptional dual regulator, repressor of N-acetylglucosamine	161	141	0.804511
701981	701974	700826	700826	-	nagA	b0677	N-acetylglucosamine-6-phosphate deacetylase	152	136	0.949403
702897	702834	702034	701982	-	nagB	b0678	glucosamine-6-phosphate deaminase	181	241	1
703012	703167	705113	705165	+	nagE	b0679	fused N-acetyl glucosamine specific PTS enzyme: IIC, IIB, and IIA components	307	358	1
705315	705316	706980	707171	+	glnS	b0680	glutamyl-tRNA synthetase	184	217	1
707523	707557	708963	708963	+	chiP	b0681	chitoporin, uptake of chitosugars	21	66	0.0411993
709013	709013	709339	709339	+	chiQ	b0682	putative lipoprotein induced by chitosugars	5	15	1
	709869	709423	709398	-	fur	b0683	DNA-binding transcriptional dual regulator of siderophore biosynthesis and transport	875	973	1
709948	709948	709862		-	uof	b4637	ryhB-regulated fur leader peptide	945	997	6.7415e-09
710688	710688	710158	709949	-	fldA	b0684	flavodoxin 1	529	531	1
711158	711121	710828	710689	-	ybfE	b0685	conserved protein, LexA-regulated	101	118	6.22385e-05
712025	712025	711261	711258	-	ybfF	b0686	acyl-CoA esterase	59	52	2.93203e-11
712099	712210	712755	712780	+	seqA	b0687	regulatory protein for replication initiation	501	493	1
712781	712781	714421	714443	+	pgm	b0688	phosphoglucomutase	419	388	0.866369
714566	714635	715129	715129	+	ybfP	b0689	lipoprotein	10	11	1
	717488	716169		-	potE	b0692	putrescine/proton symporter: putrescine/ornithine antiporter	4	3	1
	719683	717485		-	speF	b0693	ornithine decarboxylase isozyme, inducible	0	0	1
	719806	720063		+	ybfK	b4590	hypothetical protein	0	0	1
	720956	720279	720279	-	kdpE	b0694	DNA-binding response regulator in two-component regulatory system with KdpD	20	19	1
	723637	720953		-	kdpD	b0695	fused sensory histidine kinase in two-component regulatory system with KdpE: signal sensing protein	18	16	1
	724202	723630		-	kdpC	b0696	potassium translocating ATPase, subunit C	7	8	1
	726259	724211		-	kdpB	b0697	potassium translocating ATPase, subunit B	2	3	1
	727955	726282		-	kdpA	b0698	potassium translocating ATPase, subunit A	2	3	1
	728044	727955		-	kdpF	b4513	potassium ion accessory transporter subunit	0	1	1
728357	728357	728563	728566	+	ybfA	b0699	hypothetical protein	65	40	1.92595e-31
	728806	732999		+	rhsC	b0700	rhsC element core protein RshC	2	2	1
	732999	733325		+	ybfB	b0702	putative membrane protein	1	1	1
	734873	735442		+	ybfC	b0704	hypothetical protein	2	2	1
	737315	738076		+	ybfD	b0706	hypothetical protein	0	0	1
738224	738224	738733		+	ybgA	b0707	conserved protein, DUF1722 family	13	6	1
	738730	740148	740148	+	phr	b0708	deoxyribodipyrimidine photolyase, FAD-binding	9	6	1
	741779	740298		-	dtpD	b0709	dipeptide and tripeptide permease D	3	3	1
742043	742050	742793	742806	+	ybgI	b0710	conserved metal-binding protein, NIF3 family	167	99	5.35249e-43
742808	742816	743472		+	ybgJ	b0711	putative allophanate hydrolase, subunit 1	158	91	1.69081e-45
	743466	744398		+	ybgK	b0712	putative allophanate hydrolase, subunit 2	117	68	2.06832e-45
	744388	745122	745156	+	ybgL	b0713	conserved protein, UPF0271 family	85	51	1.01301e-27
745157	745158	745949	745949	+	nei	b0714	endonuclease VIII/ 5-formyluracil/5-hydroxymethyluracil DNA glycosylase	45	27	1
746992	746992	745946	745946	-	abrB	b0715	regulator of aidB expression; inner membrane protein	8	5	1
	748205	747144		-	ybgO	b0716	putative fimbrial-like adhesin protein	1	0	1
	748930	748202		-	ybgP	b0717	putative periplasmic pilus chaperone	1	1	1
	751392	748945		-	ybgQ	b0718	putative outer membrane protein	0	0	1
	752018	751452		-	ybgD	b0719	putative fimbrial-like adhesin protein	1	1	1
753988	753691	752408	752371	-	gltA	b0720	citrate synthase	1145	1145	0.365417
754193	754400	754789		+	sdhC	b0721	succinate dehydrogenase, membrane subunit, binds cytochrome b556	976	1103	1
	754783	755130		+	sdhD	b0722	succinate dehydrogenase, membrane subunit, binds cytochrome b556	576	638	1
	755130	756896	756896	+	sdhA	b0723	succinate dehydrogenase, flavoprotein subunit	926	880	0.273938
756897	756912	757628	757628	+	sdhB	b0724	succinate dehydrogenase, FeS subunit	1713	1558	0.415344
757629	757929	760730	760730	+	sucA	b0726	2-oxoglutarate decarboxylase, thiamin-requiring	1000	930	0.0438157
760731	760745	761962	761991	+	sucB	b0727	dihydrolipoyltranssuccinase	1494	1311	0.180202
761994	762237	763403		+	sucC	b0728	succinyl-CoA synthetase, beta subunit	1287	1290	0.353342
	763403	764272	764351	+	sucD	b0729	succinyl-CoA synthetase, NAD(P)-binding, alpha subunit	1367	1382	0.461345
765098	765098	764376	764372	-	mngR	b0730	DNA-binding transcriptional dual regulator, fatty-acyl-binding	23	20	1
	765207	767183		+	mngA	b0731	fused 2-O-a-mannosyl-D-glycerate specific PTS enzymes: IIA component/IIB component/IIC component	0	0	1
	767201	769834		+	mngB	b0732	alpha-mannosidase	5	5	1
770459	770681	772249	772249	+	cydA	b0733	cytochrome d terminal oxidase, subunit I	200	233	1
772258	772265	773404	773404	+	cydB	b0734	cytochrome d terminal oxidase, subunit II	192	241	0.672778
773405	773419	773532		+	ybgT	b4515	hypothetical protein	289	346	6.43021e-05
	773532	773825	773837	+	ybgE	b0735	hypothetical protein	140	177	2.15881e-05
773975	773975	774379		+	ybgC	b0736	acyl-CoA thioesterase, involved in phospholipid metabolism	132	144	2.22108e-09
	774376	775068	775068	+	tolQ	b0737	membrane spanning protein in TolA-TolQ-TolR complex	145	167	0.00198755
775069	775072	775500	775564	+	tolR	b0738	membrane spanning protein in TolA-TolQ-TolR complex	90	100	2.14964e-06
775565	775565	776830	776908	+	tolA	b0739	membrane anchored protein in TolA-TolQ-TolR complex	66	78	0.000855664
776954	776963	778255	778255	+	tolB	b0740	periplasmic protein	438	454	1
778256	778290	778811	778812	+	pal	b0741	peptidoglycan-associated outer membrane lipoprotein	1737	1940	0.69022
778815	778821	779612	779776	+	ybgF	b0742	periplasmic TolA-binding protein	535	663	1
779777			779852	+	lysT	b0743	Lys tRNA	1793	2927	0.419898
779988			780063	+	valT	b0744	Val tRNA	2017	3150	0.438034
780066			780141	+	lysW	b0745	Lys tRNA	1378	2258	0.38272
780291			780366	+	valZ	b0746	Val tRNA	1105	1541	0.0832944
780370			780445	+	lysY	b0747	Lys tRNA	592	946	0.00569024
780592			780667	+	lysZ	b0748	Lys tRNA	401	686	0.0817644
780800			780875	+	lysQ	b0749	Lys tRNA	114	213	1
781302	781308	782351	782351	+	nadA	b0750	quinolinate synthase, subunit A	17	13	1
782352	782389	783108	783109	+	pnuC	b0751	nicotinamide riboside transporter	23	16	1
784046	784046	783105	783105	-	zitB	b0752	zinc efflux system	23	17	1
	784540	784160		-	ybgS	b0753	hypothetical protein	23	10	1
784837	784856	785908	786014	+	aroG	b0754	3-deoxy-D-arabino-heptulosonate-7-phosphate synthase, phenylalanine repressible	205	133	0.0288995
786856	786818	786066	785981	-	gpmA	b0755	phosphoglyceromutase 1	1316	1137	0.592745
	788060	787020	786919	-	galM	b0756	galactose-1-epimerase (mutarotase)	409	291	0.705863
789202	789202	788054		-	galK	b0757	galactokinase	199	158	0.438977
790252	790252	789206	789203	-	galT	b0758	galactose-1-phosphate uridylyltransferase	137	126	0.163329
791278	791278	790262	790253	-	galE	b0759	UDP-galactose-4-epimerase	136	137	1
793078	793011	791539	791530	-	modF	b0760	fused molybdate transporter subunits of ABC superfamily: ATP-binding components	91	59	8.69933e-27
793867	793867	793079	793079	-	modE	b0761	DNA-binding transcriptional repressor for the molybdenum transport operon modABC	59	62	2.4492e-08
793996	793996	794145	794161	+	acrZ	b0762	AcrAB-TolC efflux pump accessory protein, membrane-associated	208	242	4.1056e-05
794312	794312	795085		+	modA	b0763	molybdate transporter subunit	55	64	2.34602e-06
	795085	795774	795774	+	modB	b0764	molybdate transporter subunit	31	35	1
795775	795777	796835	796841	+	modC	b0765	molybdate transporter subunit	18	20	1
797654	797654	796836	796791	-	ybhA	b0766	pyridoxal phosphate (PLP) phosphatase	59	78	1.37415e-05
797552	797809	798804	798810	+	pgl	b0767	6-phosphogluconolactonase	223	131	1.50571e-05
	799798	798845		-	ybhD	b0768	putative DNA-binding transcriptional regulator	0	0	1
	799982	801034		+	ybhH	b0769	hypothetical protein	0	0	1
	801110	802543		+	ybhI	b0770	putative transporter	0	0	1
	802726	804987		+	ybhJ	b0771	putative hydratase	1	1	1
806504	806504	805221	805218	-	ybhC	b0772	acyl-CoA thioesterase, lipoprotein	25	33	1
806576			807028	+	-	predicted RNA	antisense: ybhB	944	1057	1
807132	807132	806656	806656	-	ybhB	b0773	kinase inhibitor homolog, UPF0098 family	6	3	1
	808480	807191		-	bioA	b0774	7,8-diaminopelargonic acid synthase, PLP-dependent	4	4	1
	808567	809607		+	bioB	b0775	biotin synthase	9	10	1
	809604	810758		+	bioF	b0776	8-amino-7-oxononanoate synthase	5	6	1
	810745	811500		+	bioC	b0777	malonyl-CoA methyltransferase, SAM-dependent	6	6	1
	811493	812170	812170	+	bioD	b0778	dethiobiotin synthetase	9	10	1
812749	812749	814770	814800	+	uvrB	b0779	excinulease of nucleotide excision repair, DNA damage recognition component	61	53	2.60383e-07
815870	815870	814962	814900	-	ybhK	b0780	putative transferase with NAD(P)-binding Rossmann-fold domain	52	42	9.60748e-14
816180	816267	817256	817265	+	moaA	b0781	molybdopterin biosynthesis protein A	189	145	0.250834
817267	817278	817790	817792	+	moaB	b0782	molybdopterin biosynthesis protein B	267	173	2.80706e-26
817793	817793	818278		+	moaC	b0783	molybdopterin biosynthesis, protein C	204	129	3.22431e-37
	818271	818516	818516	+	moaD	b0784	molybdopterin synthase, small subunit	129	90	2.33581e-14
818517	818518	818970	819016	+	moaE	b0785	molybdopterin synthase, large subunit	173	116	4.14823e-28
819107	819107	819811	819835	+	ybhL	b0786	inner membrane protein, UPF0005 family	158	122	5.33225e-19
	820016	820729		+	ybhM	b0787	inner membrane protein, UPF0005 family	4	3	1
	821721	820765		-	ybhN	b0788	conserved inner membrane protein	2	1	1
	822962	821721		-	clsB	b0789	cardiolipin synthase 2	4	1	1
	823720	822959		-	ybhP	b0790	conserved protein, endo/exonuclease/phosphatase family PFAM PF03372	6	3	1
823853	823853	824263	824326	+	ybhQ	b0791	inner membrane protein	97	165	0.0232909
825331	825331	824225		-	ybhR	b0792	putative transporter subunit: membrane component of ABC superfamily	27	12	1
	826475	825342	825338	-	ybhS	b0793	putative transporter subunit: membrane component of ABC superfamily	25	16	1
	828204	826468		-	ybhF	b0794	fused predicted transporter subunits of ABC superfamily: ATP-binding components	38	24	1
	829195	828197		-	ybhG	b0795	putative membrane fusion protein (MFP) component of efflux pump, membrane anchor	33	22	1
829866	829866	829195		-	ybiH	b0796	putative DNA-binding transcriptional regulator	46	37	1
830095	830095	831459	831467	+	rhlE	b0797	ATP-dependent RNA helicase	16	15	1
832173	832173	831691	831670	-	ybiA	b0798	conserved protein, DUF1768 family	11	12	1
832293	832293	834443	834450	+	dinG	b0799	ATP-dependent DNA helicase	21	21	1
834462	834471	835433	835444	+	ybiB	b0800	putative family 3 glycosyltransferase	90	70	8.36529e-23
835574	835574	836659	836767	+	ybiC	b0801	putative dehydrogenase	67	50	7.34044e-23
837381	837148	836888	836884	-	ybiJ	b0802	hypothetical protein	21	16	1
	837679	837413		-	ybiI	b0803	DksA-type zinc finger protein	6	5	1
	838430	837753		-	ybiX	b0804	conserved protein, Fe(II)-dependent oxygenase superfamily	4	3	1
	840754	838472	838472	-	fiu	b0805	catecholate siderophore receptor Fiu	11	4	1
	841279	841019		-	mcbA	b0806	colanic acid mucoidy stimulation protein	4	4	1
841555	841555	842481	842481	+	rlmF	b0807	23S rRNA m(6)A1618 methyltransferase, SAM-dependent	25	37	1
	844703	842478		-	ybiO	b0808	mechanosensitive channel protein, intermediate conductance	3	2	1
	845686	844964	844801	-	glnQ	b0809	glutamine transporter subunit	167	205	1
846357	846342	845683		-	glnP	b0810	glutamine transporter subunit	146	188	0.0854874
846421			846365	-	-	predicted RNA	-	331	437	0.0455476
847365	847227	846481	846455	-	glnH	b0811	glutamine transporter subunit	497	542	1
848134	848134	847631	847586	-	dps	b0812	Fe-binding and storage protein; stress-inducible DNA-binding protetin	353	248	2.28902e-08
849320	849320	848433	848433	-	rhtA	b0813	threonine and homoserine efflux system	11	13	1
849452	849673	850188	850220	+	ompX	b0814	outer membrane protein X	3161	4697	0.453707
851909	851820	850237	850237	-	ybiP	b0815	putative hydrolase, inner membrane	9	11	1
852220	852220	852092	851955	-	mntS	b4705	Mn(2)-response protein, MntR-repressed	95	75	2.8002e-18
852401	852406	852873		+	mntR	b0817	DNA-binding transcriptional regulator of mntH	63	73	6.18781e-05
	852870	853988	853988	+	ybiR	b0818	putative transporter	15	17	1
854967	854967	854047	854039	-	ybiS	b0819	L,D-transpeptidase linking Lpp to murein	128	134	0.00139111
855186	855186	856778	856856	+	ybiT	b0820	fused predicted transporter subunits of ABC superfamily: ATP-binding components	91	138	0.750053
858284	858284	857019		-	ybiU	b0821	hypothetical protein	19	11	1
859251	859251	858436	858435	-	ybiV	b0822	sugar phosphatase; preference for fructose-1-P, ribose-5-P and glucose-6-P	56	30	1.88798e-26
	861829	859397		-	ybiW	b0823	putative pyruvate formate lyase	1	1	1
	862734	861835		-	ybiY	b0824	putative pyruvate formate lyase activating enzyme	0	0	1
	862865	863527		+	fsaA	b0825	fructose-6-phosphate aldolase 1	5	4	1
	864352	863603	863476	-	moeB	b0826	molybdopterin synthase sulfurylase	70	65	2.79222e-11
865587	865587	864352		-	moeA	b0827	molybdopterin molybdenumtransferase; molybdopterin biosynthesis protein	86	78	3.51369e-08
865791	865791	866756		+	iaaA	b0828	Isoaspartyl peptidase	70	46	1.0942e-24
	866743	868614	868622	+	gsiA	b0829	glutathione transporter ATP-binding protein, ABC superfamily	45	25	1
868634	868634	870172	870189	+	gsiB	b0830	glutathione periplasmic binding protein, ABC superfamily transporter	33	18	1
870190	870190	871110		+	gsiC	b0831	glutathione transporter, permease component, ABC superfamily	18	9	1
871113	871113	872024		+	gsiD	b0832	glutathione transporter, permease component, ABC superfamily	9	5	1
872202	872202	874550	874557	+	yliE	b0833	putative membrane-anchored cyclic-di-GMP phosphodiesterase	12	13	1
874558	874558	875886	875886	+	yliF	b0834	putative membrane-anchored diguanylate cyclase	10	14	1
877258	877258	875933	875933	-	rimO	b0835	ribosomal protein S12 methylthiotransferase; radical SAM superfamily	61	108	0.314569
	877471	877854		+	bssR	b0836	repressor of biofilm formation by indole transport regulation	2	2	1
	877965	879080		+	yliI	b0837	soluble aldose sugar dehydrogenase	6	2	1
879703	879703	879077	879046	-	gstB	b0838	glutathione S-transferase	93	59	1.66699e-24
879925	879950	881152	881241	+	dacC	b0839	D-alanyl-D-alanine carboxypeptidase (penicillin-binding protein 6a)	142	104	3.82586e-07
882014	881957	881199	881194	-	deoR	b0840	DNA-binding transcriptional repressor	91	79	5.20944e-17
882688	882611	882015	882015	-	ybjG	b0841	undecaprenyl pyrophosphate phosphatase	130	98	9.89637e-24
882896	882896	884128	884128	+	mdfA	b0842	multidrug efflux system protein	21	22	1
884461	884453	884169	884169	-	ybjH	b0843	hypothetical protein	33	24	1
	885354	884539	884539	-	ybjI	b0844	FMN and erythrose-4-P phosphatase	57	45	1.82937e-14
886562	886562	885354		-	ybjJ	b0845	putative transporter	32	27	1
886646	886646	887182	887257	+	ybjK	b0846	putative DNA-binding transcriptional regulator	25	31	1
887277			887199	-	rybB	b4417	-	7	6	1
889124	889042	887357	887357	-	ybjL	b0847	putative transporter	31	29	1
	889312	889689	889689	+	ybjM	b0848	inner membrane protein	9	8	1
889976	889976	889719	889714	-	grxA	b0849	glutaredoxin 1, redox coenzyme for ribonucleotide reductase (RNR1a)	62	62	4.84981e-08
890136	890136	890423		+	ybjC	b0850	conserved protein, DUF1418 family	70	67	3.37094e-08
	890407	891129	891189	+	nfsA	b0851	nitroreductase A, NADPH-dependent, FMN-dependent	127	120	2.08922e-11
891190	891190	892092	892179	+	rimK	b0852	ribosomal protein S6 modification protein	66	71	2.20821e-10
892180	892180	892656	892675	+	ybjN	b0853	negative regulator of motility; multicopy suppressor of coaA(Ts)	187	236	0.0150691
	893007	894119		+	potF	b0854	putrescine transporter subunit: periplasmic-binding component of ABC superfamily	5	5	1
	894214	895347		+	potG	b0855	putrescine transporter subunit: ATP-binding component of ABC superfamily	2	2	1
	895357	896310		+	potH	b0856	putrescine transporter subunit: membrane component of ABC superfamily	1	1	1
	896307	897152		+	potI	b0857	putrescine transporter subunit: membrane component of ABC superfamily	3	3	1
897212	897212	897700	897700	+	ybjO	b0858	inner membrane protein, DUF2593 family	20	20	1
897701	897741	898868	898868	+	rlmC	b0859	23S rRNA m(5)U747 methyltransferase, SAM-dependent	22	27	1
899798	899798	899067	899031	-	artJ	b0860	arginine binding protein, periplasmic	46	27	1
	900757	900089	899958	-	artM	b0861	arginine transporter subunit	84	72	4.16437e-14
901479	901473	900757		-	artQ	b0862	arginine transporter subunit	78	66	5.92096e-14
902228	902211	901480	901480	-	artI	b0863	arginine transporter subunit	211	163	1.89826e-09
902985	902957	902229	902229	-	artP	b0864	arginine transporter subunit	117	104	1.01823e-15
903690	903690	903175	903140	-	ybjP	b0865	lipoprotein	112	78	7.7388e-20
903814	903816	904139		+	ybjQ	b0866	conserved protein, UPF0145 family	114	77	1.33788e-15
	904136	904966	905038	+	amiD	b0867	1,6-anhydro-N-acetylmuramyl-L-alanine amidase, Zn-dependent; OM lipoprotein	65	52	5.8844e-15
905976	905976	904963	904942	-	ybjS	b0868	putative NAD(P)H-binding oxidoreductase with NAD(P)-binding Rossmann-fold domain	55	72	6.95699e-06
907505	907505	906075	905977	-	ybjT	b0869	conserved protein with NAD(P)-binding Rossmann-fold domain	58	46	2.10743e-22
908517	908517	907516	907506	-	ltaE	b0870	L-allo-threonine aldolase, PLP-dependent	111	85	2.74211e-20
910272	910272	908554	908554	-	poxB	b0871	pyruvate dehydrogenase (pyruvate oxidase), thiamin-dependent, FAD-binding	17	7	1
	911373	910405		-	hcr	b0872	HCP oxidoreductase, NADH-dependent	2	1	1
	913037	911385		-	hcp	b0873	hybrid-cluster [4Fe-2S-2O] protein in anaerobic terminal reductases	1	0	1
914080	914080	913181	913181	-	ybjE	b0874	putative transporter	19	27	1
	915270	914575		-	aqpZ	b0875	aquaporin Z	4	3	1
915608	915696	917354	917354	+	ybjD	b0876	conserved protein with nucleoside triphosphate hydrolase domain	41	35	1
918343	918343	917351	917004	-	ybjX	b0877	hypothetical protein	329	277	1
918446	918458	919573		+	macA	b0878	macrolide transporter subunit, membrane fusion protein (MFP) component	22	20	1
	919570	921516	921516	+	macB	b0879	fused macrolide transporter subunits of ABC superfamily: ATP-binding component/membrane component	15	11	1
921895	921813	921589	921488	-	cspD	b0880	inhibitor of DNA replication, cold shock protein homolog	1518	1614	1
922107	922136	922456	922456	+	clpS	b0881	regulatory protein for ClpA substrate specificity	143	120	1.7179e-12
922468	922487	924763	924789	+	clpA	b0882	ATPase and specificity subunit of ClpA-ClpP ATP-dependent serine protease, chaperone activity	520	243	0.258874
925194			925107	-	serW	b0883	Ser tRNA	133	213	0.559348
925666	925666	925448	925400	-	infA	b0884	translation initiation factor IF-1	1087	1748	0.476602
926696	926655	925951	925667	-	aat	b0885	leucyl/phenylalanyl-tRNA-protein transferase	54	54	5.14946e-08
	928418	926697	926697	-	cydC	b0886	fused glutathione, cysteine exporter subunits of ABC superfamily: membrane component/ATP-binding component	52	52	1.24431e-08
930185	930185	928419		-	cydD	b0887	fused glutathione, cysteine exporter subunits of ABC superfamily: membrane component/ATP-binding component	30	29	1
931273	931273	930308	930270	-	trxB	b0888	thioredoxin reductase, FAD/NAD(P)-binding	566	597	1
931594	931818	932312	932336	+	lrp	b0889	DNA-binding transcriptional dual regulator, leucine-binding	669	505	0.651714
932337			932346	+	-	predicted RNA	-	373	315	1.47968e-07
932347	932447	936436	936510	+	ftsK	b0890	DNA translocase at septal ring sorting daughter chromsomes	119	109	0.909916
936515	936595	937206	937216	+	lolA	b0891	lipoprotein chaperone	133	132	8.21381e-12
937217	937217	938560	938650	+	rarA	b0892	DNA-dependent ATPase involved in processing recombination intermediates at replication forks	54	55	1.30515e-11
938651	938651	939943	939973	+	serS	b0893	seryl-tRNA synthetase, also charges selenocysteinyl-tRNA with serine	971	805	0.379153
	940182	942626		+	dmsA	b0894	dimethyl sulfoxide reductase, anaerobic, subunit A	4	6	1
	942637	943254		+	dmsB	b0895	dimethyl sulfoxide reductase, anaerobic, subunit B	6	7	1
	943256	944119		+	dmsC	b0896	dimethyl sulfoxide reductase, anaerobic, subunit C	6	8	1
944780	944780	944154	944154	-	ycaC	b0897	putative hydrolase, isochorismatase family	11	7	1
945094	945094	946242	946242	+	ycaD	b0898	putative MFS-type transporter	12	10	1
946452	946452	947882	947947	+	ycaM	b0899	putative transporter	12	26	1
948791	948791	947883	947883	-	ycaN	b0900	putative DNA-binding transcriptional regulator	16	11	1
	948891	949481		+	ycaK	b0901	hypothetical protein	3	3	1
950331	950303	949563	949556	-	pflA	b0902	pyruvate formate lyase activating enzyme 1	90	111	1.39057e-06
952797	952777	950495	950447	-	pflB	b0903	pyruvate formate lyase I	848	1036	0.260818
953689	953689	952832	952803	-	focA	b0904	formate channel	57	62	1.89826e-08
955855	955855	954095	954052	-	ycaO	b0905	ribosomal protein S12 methylthiotransferase accessory factor	121	220	0.268723
	955985	956677		+	ycaP	b0906	putative inner membrane protein, UPF0702 family	7	4	1
956839	956876	957964	957967	+	serC	b0907	3-phosphoserine/phosphohydroxythreonine aminotransferase	287	171	0.061689
957970	958035	959318	959343	+	aroA	b0908	5-enolpyruvylshikimate-3-phosphate synthetase	92	83	1.00442e-06
	959487	960251		+	ycaL	b0909	putative peptidase with chaperone function	7	8	1
960424	960424	961107	961176	+	cmk	b0910	cytidylate kinase	268	387	0.438655
961178	961218	962891	962891	+	rpsA	b0911	30S ribosomal subunit protein S1	4915	7695	0.196509
962892	963051	963335	963369	+	ihfB	b0912	integration host factor (IHF), DNA-binding protein, beta subunit	814	778	1
	963543	965807		+	ycaI	b0913	inner membrane protein, ComEC family of competence proteins	3	3	1
965844	965844	967592		+	msbA	b0914	fused lipid transporter subunits of ABC superfamily: membrane component/ATP-binding component	116	125	1
	967589	968575	968611	+	lpxK	b0915	lipid A 4'kinase	52	59	2.34694e-08
	968612	969844		+	ycaQ	b0916	hypothetical protein	9	10	1
969892	969896	970078		+	ycaR	b0917	peroxide and acid resistance protein, UPF0434 family	91	110	0.00241706
	970075	970821	970835	+	kdsB	b0918	3-deoxy-manno-octulosonate cytidylyltransferase	129	145	0.00103049
970975	970975	971868		+	ycbJ	b0919	hypothetical protein	10	9	1
972624	972624	971845	971779	-	ycbC	b0920	conserved protein, DUF218 superfamily	12	13	1
972756	972760	973545		+	smtA	b0921	putative S-adenosyl-L-methionine-dependent methyltransferase	145	140	2.04912e-05
	973542	974864		+	mukF	b0922	chromosome condensin MukBEF, kleisin-like subunit, binds calcium	106	102	0.55865
	974845	975549		+	mukE	b0923	Chromosome condensin MukBEF, MukE localization factor	204	182	0.00930424
	975549	980009	980009	+	mukB	b0924	chromosome condensin MukBEF, ATPase and DNA-binding subunit	194	177	0.699256
980193	980270	982117	982146	+	ycbB	b0925	murein L,D-transpeptidase	82	47	8.04888e-38
982202	982298	982846	982872	+	ycbK	b0926	hypothetical protein	295	349	1
982873	982873	983520	983700	+	ycbL	b0927	putative metal-binding enzyme	237	282	1
984937	984932	983742	983642	-	aspC	b0928	aspartate aminotransferase, PLP-dependent	213	232	1
986316	986205	985117	985080	-	ompF	b0929	outer membrane porin 1a (Ia;b;F)	6161	7921	0.365417
988316	988208	986808	986791	-	asnS	b0930	asparaginyl tRNA synthetase	682	873	0.666276
989599	989579	988377	988377	-	pncB	b0931	nicotinate phosphoribosyltransferase	172	158	0.828961
989766	989845	992457	992476	+	pepN	b0932	aminopeptidase N	206	183	0.849511
	993267	992500		-	ssuB	b0933	alkanesulfonate transporter subunit	2	2	1
	994055	993264		-	ssuC	b0934	putative alkanesulfonate transporter subunit	0	0	1
	995211	994066		-	ssuD	b0935	alkanesulfonate monooxygenase, FMNH(2)-dependent	1	1	1
	996167	995208		-	ssuA	b0936	aliphatic sulfonate binding protein, SsuABC ABC transporter	0	0	1
	996735	996160		-	ssuE	b0937	NAD(P)H-dependent FMN reductase	0	0	1
	997091	997630		+	elfA	b0938	putative fimbrial-like adhesin protein	5	4	1
	997713	998414		+	elfD	b0939	putative periplasmic pilin chaperone	0	0	1
	998439	1001039		+	elfC	b0940	putative outer membrane usher protein	1	1	1
	1001030	1002100		+	elfG	b0941	putative fimbrial-like adhesin protein	3	3	1
	1002112	1002654		+	ycbU	b0942	putative fimbrial-like adhesin protein	2	3	1
	1002662	1003177		+	ycbV	b0943	putative fimbrial-like adhesin protein	2	2	1
	1003170	1003880		+	ycbF	b0944	putative periplasmic pilini chaperone	5	4	1
1003991	1003991	1005001	1005019	+	pyrD	b0945	dihydro-orotate oxidase, FMN-linked	34	69	0.513864
1005126	1005175	1005717	1005771	+	zapC	b0946	FtsZ stabilizer	36	49	0.0500362
1006823	1006823	1005714	1005707	-	ycbX	b0947	putative 2Fe-2S cluster-containing protein; 6-N-hydroxylaminopurine resistance protein	95	94	1.3198e-05
1006964	1007067	1009175	1009186	+	rlmL	b0948	fused 23S rRNA m(2)G2445 and m(7)G2069 methyltransferase, SAM-dependent	86	100	1
1009187	1009187	1011094	1011222	+	uup	b0949	fused predicted transporter subunits of ABC superfamily: ATP-binding components	89	117	1
1011224	1011224	1012477	1012477	+	pqiA	b0950	paraquat-inducible membrane protein A	29	36	1
1012478	1012482	1014122		+	pqiB	b0951	paraquat-inducible protein B	44	60	0.0213091
	1014119	1014682	1014682	+	ymbA	b0952	hypothetical protein	55	73	0.000930965
1014938	1014938	1015105	1015111	+	rmf	b0953	ribosome modulation factor	255	105	2.70002e-79
1015693	1015693	1015175	1015008	-	fabA	b0954	beta-hydroxydecanoyl thioester dehydrase	1695	2701	0.876075
1017524	1017522	1015762	1015694	-	ycbZ	b0955	putative peptidase	91	124	1
1017708	1017708	1018160	1018191	+	matP	b0956	Ter macrodomain organizer matS-binding protein	80	74	1.06022e-08
1019353	1019276	1018236	1018208	-	ompA	b0957	outer membrane protein A (3a;II*;G;d)	11160	12794	0.027657
1019385			1019354	-	-	predicted RNA	-	3100	3863	0.0315919
1020142	1020142	1019633	1019445	-	sulA	b0958	SOS cell division inhibitor	57	55	9.61277e-07
1020361	1020361	1020990	1021054	+	sxy	b0959	required for expression of CRP-S-dependent promoters	22	18	1
1023109	1023106	1020953	1020942	-	yccS	b0960	inner membrane protein	28	35	1
1023571	1023571	1023125	1023122	-	yccF	b0961	inner membrane protein, DUF307 family	41	47	0.00118705
1023694	1023694	1025748	1025790	+	helD	b0962	DNA helicase IV	43	38	2.31528e-15
1026246	1026238	1025780	1025622	-	mgsA	b0963	methylglyoxal synthase	561	629	1
	1026996	1026334		-	yccT	b0964	hypothetical protein	2	1	1
1027169	1027169	1027582	1027645	+	yccU	b0965	putative CoA-binding protein	63	59	8.74704e-07
1027944	1027944	1027627	1027611	-	hspQ	b0966	heat shock protein involved in degradation of mutant DnaA; hemimethylated oriC DNA-binding protein	557	352	1.29966e-15
1029192	1029192	1028002	1027960	-	rlmI	b0967	23S rRNA m(5)C1962 methyltransferase, SAM-dependent	91	124	1
1029257	1029287	1029565	1029565	+	yccX	b0968	weak acylphosphatase	20	17	1
1029975	1029891	1029562	1029482	-	tusE	b0969	sulfurtransferase required for 2-thiolation step of mnm(5)-s(2)U34-tRNA synthesis	74	90	0.00202692
1030655	1030641	1029982	1029976	-	yccA	b0970	HflBKC-binding inner membrane protein, UPF0005 family	973	818	0.865801
1030935			1030848	-	serT	b0971	Ser tRNA	38	52	0.104053
	1031362	1032480		+	hyaA	b0972	hydrogenase 1, small subunit	0	0	1
	1032477	1034270		+	hyaB	b0973	hydrogenase 1, large subunit	0	0	1
	1034289	1034996		+	hyaC	b0974	hydrogenase 1, b-type cytochrome subunit	1	0	1
	1034993	1035580		+	hyaD	b0975	hydrogenase 1 maturation protease	3	2	1
	1035577	1035975		+	hyaE	b0976	putative HyaA chaperone	2	2	1
	1035972	1036829		+	hyaF	b0977	protein involved in nickel incorporation into hydrogenase-1 proteins	2	1	1
	1036963	1038507		+	appC	b0978	cytochrome bd-II oxidase, subunit I	2	2	1
	1038519	1039655		+	appB	b0979	cytochrome bd-II oxidase, subunit II	3	2	1
	1039668	1039760		+	yccB	b4592	hypothetical protein	10	10	1
	1039840	1041138	1041138	+	appA	b0980	phosphoanhydride phosphorylase	8	5	1
	1043433	1041253		-	etk	b0981	cryptic autophosphorylating protein tyrosine kinase Etk	10	11	1
	1043899	1043453		-	etp	b0982	phosphotyrosine-protein phosphatase	6	7	1
	1045026	1043887		-	gfcE	b0983	lipoprotein required for formation of the O-antigen capsule, predicted exopolysaccharide export protein	5	6	1
	1047168	1045072		-	gfcD	b0984	hypothetical protein	2	2	1
	1047914	1047168		-	gfcC	b0985	hypothetical protein	3	3	1
	1048555	1047911		-	gfcB	b0986	putative outer membrane lipoprotein	2	2	1
	1048967	1048662		-	gfcA	b0987	hypothetical protein	6	7	1
1049056	1049056	1049331		+	insA	b4516	IS1 repressor TnpA	18	17	1
	1049250	1049753		+	insB1	b0988	IS1 transposase B	8	7	1
1049819			1049687	-	-	predicted RNA	antisense: insB1	504	621	2.12396e-06
	1050398	1050186		-	cspH	b0989	stress protein, member of the CspA-family	1	1	1
	1050684	1050896		+	cspG	b0990	cold shock protein homolog, cold-inducible	16	12	1
1051070	1051070	1051300		+	ymcE	b0991	cold shock gene	71	52	9.15751e-15
	1051290	1051463	1051635	+	gnsA	b4517	multicopy suppressor of secG(Cs) and fabA6(Ts); predicted regulator of phosphatidylethanolamine synthesis	756	516	1.06569e-22
	1052585	1051512		-	yccM	b0992	putative 4Fe-4S membrane protein	1	1	1
	1055401	1052657		-	torS	b0993	hybrid sensory histidine kinase in two-component regulatory system with TorR	2	3	1
	1055484	1056512		+	torT	b0994	periplasmic sensory protein associated with the TorRS two-component regulatory system	2	3	1
1057177	1057177	1056485	1056471	-	torR	b0995	DNA-binding response regulator in two-component regulatory system with TorS	31	32	1
	1057307	1058479		+	torC	b0996	trimethylamine N-oxide (TMAO) reductase I, cytochrome c-type subunit	0	0	1
	1058479	1061025		+	torA	b0997	trimethylamine N-oxide (TMAO) reductase I, catalytic subunit	1	1	1
	1061022	1061621		+	torD	b0998	TorA-maturation chaperone	3	4	1
	1062078	1061773	1061760	-	cbpM	b0999	modulator of CbpA co-chaperone	86	66	1.34354e-13
1063001	1062998	1062078		-	cbpA	b1000	curved DNA-binding protein, DnaJ homologue that functions as a co-chaperone of DnaK	104	79	1.38859e-23
	1063259	1064515		+	yccE	b1001	hypothetical protein	1	1	1
1064808	1064808	1066049	1066049	+	agp	b1002	glucose-1-phosphatase/inositol phosphatase	118	122	1
1066314	1066314	1066087	1066087	-	yccJ	b1003	hypothetical protein	70	43	5.85134e-34
1066931	1066931	1066335	1066315	-	wrbA	b1004	NAD(P)H:quinone oxidoreductase	42	29	1
1067304	1067304	1067477	1067477	+	ymdF	b4518	hypothetical protein	22	19	1
	1069062	1067734		-	rutG	b1006	pyrimidine permease	3	2	1
	1069577	1069083		-	rutF	b1007	flavin:NADH reductase	1	1	1
	1070178	1069588		-	rutE	b1008	malonic semialdehyde reductase	0	0	1
	1070988	1070188		-	rutD	b1009	putative aminoacrylate hydrolase, reactive intermediate detoxification	1	0	1
	1071382	1070996		-	rutC	b1010	putative aminoacrylate deaminase, reactive intermediate detoxification	1	1	1
	1072086	1071394		-	rutB	b1011	ureidoacrylate amidohydrolase	0	0	1
	1073234	1072086		-	rutA	b1012	pyrimidine oxygenase, FMN-dependent	0	0	1
1073465	1073465	1074103	1074115	+	rutR	b1013	DNA-binding transcriptional repressor for rut operon	40	31	1
1078110	1078105	1074143	1073938	-	putA	b1014	fused DNA-binding transcriptional regulator/proline dehydrogenase/pyrroline-5-carboxylate dehydrogenase	326	381	0.515556
1078418	1078528	1080036	1080328	+	putP	b1015	proline:sodium symporter	209	469	0.157518
1081369	1081466	1082593	1082598	+	efeO	b1018	inactive ferrous ion transporter EfeUOB	27	30	1
1082599	1082599	1083870	1083876	+	efeB	b1019	deferrrochelatase, periplasmic	15	17	1
1084213	1084215	1085279	1085280	+	phoH	b1020	conserved protein with nucleoside triphosphate hydrolase domain	78	33	1.04665e-62
	1085742	1085329		-	pgaD	b1021	biofilm PGA synthase PgaCD, regulatory subunit; c-di-GMP-stimulated activity and dimerization	6	7	1
	1087069	1085744		-	pgaC	b1022	biofilm PGA synthase PgaCD, catalytic subunit; poly-beta-1,6-N-acetyl-D-glucosamine synthase; c-di-GMP-stimulated activity and dimerization	3	4	1
	1089080	1087062		-	pgaB	b1023	poly-beta-1,6-N-acetyl-D-glucosamine (PGA) N-deacetylase; deacetylase required for biofilm adhesin polysaccharide PGA export; outer membrane lipoprotein	3	3	1
	1091512	1089089		-	pgaA	b1024	biofilm adhesin polysaccharide PGA secretin; OM porin; poly-beta-1,6-N-acetyl-D-glucosamine export protein	5	5	1
1092099	1092099	1093457		+	ycdT	b1025	diguanylate cyclase, membrane-anchored	10	6	1
	1094364	1093498	1093498	-	insF1	b1026	IS3 transposase B	10	9	1
1094660	1094660	1094361		-	insE1	b1027	IS3 transposase A	24	19	1
	1095066	1096052		+	ycdU	b1029	putative inner membrane protein	0	0	1
1096875			1096788	-	serX	b1032	Ser tRNA	126	218	1
1097097	1097109	1098047	1098047	+	ghrA	b1033	glyoxylate/hydroxypyruvate reductase A	68	67	1.17657e-12
1098048	1098102	1098839	1098862	+	ycdX	b1034	alkaline phosphatase required for swarming	115	123	5.82686e-07
1098863	1098863	1099417	1099417	+	ycdY	b1035	YcdX chaperone, redox enzyme maturation protein (REMP) required for swarming	132	151	1.84417e-07
1099418	1099519	1100010	1100047	+	ycdZ	b1036	inner membrane protein, DUF1097 family	170	120	6.62165e-28
	1100907	1100074		-	csgG	b1037	curli production assembly/transport outer membrane lipoprotein	4	3	1
	1101350	1100934		-	csgF	b1038	outer membrane protein required for curli nucleation by CsgB	2	2	1
	1101764	1101375		-	csgE	b1039	curlin secretion specificity factor	3	3	1
	1102419	1101769	1101769	-	csgD	b1040	DNA-binding transcriptional activator for csgBA	8	6	1
	1103174	1103629		+	csgB	b1041	curlin nucleator protein, minor subunit in curli complex	1	0	1
	1103670	1104125		+	csgA	b1042	curlin subunit, amyloid curli fibers, cryptic	5	3	1
	1104184	1104516		+	csgC	b1043	curli assembly protein	1	0	1
	1104637	1104948	1104948	+	ymdA	b1044	hypothetical protein	8	5	1
1105043	1105043	1105576	1105577	+	ymdB	b1045	O-acetyl-ADP-ribose deacetylase; RNase III inhibitor during cold shock; putative cardiolipin synthase C regulatory subunit	15	14	1
1105578	1105578	1106999	1106999	+	clsC	b1046	stationary phase cardiolipin synthase 3	11	9	1
1108231	1108164	1107007	1106964	-	opgC	b1047	membrane protein required for succinylation of osmoregulated periplasmic glucans (OPGs)	18	25	1
1108548	1108558	1110093		+	opgG	b1048	osmoregulated periplasmic glucan (OPG) biosynthesis periplasmic protein	289	282	1
	1110086	1112629	1112751	+	opgH	b1049	membrane glycosyltransferase	166	175	1
	1112802	1113029		+	yceK	b1050	outer membrane integrity lipoprotein	6	6	1
1113404	1113404	1113030	1112969	-	msyB	b1051	multicopy suppressor of secY and secA	42	31	1
	1114713	1113487		-	mdtG	b1053	putative drug efflux system	5	5	1
1115805	1115805	1114885	1114805	-	waaM	b1054	lauryl-acyl carrier protein (ACP)-dependent acyltransferase	77	74	1.77067e-13
1116027	1116030	1117082	1117095	+	yceA	b1055	putative rhodanese-related sulfurtransferase	91	124	1
1117699	1117699	1117124	1117121	-	yceI	b1056	secreted protein	48	50	1.65403e-05
1118269	1118269	1117703		-	yceJ	b1057	putative cytochrome b561	9	7	1
	1118670	1118530		-	yceO	b1058	hypothetical protein	6	3	1
1119809	1119809	1118691	1118689	-	solA	b1059	N-methyltryptophan oxidase, FAD-binding	122	72	1.96257e-39
1120179	1120178	1119924	1119904	-	bssS	b1060	biofilm regulator	422	126	2.0633e-129
1120774	1120710	1120465	1120457	-	dinI	b1061	DNA damage-inducible protein I	85	112	0.0274714
1121830	1121830	1120784	1120776	-	pyrC	b1062	dihydro-orotase	79	179	0.0161424
1122600	1122496	1121936	1121936	-	yceB	b1063	lipoprotein, DUF1439 family	68	62	1.81559e-09
1123277	1123277	1122630	1122623	-	grxB	b1064	glutaredoxin 2 (Grx2)	162	109	4.6377e-32
	1124549	1123341		-	mdtH	b1065	multidrug resistance efflux transporter conferring overexpression resistance to norfloxacin and enoxacin	2	1	1
1124767	1124785	1125369	1125370	+	rimJ	b1066	ribosomal-protein-S5-alanine N-acetyltransferase	188	130	4.90957e-29
1125372	1125380	1126027	1126028	+	yceH	b1067	conserved protein, UPF0502 family	201	121	1.44797e-39
1126029	1126029	1126952	1126955	+	yceM	b1068	putative oxidoreductase with NAD(P)-binding Rossmann-fold domain	97	62	3.28926e-34
1126983	1127062	1128597	1128646	+	murJ	b1069	putative peptidoglycan lipid II flippase required for murein synthesis	23	36	1
1129053	1129053	1128637	1128637	-	flgN	b1070	export chaperone for FlgK and FlgL	23	15	1
1129412	1129351	1129058	1129058	-	flgM	b1071	anti-sigma factor for FliA (sigma 28)	27	17	1
1130086	1130086	1129427	1129427	-	flgA	b1072	assembly protein for flagellar basal-body periplasmic P ring	20	14	1
1130241	1130241	1130657	1130657	+	flgB	b1073	flagellar component of cell-proximal portion of basal-body rod	88	46	2.76648e-37
1130658	1130661	1131065	1131076	+	flgC	b1074	flagellar component of cell-proximal portion of basal-body rod	110	52	1.06956e-38
1131077	1131077	1131772	1131796	+	flgD	b1075	flagellar hook assembly protein	98	47	4.60804e-42
1131797	1131797	1133005	1133024	+	flgE	b1076	flagellar hook protein	92	46	3.6981e-60
1133025	1133025	1133780	1133812	+	flgF	b1077	flagellar component of cell-proximal portion of basal-body rod	55	28	9.56975e-31
1133847	1133952	1134734	1134735	+	flgG	b1078	flagellar component of cell-distal portion of basal-body rod	60	33	1.29207e-24
1134737	1134787	1135485	1135496	+	flgH	b1079	flagellar protein of basal-body outer-membrane L ring	20	12	1
	1135497	1136594		+	flgI	b1080	putative flagellar basal body protein	13	9	1
	1136594	1137535		+	flgJ	b1081	muramidase	10	7	1
	1137601	1139244		+	flgK	b1082	flagellar hook-filament junction protein 1	7	5	1
1139245	1139256	1140209	1140209	+	flgL	b1083	flagellar hook-filament junction protein	15	11	1
1143927	1143590	1140405	1140381	-	rne	b1084	fused ribonucleaseE: endoribonuclease/RNA-binding protein/RNA degradosome binding protein	350	294	0.484712
	1143725	1144045		+	yceQ	b1085	hypothetical protein	0	0	1
1144163	1144163	1145122	1145151	+	rluC	b1086	23S rRNA pseudouridine(955,2504,2580) synthase	104	136	1
1145818	1145818	1145234	1145191	-	yceF	b1087	Maf-like protein	76	80	4.78213e-08
1145812			1145980	+	psrD	b4418	-	311	474	0.00254983
1145981	1146017	1146538	1146538	+	yceD	b1088	conserved protein, DUF177 family	2826	4035	0.491552
1146539	1146590	1146763	1146843	+	rpmF	b1089	50S ribosomal subunit protein L32	6734	9152	0.626624
1146844	1146844	1147914	1147930	+	plsX	b1090	putative phosphate acyltransferase	259	355	1
1147932	1147982	1148935	1148935	+	fabH	b1091	3-oxoacyl-[acyl-carrier-protein] synthase III	320	416	1
1148936	1148951	1149880	1149880	+	fabD	b1092	malonyl-CoA-[acyl-carrier-protein] transacylase	567	654	1
1149881	1149893	1150627	1150777	+	fabG	b1093	3-oxoacyl-[acyl-carrier-protein] reductase	1411	1601	0.591522
1150778			1150798	+	-	predicted RNA	-	5551	6800	1
1150799	1150838	1151074	1151074	+	acpP	b1094	acyl carrier protein (ACP)	10294	11987	0.154131
1151075	1151162	1152403	1152435	+	fabF	b1095	3-oxoacyl-[acyl-carrier-protein] synthase II	957	1295	0.616893
1152523	1152523	1153332	1153334	+	pabC	b1096	4-amino-4-deoxychorismate lyase component of para-aminobenzoate synthase multienzyme complex	22	21	1
1153335	1153335	1154357		+	yceG	b1097	septation protein, ampicillin sensitivity	32	34	1
	1154347	1154988		+	tmk	b1098	thymidylate kinase	53	60	1.00288e-05
	1154985	1155989	1155998	+	holB	b1099	DNA polymerase III, delta prime subunit	44	50	3.5477e-07
1156000	1156000	1156797	1156837	+	ycfH	b1100	putative DNAse	70	96	6.18024e-05
1156989	1157092	1158525	1158544	+	ptsG	b1101	fused glucose-specific PTS enzymes: IIB component/IIC component	228	332	0.666276
	1160774	1158585		-	fhuE	b1102	ferric-rhodotorulic acid outer membrane transporter	5	2	1
1161100	1161108	1161467	1161469	+	hinT	b1103	purine nucleoside phosphoramidase, dadA activator protein	347	244	1.2207e-22
1161470	1161470	1161847	1161848	+	ycfL	b1104	hypothetical protein	319	217	2.71232e-28
1161851	1161861	1162502		+	lpoB	b1105	outer membrane lipoprotein	262	178	5.34274e-13
	1162483	1163307	1163307	+	thiK	b1106	thiamin kinase	82	66	7.00801e-19
1163308	1163318	1164343	1164343	+	nagZ	b1107	beta N-acetyl-glucosaminidase	113	96	4.39691e-09
1164344	1164366	1164908	1164965	+	ycfP	b1108	hypothetical protein	220	194	3.01095e-07
1165308	1165308	1166612	1166617	+	ndh	b1109	respiratory NADH dehydrogenase 2/cupric reductase	24	16	1
	1166822	1167361		+	ycfJ	b1110	hypothetical protein	2	1	1
1168055	1168055	1167423	1167365	-	ycfQ	b1111	repressor for bhsA(ycfR)	52	50	8.46089e-08
1168296	1168296	1168553	1168553	+	bhsA	b1112	biofilm, cell surface and signaling protein	20	8	1
1169597	1169597	1168635	1168629	-	ycfS	b1113	L,D-transpeptidase linking Lpp to murein	41	48	3.3749e-06
1173187	1173187	1169741	1169737	-	mfd	b1114	transcription-repair coupling factor	112	67	0.154561
	1174388	1173315		-	ycfT	b1115	inner membrane protein	0	0	1
1174650	1174650	1175849		+	lolC	b1116	lipoprotein-releasing system transmembrane protein	79	83	4.00169e-05
	1175842	1176543		+	lolD	b1117	outer membrane-specific lipoprotein transporter subunit	69	71	7.59104e-09
	1176543	1177787	1177815	+	lolE	b1118	lipoprotein-releasing system transmembrane protein	77	86	0.000828412
1177816	1177816	1178727	1178784	+	nagK	b1119	N-acetyl-D-glucosamine kinase	74	84	1.28277e-08
1178786	1178854	1179582	1179761	+	cobB	b1120	deacetylase of acs and cheY, chemotaxis regulator	96	97	7.37379e-12
	1180490	1179702		-	ycfZ	b1121	inner membrane protein	1	3	1
1181005	1180948	1180487		-	ymfA	b1122	conserved inner membrane protein	5	9	1
	1182052	1181006	1181006	-	potD	b1123	polyamine transporter subunit	349	452	1
	1182843	1182049		-	potC	b1124	polyamine transporter subunit	51	75	0.000720884
1183680	1183667	1182840		-	potB	b1125	polyamine transporter subunit	50	75	0.00110133
1184824	1184817	1183681	1183681	-	potA	b1126	polyamine transporter subunit	80	109	0.14946
1185055	1185067	1186293	1186293	+	pepT	b1127	peptidase T	48	31	1.22877e-23
1187463	1187463	1186342	1186341	-	ycfD	b1128	cupin superfamily protein	129	133	1
	1188999	1187539	1187464	-	phoQ	b1129	sensory histidine kinase in two-component regulatory system with PhoP	76	66	1.69493e-09
1189671	1189670	1188999		-	phoP	b1130	DNA-binding response regulator in two-component regulatory system with PhoQ	195	163	8.98944e-08
1191209	1191209	1189839	1189839	-	purB	b1131	adenylosuccinate lyase	183	403	0.133947
1191854	1191854	1191213	1191210	-	hflD	b1132	putative lysogenization regulator	146	211	1
1192996	1192996	1191890	1191864	-	mnmA	b1133	tRNA(Gln,Lys,Glu) U34 2-thiouridylase, first step in mnm(5)-s(2)U34-tRNA synthesis	166	204	1
1193511	1193511	1193050	1192997	-	nudJ	b1134	bifunctional thiamin pyrimidine pyrophosphate hydrolase/ thiamin pyrophosphate hydrolase	35	36	1
1194174	1194174	1193521	1193512	-	rluE	b1135	23S rRNA pseudouridine(2457) synthase	34	33	1
1194231	1194346	1195596	1195628	+	icd	b1136	e14 prophage; isocitrate dehydrogenase, specific for NADP+	1798	2244	0.214774
	1196755	1196090	1196056	-	ymfD	b1137	e14 prophage; predicted SAM-dependent methyltransferase	43	50	0.000103456
1197460	1197460	1196756		-	ymfE	b1138	e14 prophage; predicted inner membrane protein	35	52	0.0401249
1197918	1197918	1198811	1198817	+	lit	b1139	e14 prophage; cell death peptidase, inhibitor of T4 late gene expression	15	19	1
	1200029	1198902		-	intE	b1140	e14 prophage; predicted integrase	4	3	1
	1200255	1200010		-	xisE	b1141	e14 prophage; predicted excisionase	4	3	1
1200720	1200720	1201061	1201080	+	ymfI	b1143	e14 prophage; putative protein	69	55	6.53806e-14
	1201307	1200999		-	ymfJ	b1144	e14 prophage; putative protein	5	5	1
1202156	1202156	1201482	1201482	-	cohE	b1145	e14 prophage; repressor protein phage e14	110	110	5.76929e-12
	1202247	1202447		+	croE	b1146	e14 prophage; predicted DNA-binding transcriptional regulator	1	1	1
	1202491	1203048		+	ymfL	b1147	e14 prophage; predicted DNA-binding transcriptional regulator	1	0	1
	1203045	1203383		+	ymfM	b1148	e14 prophage; putative protein	1	1	1
	1204772	1204954		+	ymfR	b1150	e14 prophage; putative protein	0	0	1
	1206136	1206720		+	ymfQ	b1153	prohage e14 tail protein homolog	0	0	1
	1206724	1207353		+	stfP	b1154	e14 prophage; putative protein	0	0	1
	1207355	1207768		+	tfaP	b1155	e14 prophage; putative protein	2	1	1
	1208342	1207740		-	tfaE	b1156	e14 prophage; predicted tail fiber assembly protein	2	1	1
	1208908	1209462		+	pinE	b1158	e14 prophage; site-specific DNA recombinase	1	1	1
1209569	1209569	1210402	1210402	+	mcrA	b1159	e14 prophage; 5-methylcytosine-specific restriction endonuclease B	25	17	1
	1211226	1210903		-	iraM	b1160	RpoS stabilzer during Mg starvation, anti-RssB factor	7	6	1
1212330	1212330	1211926	1211926	-	ycgX	b1161	hypothetical protein	18	19	1
1213282	1213282	1212551	1212506	-	bluR	b1162	repressor of blue light-responsive genes	82	67	1.31564e-15
1214698	1214698	1213487	1213487	-	bluF	b1163	anti-repressor for YcgE, blue light-responsive; FAD-binding; has c-di-GMP phosphodiesterase-like EAL domain, but does not degrade c-di-GMP	9	8	1
1215012	1215012	1215248	1215290	+	ycgZ	b1164	RcsB connector protein for regulation of biofilm and acid-resistance	41	20	1
1215291	1215291	1215563	1215563	+	ymgA	b1165	RcsB connector protein for regulation of biofilm	42	18	1
	1215592	1215858	1215858	+	ariR	b1166	RcsB connector protein for regulation of biofilm and acid-resistance	29	10	1
1215971	1215971	1216219		+	ymgC	b1167	hypothetical protein	20	7	1
	1216551	1218074		+	ycgG	b1168	putative membrane-anchored cyclic-di-GMP phosphodiesterase	1	0	1
1218206	1218206	1218424	1218424	+	ymgF	b4520	inner membrane division septum protein	23	22	1
1221866	1221857	1221528	1221528	-	ymgD	b1171	hypothetical protein	14	16	1
1222211	1222211	1221867	1221867	-	ymgG	b1172	conserved protein, UPF0757 family	11	14	1
	1222386	1222213		-	ymgI	b4593	hypothetical protein	1	1	1
	1222487	1222672		+	ymgJ	b4594	hypothetical protein	0	0	1
1223771	1223768	1223502	1223371	-	minE	b1174	cell division topological specificity factor	983	875	0.883023
1224592	1224584	1223772	1223772	-	minD	b1175	membrane ATPase of the MinC-MinD-MinE system	906	778	0.812698
1224607			1224593	-	-	predicted RNA	-	705	720	1.2584e-06
1225319	1225303	1224608	1224608	-	minC	b1176	cell division inhibitor	446	442	1
1225760	1225823	1226191	1226253	+	ycgJ	b1177	hypothetical protein	63	54	1.09174e-09
1226695	1226695	1226294	1226294	-	pliG	b1178	hypothetical protein	69	40	1.06696e-33
1226937	1226937	1227230	1227293	+	ycgL	b1179	hypothetical protein	202	171	5.37091e-15
1227295	1227302	1227961	1227961	+	ycgM	b1180	putative isomerase/hydrolase	108	77	4.43769e-23
1227962	1228038	1228499	1228581	+	ycgN	b1181	UPF0153 family cysteine cluster protein, function unknown	66	68	3.25117e-06
	1229617	1228706		-	hlyE	b1182	hemolysin E	1	1	1
	1229990	1230409		+	umuD	b1183	DNA polymerase V, subunit D	3	4	1
	1230409	1231677		+	umuC	b1184	DNA polymerase V, subunit C	2	2	1
1232398	1232253	1231723	1231669	-	dsbB	b1185	oxidoreductase that catalyzes reoxidation of DsbA protein disulfide isomerase I	110	117	1.66373e-10
1233944	1233940	1232399	1232399	-	nhaB	b1186	sodium:proton antiporter	113	150	1
1234161	1234161	1234880	1234899	+	fadR	b1187	DNA-binding transcriptional dual regulator of fatty acid metabolism	103	136	0.00816914
1236464	1236464	1234932	1234932	-	ycgB	b1188	hypothetical protein	11	5	1
1236771	1236794	1238092	1238101	+	dadA	b1189	D-amino acid dehydrogenase	910	1019	0.517429
1238102	1238102	1239172	1239625	+	dadX	b1190	alanine racemase 2, PLP-binding	594	669	0.98947
1241309	1241294	1239558	1239558	-	cvrA	b1191	putative cation/proton antiporter	24	16	1
1242303	1242303	1241389	1241373	-	ldcA	b1192	murein tetrapeptide carboxypeptidase; LD-carboxypeptidase A	31	28	1
1242403	1242403	1243014	1243097	+	emtA	b1193	lytic murein endotransglycosylase E	79	71	2.14174e-11
	1243750	1243016		-	ycgR	b1194	flagellar velocity braking protein, c-di-GMP-regulated	2	2	1
	1243951	1244205		+	ymgE	b1195	putative inner membrane protein	3	1	1
	1244383	1244823		+	ycgY	b1196	hypothetical protein	2	1	1
1246601	1246599	1244902	1244897	-	treA	b1197	periplasmic trehalase	17	15	1
1248337	1248337	1246919	1246744	-	dhaM	b1198	fused predicted dihydroxyacetone-specific PTS enzymes: HPr component/EI component	338	303	0.781783
1248980	1248980	1248348	1248338	-	dhaL	b1199	dihydroxyacetone kinase, C-terminal domain	454	366	0.517429
1250111	1250061	1248991	1248981	-	dhaK	b1200	dihydroxyacetone kinase, PTS-dependent, dihydroxyacetone-binding subunit	474	390	0.630371
1250289	1250289	1252208	1252208	+	dhaR	b1201	DNA-binding transcription activator of the dhaKLM operon	35	14	1
	1255175	1252308		-	ycgV	b1202	putative adhesin	4	3	1
1257035	1257035	1255944	1255879	-	ychF	b1203	catalase inhibitor protein; ATPase, K+-dependent, ribosome-associated	306	408	1
1257736	1257736	1257152	1257036	-	pth	b1204	peptidyl-tRNA hydrolase	85	106	1.08867e-06
1257992	1258014	1258292	1258391	+	ychH	b1205	putative inner membrane protein	156	185	2.06732e-06
1260150	1260026	1258347	1258342	-	dauA	b1206	C4-dicarboxylic acid transporter	24	42	0.0305728
1261248	1261098	1260151	1260151	-	prs	b1207	phosphoribosylpyrophosphate synthase	709	1275	1
	1262100	1261249	1261249	-	ispE	b1208	4-diphosphocytidyl-2-C-methylerythritol kinase	105	126	0.00475249
1262730	1262723	1262100		-	lolB	b1209	lipoprotein localization factor	112	110	5.00127e-13
1262877	1262937	1264193	1264193	+	hemA	b1210	glutamyl tRNA reductase	67	68	4.06053e-10
1264194	1264235	1265317		+	prfA	b1211	peptide chain release factor RF-1	63	77	2.36612e-06
	1265317	1266150		+	prmC	b1212	N5-glutamine methyltransferase, modifies release factors RF-1 and RF-2	27	38	0.0340058
	1266147	1266539	1266542	+	ychQ	b1213	putative inner membrane protein, SIRB family	24	28	1
1266543	1266543	1267352	1267352	+	ychA	b1214	hypothetical protein	139	140	6.70902e-05
1267353	1267388	1268242	1268545	+	kdsA	b1215	3-deoxy-D-manno-octulosonate 8-phosphate synthase	312	362	0.981284
	1268498	1268391		-	ldrA	b4419	toxic polypeptide, small	4	5	1
1268546			1268612	+	rdlA	b4420	-	66	106	0.378578
	1269033	1268926		-	ldrB	b4421	toxic polypeptide, small	4	4	1
1269081			1269146	+	rdlB	b4422	-	0	1	1
	1269568	1269461		-	ldrC	b4423	toxic polypeptide, small	5	5	1
1269616			1269683	+	rdlC	b4424	-	0	1	1
1271072	1271072	1269972	1269920	-	chaA	b1216	calcium/sodium:proton antiporter	161	159	1
1271342	1271342	1271572	1271572	+	chaB	b1217	cation transport regulator	10	7	1
1271720	1271730	1272425	1272425	+	chaC	b1218	cation transport regulator	16	12	1
1272824	1272822	1272469	1272383	-	ychN	b1219	hypothetical protein	214	211	2.21242e-12
1273007	1273007	1274401	1274401	+	ychO	b1220	putative invasin	10	7	1
	1275052	1274402	1274355	-	narL	b1221	DNA-binding response regulator in two-component regulatory system with NarX (or NarQ)	77	83	6.11629e-09
1276841	1276841	1275045		-	narX	b1222	sensory histidine kinase in two-component regulatory system with NarL	23	25	1
	1277180	1278571		+	narK	b1223	nitrate/nitrite transporter	1	0	1
	1279087	1282830		+	narG	b1224	nitrate reductase 1, alpha subunit	3	2	1
	1282827	1284365		+	narH	b1225	nitrate reductase 1, beta (Fe-S) subunit	3	3	1
	1284362	1285072		+	narJ	b1226	molybdenum-cofactor-assembly chaperone subunit (delta subunit) of nitrate reductase 1	4	3	1
	1285072	1285749		+	narI	b1227	nitrate reductase 1, gamma (cytochrome b(NR)) subunit	3	2	1
1286459			1286289	-	rttR	b4425	-	101	145	0.206369
1286466	1286399	1286310		-	tpr	b1229	protamine-like protein	41	65	0.393794
1286551			1286467	-	tyrV	b1230	Tyr tRNA	512	763	0.000693429
1286845			1286761	-	tyrT	b1231	Tyr tRNA	302	447	0.0288995
1287896	1287847	1287005	1286846	-	purU	b1232	formyltetrahydrofolate hydrolase	126	180	0.837587
1288355	1288355	1287897	1287897	-	ychJ	b1233	conserved protein, UPF0225 family	82	92	5.02055e-06
1288362	1288468	1289373	1289409	+	rssA	b1234	putative phospholipase, patatin-like family	44	44	4.11257e-08
1289417	1289465	1290478	1290478	+	rssB	b1235	response regulator binding RpoS to initiate proteolysis by ClpXP; required for the PcnB-degradosome interaction during stationary phase	33	28	1
1290553	1290680	1291588	1291618	+	galU	b1236	glucose-1-phosphate uridylyltransferase	390	369	1
1292170	1292145	1291732	1291633	-	hns	b1237	global DNA-binding transcriptional dual regulator H-NS	4165	4567	0.276117
1292750	1292750	1293367	1293502	+	tdk	b1238	thymidine kinase/deoxyuridine kinase	79	84	6.93454e-09
1297509	1297344	1294669	1294567	-	adhE	b1241	fused acetaldehyde-CoA dehydrogenase/iron-dependent alcohol dehydrogenase/pyruvate-formate lyase deactivase	907	499	0.00930424
1297732	1297821	1298468	1298468	+	ychE	b1242	putative inner membrane protein	32	29	1
1298739	1299206	1300837	1300837	+	oppA	b1243	oligopeptide transporter subunit	845	959	0.462264
1300838	1300923	1301843	1301843	+	oppB	b1244	oligopeptide transporter subunit	129	199	0.55484
1301844	1301858	1302766	1302766	+	oppC	b1245	oligopeptide transporter subunit	209	267	1
1302767	1302778	1303791		+	oppD	b1246	oligopeptide transporter subunit	334	416	1
	1303788	1304792	1304804	+	oppF	b1247	oligopeptide transporter subunit	344	454	1
1305208	1305174	1304845	1304827	-	yciU	b1248	conserved protein, UPF0263 family	120	104	1.33228e-10
1306669	1306669	1305209	1305209	-	clsA	b1249	cardiolipin synthase 1	96	73	6.55942e-10
1306812	1306812	1306985	1306996	+	yciY	b4595	hypothetical protein	84	104	0.000730352
1308293	1308293	1307040	1307027	-	kch	b1250	voltage-gated potassium channel	34	20	1
1308889	1308889	1308593	1308510	-	yciI	b1251	putative enzyme	241	145	6.44986e-30
1309113	1309113	1309832	1309835	+	tonB	b1252	membrane spanning protein in TonB-ExbB-ExbD transport complex	91	86	4.28294e-14
1310270	1310270	1309872	1309872	-	yciA	b1253	acyl-CoA esterase	91	126	0.000869017
1310943	1310914	1310375	1310308	-	yciB	b1254	putative inner membrane protein	100	111	3.7515e-09
1311687	1311687	1310944	1310944	-	yciC	b1255	inner membrane protein, UPF0259 family	73	75	2.49663e-10
1312044	1312044	1312682	1312688	+	ompW	b1256	outer membrane protein W	9	16	1
	1313248	1312742		-	yciE	b1257	putative rubrerythrin/ferritin-like metal-binding protein	6	7	1
	1313794	1313294		-	yciF	b1258	putative rubrerythrin/ferritin-like metal-binding protein	1	1	1
	1314059	1313880		-	yciG	b1259	hypothetical protein	1	0	1
	1315246	1314440	1314436	-	trpA	b1260	tryptophan synthase, alpha subunit	69	39	5.33489e-28
1316450	1316439	1315246		-	trpB	b1261	tryptophan synthase, beta subunit	55	32	2.70652e-30
1317812	1317809	1316451	1316451	-	trpC	b1262	fused indole-3-glycerolphosphate synthetase/N-(5-phosphoribosyl)anthranilate isomerase	19	15	1
	1319408	1317813		-	trpD	b1263	fused glutamine amidotransferase (component II) of anthranilate synthase/anthranilate phosphoribosyl transferase	4	3	1
	1320970	1319408		-	trpE	b1264	component I of anthranilate synthase	1	1	1
	1321106	1321062		-	trpL	b1265	trp operon leader peptide	2	1	1
1321244	1321244	1322125		+	yciV	b1266	hypothetical protein	49	52	1.28351e-07
	1322122	1322742	1322769	+	yciO	b1267	putative RNA binding protein	96	92	1.4413e-12
	1322770	1324665		+	yciQ	b1268	putative inner membrane protein	8	7	1
1324791	1324876	1325751	1325764	+	rluB	b1269	23S rRNA pseudouridine(2605) synthase	75	136	1
	1326381	1325791	1325638	-	btuR	b1270	cob(I)alamin adenolsyltransferase/cobinamide ATP-dependent adenolsyltransferase	79	64	8.80108e-14
1327147	1327136	1326378		-	yciK	b1271	putative oxoacyl-(acyl carrier protein) reductase, EmrKY-TolC system	85	73	2.40027e-16
1327356	1327356	1328405	1328407	+	sohB	b1272	putative inner membrane peptidase; multicopy suppressor of htrA(degP)	75	69	9.98832e-15
1328694	1328692	1328441	1328324	-	yciN	b1273	DUF2498 protein YciN	326	284	4.08201e-17
1328886	1329072	1331669	1331685	+	topA	b1274	DNA topoisomerase I, omega subunit	306	232	0.729988
1331871	1331879	1332853	1332873	+	cysB	b1275	DNA-binding transcriptional dual regulator, O-acetyl-L-serine-binding	160	143	0.567453
1333174	1333184	1333312	1333312	+	ymiA	b4522	hypothetical protein	65	62	1.71147e-09
1333313	1333315	1333482	1333675	+	yciX	b4523	hypothetical protein	115	114	2.10678e-07
1333853	1333855	1336530	1336530	+	acnA	b1276	aconitate hydratase 1	61	42	7.60274e-13
1337184	1337184	1336594	1336488	-	ribA	b1277	GTP cyclohydrolase II	137	168	0.00245203
1337354	1337354	1338118	1338122	+	pgpB	b1278	phosphatidylglycerophosphatase B	25	25	1
1338158	1338267	1338575	1338575	+	yciS	b1279	DUF1049 family inner membrane protein, function unknown	227	161	1.25262e-22
1338576	1338582	1339751	1339751	+	yciM	b1280	TPR-repeats-containing protein	97	73	1.97392e-21
1339945	1339945	1340682		+	pyrF	b1281	orotidine-5'-phosphate decarboxylase	66	94	0.000168654
	1340682	1341008	1341019	+	yciH	b1282	initiation factor function partial mimic, SUI1 family	48	75	0.621411
1341352	1341352	1341134	1341055	-	osmB	b1283	lipoprotein	31	21	1
1342459	1342370	1341621	1341603	-	yciT	b1284	global regulator of transcription; DeoR family	134	137	2.59792e-05
1342633	1342633	1342460	1342460	-	yciZ	b4596	hypothetical protein	52	43	1.40874e-13
1344766	1344766	1342781	1342781	-	gmr	b1285	cyclic-di-GMP phosphodiesterase; csgD regulator; modulator of Rnase II stability	26	20	1
	1344820	1344924		+	ymiB	b4672	hypothetical protein	3	1	1
1347003	1346936	1345002	1344988	-	rnb	b1286	ribonuclease II	200	329	0.529814
	1348131	1347004		-	yciW	b1287	putative oxidoreductase	8	9	1
1349137	1349063	1348275	1348132	-	fabI	b1288	enoyl-[acyl-carrier-protein] reductase, NADH-dependent	1130	1383	0.707095
	1349784	1349431		-	ycjD	b1289	hypothetical protein	6	8	1
1350659	1350658	1349852	1349832	-	sapF	b1290	antimicrobial peptide transport ABC system ATP-binding protein	40	52	0.000598343
	1351652	1350660	1350660	-	sapD	b1291	antimicrobial peptide transport ABC system ATP-binding protein	58	70	1.78557e-07
	1352542	1351652		-	sapC	b1292	antimicrobial peptide transport ABC transporter permease	28	35	1
	1353494	1352529		-	sapB	b1293	antimicrobial peptide transport ABC transporter permease	41	46	2.75724e-06
1355134	1355134	1353491		-	sapA	b1294	antimicrobial peptide transport ABC transporter periplasmic binding protein	61	71	0.00216324
1355692	1355692	1355447	1355135	-	ymjA	b1295	hypothetical protein	41	45	6.41184e-05
	1357211	1355826		-	puuP	b1296	putrescine importer	4	3	1
1358932	1358932	1357514	1357416	-	puuA	b1297	gamma-Glu-putrescine synthase	24	13	1
1359144	1359144	1359908	1359908	+	puuD	b1298	gamma-Glu-GABA hydrolase	14	14	1
1359909	1359935	1360492	1360514	+	puuR	b1299	DNA-binding transcriptional repressor for the puu divergon	37	35	1
	1360767	1362254		+	puuC	b1300	gamma-Glu-gamma-aminobutyraldehyde dehydrogenase, NAD(P)H-dependent	2	1	1
	1362256	1363536		+	puuB	b1301	gamma-Glu-putrescine oxidase, FAD/NAD(P)-binding	1	1	1
	1363574	1364839		+	puuE	b1302	GABA aminotransferase, PLP-dependent	1	1	1
1365936	1365936	1364959	1364954	-	pspF	b1303	DNA-binding transcriptional activator	27	19	1
1366103	1366103	1366771	1366772	+	pspA	b1304	regulatory protein for phage-shock-protein operon	113	103	1.44418e-15
1366777	1366825	1367049		+	pspB	b1305	DNA-binding transcriptional regulator of psp operon	41	26	1
	1367049	1367408	1367416	+	pspC	b1306	DNA-binding transcriptional activator	36	22	1
1367417	1367417	1367638	1367669	+	pspD	b1307	peripheral inner membrane phage-shock protein	22	13	1
1367713	1367713	1368027	1368045	+	pspE	b1308	thiosulfate:cyanide sulfurtransferase (rhodanese)	298	396	0.169603
	1368240	1369919		+	ycjM	b1309	putative glucosyltransferase	8	8	1
1369933	1369933	1371225		+	ycjN	b1310	putative sugar transporter subunit: periplasmic-binding component of ABC superfamily	11	5	1
	1371246	1372127		+	ycjO	b1311	putative sugar transporter subunit: membrane component of ABC superfamily	4	2	1
	1372114	1372956		+	ycjP	b1312	putative sugar transporter subunit: membrane component of ABC superfamily	5	2	1
	1372987	1374039		+	ycjQ	b1313	putative oxidoreductase, Zn-dependent and NAD(P)-binding	6	3	1
	1374058	1374846	1374846	+	ycjR	b1314	putative enzyme	7	3	1
	1374856	1375911		+	ycjS	b1315	putative oxidoreductase, NADH-binding	4	2	1
	1375908	1378175		+	ycjT	b1316	putative hydrolase	2	1	1
	1378172	1378831		+	ycjU	b1317	beta-phosphoglucomutase	0	0	1
	1379971	1380876		+	ompG	b1319	outer membrane porin G	0	0	1
1381985	1381985	1380987	1380979	-	ycjW	b1320	putative DNA-binding transcriptional regulator	26	23	1
1382141	1382141	1383538		+	ycjX	b1321	conserved protein with nucleoside triphosphate hydrolase domain	91	20	9.17646e-234
	1383535	1384596	1384596	+	ycjF	b1322	inner membrane protein, UPF0283 family	59	12	0
1384744	1384744	1386285	1386293	+	tyrR	b1323	DNA-binding transcriptional dual regulator, tyrosine-binding	115	113	1
1386856	1386835	1386329	1386182	-	tpx	b1324	lipid hydroperoxide peroxidase	2216	2040	0.493124
1386883	1386954	1387919	1387919	+	ycjG	b1325	L-Ala-D/L-Glu epimerase	23	28	1
1388622	1388622	1387894	1387894	-	mpaA	b1326	murein peptide amidase A	37	30	1
	1389877	1388957		-	ycjY	b1327	putative hydrolase	4	2	1
1390015	1390015	1390914	1390914	+	ycjZ	b1328	putative DNA-binding transcriptional regulator	22	18	1
1391251	1391251	1392864	1392920	+	mppA	b1329	murein tripeptide (L-ala-gamma-D-glutamyl-meso-DAP) transporter subunit	101	135	1
1393946	1393946	1392915	1392908	-	ynaI	b1330	mechanosensitive channel protein, very small conductance	48	45	1.29926e-10
1394071	1394100	1395116	1395295	+	insH1	b1331	IS5 transposase and trans-activator	522	574	1
1395367	1395389	1395646	1395859	+	ynaJ	b1332	putative inner membrane protein, DUF2534 family	410	364	7.1252e-10
1396657	1396646	1395696	1395677	-	uspE	b1333	stress-induced protein	161	119	1.16018e-10
1397552	1397550	1396798	1396707	-	fnr	b1334	DNA-binding transcriptional dual regulator, global regulator of anaerobic growth	583	657	1
1398260	1398260	1397745	1397725	-	ogt	b1335	O-6-alkylguanine-DNA:cysteine-protein methyltransferase	25	22	1
	1399797	1398271		-	abgT	b1336	p-aminobenzoyl-glutamate transporter; membrane protein	1	1	1
	1401279	1399834		-	abgB	b1337	p-aminobenzoyl-glutamate hydrolase, B subunit	1	1	1
	1402589	1401279		-	abgA	b1338	p-aminobenzoyl-glutamate hydrolase, A subunit	1	1	1
1402765	1402765	1403673	1403673	+	abgR	b1339	putative DNA-binding transcriptional regulator of abgABT operon	16	19	1
1403775			1403680	-	mcaS	b4426	-	4	6	1
1404003	1404003	1404566	1404568	+	smrA	b1340	DNA endonuclease	33	37	1
1405819	1405819	1404587	1404587	-	ydaM	b1341	diguanylate cyclase, csgD regulator	13	7	1
1406074	1406074	1407057	1407110	+	ydaN	b1342	putative Zn(II) transporter	41	33	1
1407153			1407274	+	fnrS	b4699	-	18	12	1
1407535	1407535	1408908	1408908	+	dbpA	b1343	ATP-dependent RNA helicase, specific for 23S rRNA	12	15	1
1410023	1409972	1409037	1409032	-	ttcA	b1344	tRNA 2-thiocytidine biosynthesis protein	95	120	0.0146847
	1411259	1410024		-	intR	b1345	Rac prophage; integrase	6	7	1
	1411476	1411261		-	ydaQ	b1346	Rac prophage; conserved protein	0	0	1
	1411764	1411555		-	rcbA	b1347	double-strand break reduction protein, Rac prophage	1	1	1
	1411951	1411757		-	ralR	b1348	Rac prophage; restriction alleviation protein	1	0	1
	1412817	1412008		-	recT	b1349	Rac prophage; recombination and repair protein	5	3	1
	1415410	1412810		-	recE	b1350	Rac prophage; exonuclease VIII, 5' -> 3' specific dsDNA exonuclease	1	1	1
	1415787	1415512		-	racC	b1351	Rac prophage; putative protein	0	0	1
	1416032	1415862		-	ydaE	b4526	Rac prophage; conserved protein	0	0	1
	1416253	1416032		-	kilR	b1352	Rac prophage; inhibitor of ftsZ, killing protein	0	0	1
	1416695	1417183		+	sieB	b1353	Rac prophage; phage superinfection exclusion protein	4	3	1
	1417335	1417180		-	ydaF	b4527	Rac prophage; putative protein	1	1	1
	1417480	1417346		-	ydaG	b1355	Rac prophage; putative protein	1	1	1
1418265	1418265	1417789	1417720	-	racR	b1356	Rac prophage; predicted DNA-binding transcriptional regulator	114	118	2.57885e-10
	1418389	1418685		+	ydaS	b1357	Rac prophage; predicted DNA-binding transcriptional regulator	2	1	1
	1418708	1419130		+	ydaT	b1358	Rac prophage; putative protein	2	2	1
	1419143	1420000		+	ydaU	b1359	Rac prophage; conserved protein	2	2	1
	1420007	1420753		+	ydaV	b1360	Rac prophage; predicted DNA replication protein	1	1	1
	1421424	1421609		+	rzoR	b4528	Rac prophage; predicted lipoprotein	1	1	1
1421806	1421806	1423263	1423263	+	trkG	b1363	Rac prophage; potassium transporter subunit	17	14	1
	1423401	1423664		+	ynaK	b1365	Rac prophage; conserved protein	3	2	1
	1427073	1430435		+	stfR	b1372	Rac prophage; predicted tail fiber protein	1	1	1
	1430435	1431010		+	tfaR	b1373	Rac prophage; predicted tail fiber assembly protein	2	2	1
	1431698	1431108		-	pinR	b1374	Rac prophage; predicted site-specific recombinase	2	1	1
	1432248	1432015		-	ynaE	b1375	cold shock protein, function unknown, Rac prophage	2	1	1
1433643	1433643	1433209	1433208	-	uspF	b1376	stress-induced protein, ATP-binding protein	71	72	1.94005e-06
	1434917	1433784		-	ompN	b1377	outer membrane pore protein N, non-specific	0	0	1
1435145			1435253	+	micC	b4427	-	0	0	1
1438815	1438808	1435284	1435278	-	ydbK	b1378	fused predicted pyruvate-flavodoxin oxidoreductase: conserved protein/conserved protein/FeS binding protein	78	69	1
1439082	1439082	1439348	1439588	+	ydbJ	b4529	putative lipoprotein, DUF333 family	102	116	0.000116954
1439767	1439767	1439345	1439345	-	hslJ	b1379	heat-inducible lipoprotein involved in novobiocin resistance	14	13	1
1440867	1440867	1439878	1439878	-	ldhA	b1380	fermentative D-lactate dehydrogenase, NAD-dependent	38	16	1
1441075	1441075	1443714		+	ydbH	b1381	hypothetical protein	26	29	1
	1443711	1443896	1443903	+	ynbE	b1382	lipoprotein	31	34	1
1443904	1443904	1444230	1444271	+	ydbL	b1383	hypothetical protein	36	36	1
1445315	1445307	1444402	1444317	-	feaR	b1384	DNA-binding transcriptional activator for tynA and feaB	40	71	0.0484253
	1445543	1447042		+	feaB	b1385	phenylacetaldehyde dehydrogenase	11	8	1
	1449373	1447100		-	tynA	b1386	tyramine oxidase, copper-requiring	2	2	1
	1451666	1449621		-	paaZ	b1387	fused oxepin-CoA hydrolase/3-oxo-5,6-dehydrosuberyl-CoA semialdehyde dehydrogenase	0	0	1
1451951	1451951	1452880		+	paaA	b1388	ring 1,2-phenylacetyl-CoA epoxidase subunit	9	8	1
1452892	1452892	1453179	1453179	+	paaB	b1389	ring 1,2-phenylacetyl-CoA epoxidase possible subunit, not required for in vitro activity	12	8	1
	1453188	1453934	1453934	+	paaC	b1390	ring 1,2-phenylacetyl-CoA epoxidase subunit	9	6	1
	1453949	1454446		+	paaD	b1391	ring 1,2-phenylacetyl-CoA epoxidase subunit	9	5	1
1454454	1454454	1455524		+	paaE	b1392	ring 1,2-phenylacetyl-CoA epoxidase, NAD(P)H oxidoreductase component	8	4	1
	1455521	1456288		+	paaF	b1393	2,3-dehydroadipyl-CoA hydratase	6	3	1
	1456288	1457076		+	paaG	b1394	1,2-epoxyphenylacetyl-CoA isomerase, oxepin-CoA-forming	4	2	1
	1457078	1458505		+	paaH	b1395	3-hydroxyadipyl-CoA dehydrogenase, NAD+-dependent	3	2	1
	1458495	1458917		+	paaI	b1396	thioesterase, most active with ring-hydroxylated phenylacetyl-coenzyme A thioesters	5	2	1
	1458917	1460122	1460122	+	paaJ	b1397	3-oxoadipyl-CoA/3-oxo-5,6-dehydrosuberyl-CoA thiolase	20	28	1
1460123	1460149	1461462	1461463	+	paaK	b1398	phenylacetyl-CoA ligase	26	35	1
1461514	1461563	1462513		+	paaX	b1399	DNA-binding transcriptional repressor of phenylacetic acid degradation paa operon, phenylacetyl-CoA inducer	37	36	1
	1462495	1463085	1463107	+	paaY	b1400	putative hexapeptide repeat acetyltransferase	51	53	3.60335e-06
	1463254	1463189		-	ynbG	b4674	hypothetical protein	0	0	1
	1466850	1465945	1465945	-	insD1	b1402	IS2 transposase TnpB	20	14	1
1467173	1467173	1466808		-	insC1	b1403	IS2 repressor TnpA	27	18	1
1467382	1467382	1468533	1468533	+	insI1	b1404	IS30 transposase	22	15	1
1472245	1472245	1473105	1473105	+	ydbC	b1406	putative oxidoreductase, NAD(P)-binding	15	15	1
	1473168	1475474		+	ydbD	b1407	putative PF10971 family periplasmic methylglyoxal resistance protein	1	1	1
	1475645	1476250		+	ynbA	b1408	inner membrane protein	0	0	1
	1476250	1477146		+	ynbB	b1409	putative CDP-diglyceride synthase	0	0	1
	1477162	1478919		+	ynbC	b1410	putative hydrolase	2	2	1
	1478933	1480225		+	ynbD	b1411	putative phosphatase inner membrane protein	2	3	1
1480884	1480884	1480279	1480273	-	azoR	b1412	NADH-azoreductase, FMN-dependent	61	50	7.57663e-11
1481085	1481085	1484987	1484987	+	hrpA	b1413	putative ATP-dependent helicase	39	39	1
1485259	1485259	1486059	1486059	+	ydcF	b1414	conserved SAM-binding protein, DUF218 family	64	57	7.82465e-12
1486240	1486256	1487695	1488183	+	aldA	b1415	aldehyde dehydrogenase A, NAD-linked	1229	1436	0.287063
1488926	1488926	1489456	1489492	+	cybB	b1418	cytochrome b561	173	139	1.64718e-20
1489530			1489467	-	rydC	b4597	-	1	10	1
1489701	1489701	1489874	1489994	+	ydcA	b1419	hypothetical protein	41	28	1
	1490095	1489946	1489885	-	hokB	b4428	toxic polypeptide, small	113	154	0.102761
1490186	1490153	1489986		-	mokB	b1420	regulatory peptide	83	109	0.00544471
1490143			1490198	+	sokB	b4429	-	3	2	1
	1490494	1492134		+	trg	b1421	methyl-accepting chemotaxis protein III, ribose and galactose sensor receptor	3	2	1
1493104	1493095	1492172	1492005	-	ydcI	b1422	putative DNA-binding transcriptional regulator	188	280	0.394345
	1493312	1494655	1494655	+	ydcJ	b1423	putative metalloenzyme	8	8	1
1494864	1494880	1496535	1496609	+	opgD	b1424	osmoregulated periplasmic glucan (OPG) biosynthesis periplasmic protein	113	104	1
1496675	1496675	1496899	1496910	+	ydcH	b1426	DUF465 family protein, function unknown	191	131	1.52502e-16
1496962	1496962	1497501	1497508	+	rimL	b1427	ribosomal-protein-L7/L12-serine acetyltransferase	37	37	1
	1498473	1497493		-	ydcK	b1428	putative enzyme	6	3	1
1498597	1498597	1499589		+	tehA	b1429	potassium-tellurite ethidium and proflavin transporter	14	12	1
	1499586	1500179	1500201	+	tehB	b1430	tellurite, selenium methyltransferase, SAM-dependent; tellurite, selenium resistance protein	77	68	3.20836e-11
1500447	1500481	1501149	1501305	+	ydcL	b1431	lipoprotein	87	105	1.70551e-07
1501741	1501741	1502889	1502889	+	insQ	b1432	IS609 transposase B	35	28	1
1504104	1504104	1502929	1502929	-	ydcO	b1433	inner membrane protein, predicted transporter, function unknown	10	14	1
1504196	1504196	1504732	1504804	+	ydcN	b1434	putative DNA-binding transcriptional regulator	20	20	1
1504805	1504805	1506766	1506823	+	ydcP	b1435	putative peptidase	48	64	0.340643
1507088	1507088	1506858		-	yncJ	b1436	hypothetical protein	11	6	1
1507310	1507310	1507486	1507486	+	hicA	b4532	mRNA interferase toxin of the HicAB toxin-antitoxin system	13	12	1
1507487	1507532	1507948	1508009	+	hicB	b1438	antitoxin for the HicAB toxin-antitoxin system	26	26	1
1508022	1508027	1509433	1509433	+	ydcR	b1439	fused predicted DNA-binding transcriptional regulator/predicted amino transferase	35	34	1
	1509678	1510823		+	ydcS	b1440	polyhydroxybutyrate (PHB) synthase, ABC transporter periplasmic binding protein homolog	7	7	1
	1510841	1511854		+	ydcT	b1441	putative spermidine/putrescine transporter subunit	3	3	1
	1511855	1512796		+	ydcU	b1442	putative spermidine/putrescine transporter subunit	3	3	1
	1512786	1513580		+	ydcV	b1443	putative spermidine/putrescine transporter subunit	2	2	1
	1513602	1515026		+	patD	b1444	gamma-aminobutyraldehyde dehydrogenase	4	4	1
1515218	1515218	1515123	1515100	-	yncL	b4598	hypothetical protein	46	38	7.96107e-09
1515413	1515413	1515586		+	ydcX	b1445	conserved protein, DUF2566 family	11	9	1
1515672	1515672	1515905	1516076	+	ydcY	b1446	hypothetical protein	248	189	4.7055e-17
	1516355	1515906	1515906	-	ydcZ	b1447	inner membrane protein, DUF606 family	22	19	1
1516870	1516870	1516352		-	mnaT	b1448	methionine N-acyltransferase; L-amino acid N-acyltransferase	41	32	1
1517051	1517051	1518088	1518088	+	curA	b1449	curcumin/dihydrocurcumin reductase, NADPH-dependent	8	7	1
	1518286	1518951	1518951	+	mcbR	b1450	colanic acid and biofilm gene transcriptional regulator, MqsR-controlled	8	4	1
1521089	1521089	1518987	1518987	-	yncD	b1451	putative iron outer membrane transporter	34	39	6.4269e-08
1521305	1521331	1522392	1522461	+	yncE	b1452	ATP-binding protein, periplasmic, function unknown	158	108	7.23535e-13
1524030	1524004	1522505	1522505	-	ansP	b1453	L-asparagine transporter	10	18	1
	1524271	1524888		+	yncG	b1454	glutathione S-transferase homolog	2	1	1
	1524964	1525176		+	yncH	b1455	hypothetical protein	0	0	1
	1527946	1528428		+	ydcD	b1457	hypothetical protein	3	4	1
	1529840	1530976		+	ydcC	b1460	hypothetical protein	0	0	1
1531076	1531076	1531309	1531401	+	pptA	b1461	4-oxalocrotonate tautomerase	25	19	1
	1531875	1531306		-	yddH	b1462	hypothetical protein	2	1	1
	1532048	1532893		+	nhoA	b1463	N-hydroxyarylamine O-acetyltransferase	1	1	1
1533882	1533882	1532989	1532948	-	yddE	b1464	conserved predicted enzyme, PhzC-PhzF family	32	29	1
	1534641	1533961		-	narV	b1465	nitrate reductase 2 (NRZ), gamma subunit	2	1	1
	1535333	1534638		-	narW	b1466	nitrate reductase 2 (NRZ), delta subunit (assembly subunit)	1	1	1
	1536877	1535333		-	narY	b1467	nitrate reductase 2 (NRZ), beta subunit	2	1	1
	1540614	1536874		-	narZ	b1468	nitrate reductase 2 (NRZ), alpha subunit	3	1	1
	1542084	1540696		-	narU	b1469	nitrate/nitrite transporter	0	0	1
1545193	1545193	1544312	1544312	-	yddG	b1473	aromatic amino acid exporter	18	19	1
	1545425	1548472		+	fdnG	b1474	formate dehydrogenase-N, alpha subunit, nitrate-inducible	3	4	1
	1548485	1549369		+	fdnH	b1475	formate dehydrogenase-N, Fe-S (beta) subunit, nitrate-inducible	4	5	1
	1549362	1550015		+	fdnI	b1476	formate dehydrogenase-N, cytochrome B556 (gamma) subunit, nitrate-inducible	7	9	1
1550706	1550706	1550422	1550313	-	yddM	b1477	putative DNA-binding transcriptional regulator	47	34	9.46226e-22
	1551862	1550852		-	adhP	b1478	ethanol-active dehydrogenase/acetaldehyde-active reductase	9	9	1
1553732	1553693	1551996	1551985	-	maeA	b1479	malate dehydrogenase, (decarboxylating, NAD-requiring) (malic enzyme)	237	268	1
1554024	1553987	1553850	1553830	-	sra	b1480	stationary-phase-induced ribosome-associated protein	168	105	1.4544e-25
	1554304	1554089		-	bdm	b1481	biofilm-dependent modulation protein	1	1	1
1554649	1554649	1555080	1555166	+	osmC	b1482	lipoyl-dependent Cys-based peroxidase, hydroperoxide resistance; salt-shock inducible membrane protein; peroxiredoxin	118	47	4.22861e-60
	1556062	1555136		-	ddpF	b1483	D,D-dipeptide permease system, ATP-binding component	2	2	1
	1557041	1556055		-	ddpD	b1484	D,D-dipeptide permease system, ATP-binding component	2	2	1
	1557934	1557038		-	ddpC	b1485	D-ala-D-ala transporter subunit	3	3	1
	1558953	1557931		-	ddpB	b1486	D-ala-D-ala transporter subunit	2	2	1
	1560505	1558955		-	ddpA	b1487	D-ala-D-a la transporter subunit	4	5	1
	1561100	1560519		-	ddpX	b1488	D-ala-D-ala dipeptidase, Zn-dependent	3	4	1
	1563757	1561358		-	dosP	b1489	oxygen sensor, c-di-GMP phosphodiesterase, heme-regulated; cold- and stationary phase-induced bioflim regulator	2	2	1
	1565164	1563782		-	dosC	b1490	diguanylate cyclase, cold- and stationary phase-induced oxygen-dependent biofilm regulator	5	3	1
1566847	1566847	1565528	1565522	-	yddW	b1491	liprotein, glycosyl hydrolase homolog	43	43	1.74546e-11
	1568513	1566978		-	gadC	b1492	glutamate:gamma-aminobutyric acid antiporter	2	1	1
	1570069	1568669		-	gadB	b1493	glutamate decarboxylase B, PLP-dependent	2	1	1
1573230	1573226	1570431	1570431	-	pqqL	b1494	putative peptidase	9	11	1
	1575643	1573271		-	yddB	b1495	putative porin protein	10	10	1
	1577366	1575681		-	yddA	b1496	fused predicted multidrug transporter subunits of ABC superfamily: membrane component/ATP-binding component	5	5	1
1578860	1578814	1577657	1577628	-	ydeM	b1497	hypothetical protein	7	12	1
1580548	1580548	1578866	1578865	-	ydeN	b1498	hypothetical protein	41	56	0.00734735
	1581711	1580950		-	ydeO	b1499	UV-inducible global regulator, EvgA-, GadE-dependent	0	0	1
	1581983	1581786		-	safA	b1500	two-component system connector membrane protein, EvgSA to PhoQP	0	0	1
	1584510	1582231		-	ydeP	b1501	putative oxidoreductase	3	2	1
	1585758	1584844		-	ydeQ	b1502	putative fimbrial-like adhesin protein	0	1	1
	1586320	1585817		-	ydeR	b1503	putative fimbrial-like adhesin protein	1	0	1
	1586863	1586333		-	ydeS	b1504	putative fimbrial-like adhesin protein	1	1	1
	1590200	1588878	1588871	-	hipA	b1507	EF-Tu kinase; serine protein kinase required for persister formation; toxin of HipAB TA pair	35	30	1
1590466	1590466	1590200		-	hipB	b1508	antitoxin of HipAB toxin-antitoxin system	53	47	1.77238e-08
1598233	1598233	1596641	1596641	-	lsrK	b1511	autoinducer-2 (AI-2) kinase	9	8	1
1599265	1599265	1598312	1598234	-	lsrR	b1512	lsr operon transcriptional repressor	14	17	1
	1599514	1601049		+	lsrA	b1513	autoinducer 2 import ATP-binding protein	4	6	1
	1601043	1602071		+	lsrC	b1514	autoinducer 2 import system permease protein	3	3	1
	1602071	1603063		+	lsrD	b1515	autoinducer 2 import system permease protein	3	2	1
	1603075	1604097	1604097	+	lsrB	b1516	autoinducer 2-binding protein	7	5	1
	1604124	1604999	1604999	+	lsrF	b1517	putative autoinducer-2 (AI-2) aldolase	8	5	1
	1605023	1605313		+	lsrG	b1518	autoinducer-2 (AI-2) degrading protein LsrG	11	8	1
1605370	1605370	1606128	1606128	+	tam	b1519	trans-aconitate methyltransferase	12	9	1
1607046	1607046	1606132		-	yneE	b1520	putative inner membrane protein, bestrophin family	7	3	1
1608704	1608704	1607253	1607253	-	uxaB	b1521	altronate oxidoreductase, NAD-dependent	11	11	1
	1609878	1608931		-	yneF	b1522	putative membrane-bound diguanylate cyclase	6	6	1
	1610349	1609990	1609951	-	yneG	b1523	hypothetical protein	17	20	1
1611275	1611275	1610349		-	glsB	b1524	glutaminase 2	24	28	1
	1612727	1611339	1611339	-	sad	b1525	succinate semialdehyde dehydrogenase, NAD(P)+-dependent	16	11	1
1612828	1612828	1613709	1613709	+	yneJ	b1526	putative DNA-binding transcriptional regulator	22	19	1
	1613787	1614902		+	yneK	b1527	hypothetical protein	1	1	1
	1615052	1616242		+	ydeA	b1528	arabinose efflux transporter, arabinose-inducible	5	2	1
1616932	1616932	1616267	1616267	-	marC	b1529	inner membrane protein, UPF0056 family	26	21	1
1617144	1617144	1617578	1617578	+	marR	b1530	DNA-binding transcriptional repressor of multiple antibiotic resistance	33	29	1
1617582	1617598	1617981	1618012	+	marA	b1531	DNA-binding transcriptional dual activator of multiple antibiotic resistance	128	104	7.28647e-14
1618013	1618013	1618231	1618231	+	marB	b1532	hypothetical protein	67	55	3.95194e-11
1619161	1619161	1618262	1618175	-	eamA	b1533	cysteine and O-acetyl-L-serine efflux system	15	13	1
1619356	1619356	1620543	1620543	+	ydeE	b1534	putative transporter	17	13	1
1620649	1620670	1620765	1620840	+	yneM	b4599	expressed protein, membrane-associated	326	234	2.81881e-13
1620938			1620841	-	mgrR	b4698	-	11	8	1
1621874	1621874	1620984	1620984	-	ydeH	b1535	diguanylate cyclase, required for pgaD induction	15	11	1
	1622521	1622129		-	ydeI	b1536	hypothetical protein	3	2	1
	1622797	1623315		+	ydeJ	b1537	hypothetical protein	2	1	1
1625404	1625404	1623359	1623352	-	dcp	b1538	dipeptidyl carboxypeptidase II	65	54	6.54082e-08
1625541	1625541	1626287	1626287	+	ydfG	b1539	malonic semialdehyde reductase, NADPH-dependent; L-allo-threonine dehydrogenase, NAD(P)-dependent; also oxidizes L-serine, D-serine, D-threonine and 3-hydroxyisobutyrate	295	263	0.683072
1626288	1626376	1627062	1627062	+	ydfH	b1540	putative DNA-binding transcriptional regulator	72	69	3.11122e-10
1627239	1627239	1627442	1627444	+	ydfZ	b1541	selenoprotein, function unknown	12	14	1
	1628937	1627477		-	ydfI	b1542	putative D-mannonate oxidoreductase, NAD-dependent	3	3	1
	1631096	1631329		+	ydfK	b1544	cold shock protein, function unknown, Qin prophage	2	1	1
	1631646	1632236		+	pinQ	b1545	Qin prophage; predicted site-specific recombinase	2	1	1
	1632909	1632334		-	tfaQ	b1546	Qin prophage; predicted tail fiber assembly protein	2	1	1
	1633871	1632909		-	stfQ	b1547	Qin prophage; predicted side tail fiber assembly protein	0	0	1
	1634780	1635013		+	ynfO	b4533	hypothetical protein, Qin prophage	0	0	1
	1635071	1635481		+	ydfO	b1549	Qin prophage; putative protein	3	3	1
1635822	1635806	1635633	1635562	-	gnsB	b1550	Qin prophage; multicopy suppressor of secG(Cs) and fabA6(Ts)	661	587	1.38867e-07
	1636133	1635978		-	ynfN	b1551	Qin prophage; cold shock-induced protein	0	0	1
	1636691	1636479		-	cspI	b1552	Qin prophage; cold shock protein	0	0	1
	1637551	1637054		-	rzpQ	b1553	Rz-like protein, Qin prophage	0	0	1
	1637358	1637104		-	rzoQ	b4689	putative Rz1-like lipoprotein, Qin prophage	0	0	1
	1638081	1637548		-	rrrQ	b1554	Qin prophage; predicted lysozyme	0	0	1
	1638389	1638078		-	ydfR	b1555	Qin prophage; putative protein	1	1	1
	1638609	1638394		-	essQ	b1556	Qin prophage; predicted S lysis protein	0	0	1
	1639578	1639363	1639363	-	cspB	b1557	Qin prophage; cold shock protein	19	9	1
1639879	1639879	1640091		+	cspF	b1558	Qin prophage; cold shock protein	8	7	1
	1641265	1640513		-	quuQ	b1559	Qin prophage; predicted antitermination protein Q	2	2	1
	1642328	1641279		-	ydfU	b1560	Qin prophage; putative protein	0	0	1
	1642926	1642675		-	rem	b1561	Qin prophage; putative protein	3	3	1
1643299	1643298	1643143	1643078	-	hokD	b1562	Qin prophage; small toxic polypeptide	97	89	8.11392e-09
	1643657	1643370	1643370	-	relE	b1563	Qin prophage; toxin of the RelE-RelB toxin-antitoxin system	129	112	8.18146e-10
1643896	1643896	1643657		-	relB	b1564	Qin prophage; bifunctional antitoxin of the RelE-RelB toxin-antitoxin system/ transcriptional repressor	78	77	2.01142e-08
	1643921	1644226		+	ydfV	b1565	Qin prophage; putative protein	0	0	1
	1644429	1644761		+	flxA	b1566	Qin prophage; putative protein	2	2	1
	1645874	1645644		-	dicC	b1569	Qin prophage; DNA-binding transcriptional regulator for DicB	0	1	1
1645958	1645958	1646365	1646365	+	dicA	b1570	Qin prophage; predicted regulator for DicB	121	136	3.42337e-08
	1646532	1646687		+	ydfA	b1571	Qin prophage; putative protein	6	7	1
	1646689	1646817		+	ydfB	b1572	Qin prophage; putative protein	11	8	1
	1646847	1647065		+	ydfC	b1573	conserved protein, Qin prophage	6	6	1
1647406			1647458	+	dicF	b1574	-	4	5	1
	1647633	1647821		+	dicB	b1575	Qin prophage; cell division inhibition protein	1	1	1
	1647818	1648009		+	ydfD	b1576	Qin prophage; putative protein	1	1	1
	1651939	1650920		-	rspB	b1580	putative oxidoreductase, Zn-dependent and NAD(P)-binding	2	1	1
	1653165	1651951		-	rspA	b1581	bifunctional D-altronate/D-mannonate dehydratase	3	3	1
1653697	1653697	1653371	1653367	-	ynfA	b1582	inner membrane protein, UPF0060 family	11	13	1
1653792	1653832	1654173	1654173	+	ynfB	b1583	hypothetical protein	214	206	2.90589e-13
1654206	1654208	1654768	1654863	+	speG	b1584	spermidine N1-acetyltransferase	203	211	0.000175394
1655481	1655481	1654771	1654771	-	ynfC	b1585	lipoprotein, UPF0257 family	47	34	1.34359e-12
1655589	1655589	1655894	1655894	+	ynfD	b1586	hypothetical protein	69	56	1.53618e-14
	1656093	1658519		+	ynfE	b1587	putative selenate reductase, periplasmic	0	0	1
	1658580	1661003		+	ynfF	b1588	S- and N-oxide reductase, A subunit, periplasmic	5	6	1
	1661014	1661631		+	ynfG	b1589	oxidoreductase, Fe-S subunit	4	5	1
1661633	1661633	1662487	1662487	+	ynfH	b1590	oxidoreductase, membrane subunit	11	12	1
1662488	1662530	1663144	1663152	+	dmsD	b1591	twin-argninine leader-binding protein for DmsA and TorA	42	47	0.000131744
	1663339	1664595		+	clcB	b1592	H(+)/Cl(-) exchange transporter	5	4	1
1665317	1665243	1664548	1664529	-	ynfK	b1593	putative dethiobiotin synthetase	19	17	1
1666588	1666588	1665368	1665338	-	mlc	b1594	global DNA-binding transcriptional repressor; autorepressor; required for anaerobic growth on glucosamine	69	72	2.68924e-08
1667616	1667616	1666723		-	ynfL	b1595	putative DNA-binding transcriptional regulator	9	7	1
1667723	1667723	1668976	1668976	+	ynfM	b1596	putative arabinose efflux transporter	13	7	1
	1669400	1669708		+	asr	b1597	acid shock-inducible periplasmic protein	3	2	1
	1669801	1669884		+	ydgU	b4601	hypothetical protein	0	0	1
1669984	1669984	1670805	1670805	+	ydgD	b1598	putative peptidase	37	27	1
	1671173	1670844	1670844	-	mdtI	b1599	multidrug efflux system transporter	12	14	1
1671572	1671525	1671160		-	mdtJ	b1600	multidrug efflux system transporter	26	25	1
1671937	1671937	1672971	1672971	+	tqsA	b1601	pheromone AI-2 transporter	11	6	1
1674392	1674384	1672996	1672991	-	pntB	b1602	pyridine nucleotide transhydrogenase, beta subunit	190	197	1
1676005	1675927	1674395	1674394	-	pntA	b1603	pyridine nucleotide transhydrogenase, alpha subunit	252	261	1
1676446	1676451	1677395	1677407	+	ydgH	b1604	hypothetical protein	116	146	1
1677581	1677581	1678963	1678973	+	ydgI	b1605	putative arginine/ornithine antiporter transporter	7	10	1
1678994	1679000	1679722	1679797	+	folM	b1606	dihydromonapterin reductase, NADPH-dependent; dihydrofolate reductase isozyme	18	22	1
1680054	1680054	1679719	1679706	-	ydgC	b1607	inner membrane protein, GlpM family	25	27	1
1680183	1680183	1680902	1680902	+	rstA	b1608	multicopy supressor of yjeE, yeaZ or ygjD deletion lethality, predicted response regulator of two-component regulatory system with sensor protein RstB	144	136	2.44032e-07
1680903	1680906	1682207	1682223	+	rstB	b1609	sensory histidine kinase in two-component regulatory system with RstA	64	63	1.20983e-11
1682283	1682283	1683212	1683248	+	tus	b1610	inhibitor of replication at Ter, DNA-binding protein	27	28	1
1684754	1684612	1683209	1683004	-	fumC	b1611	fumarate hydratase (fumarase C),aerobic Class II	169	116	0.195976
1686457	1686401	1684755	1684755	-	fumA	b1612	fumarate hydratase (fumarase A), aerobic Class I	785	940	0.52675
1686600	1686600	1687775	1687825	+	manA	b1613	mannose-6-phosphate isomerase	129	115	0.288606
1687847	1687876	1689384	1689503	+	ydgA	b1614	conserved protein, DUF945 family	197	202	1
	1690875	1689610		-	uidC	b1615	putative outer membrane porin protein	2	3	1
	1692287	1690914		-	uidB	b1616	glucuronide transporter	5	6	1
1694095	1694095	1692284		-	uidA	b1617	beta-D-glucuronidase	20	24	1
1695116	1695076	1694486	1694469	-	uidR	b1618	DNA-binding transcriptional repressor	81	102	1.87266e-06
1696064	1696064	1695297	1695294	-	hdhA	b1619	7-alpha-hydroxysteroid dehydrogenase, NAD-dependent	160	108	5.05123e-28
1697204	1697204	1696176	1696176	-	malI	b1620	transcriptional repressor of Mal regulon	14	16	1
1697379	1697379	1698971	1698971	+	malX	b1621	fused maltose and glucose-specific PTS enzymes: IIB component, IIC component	49	72	0.149668
1698972	1698981	1700153	1700224	+	malY	b1622	bifunctional beta-cystathionase, PLP-dependent/ regulator of maltose regulon	82	94	0.00194176
1700257	1700257	1701258	1701259	+	add	b1623	adenosine deaminase	506	172	6.68711e-05
1702332	1702332	1701292	1701193	-	ydgJ	b1624	putative oxidoreductase	71	64	6.34963e-16
1702575	1702575	1702700	1702941	+	blr	b4409	beta-lactam resistance membrane protein; divisome-associated protein	71	66	1.98254e-10
1702945	1702973	1703188	1703273	+	cnu	b1625	oriC-binding complex H-NS/Cnu; binds 26 bp cnb site; also forms a complex with StpA	58	92	0.683072
1703274	1703274	1703714	1703714	+	ydgK	b1626	inner membrane protein, DUF2569 family	95	112	4.03252e-06
1703715	1703791	1704372		+	rsxA	b1627	electron transport complex protein required for the reduction of SoxR	42	53	0.00407806
	1704372	1704950		+	rsxB	b1628	electron transport complex protein, iron-sulfur protein, required for the reduction of SoxR	45	59	0.00384492
	1704943	1707165		+	rsxC	b1629	electron transport complex protein required for the reduction of SoxR; predicted membrane-associated NADH oxidoreductase	31	48	0.28162
	1707166	1708224	1708224	+	rsxD	b1630	electron transport complex protein required for the reduction of SoxR; predicted membrane protein	30	43	0.00520127
1708225	1708228	1708848	1708851	+	rsxG	b1631	electron transport complex protein required for the reduction of SoxR	33	55	0.376373
1708852	1708852	1709547		+	rsxE	b1632	electron transport complex inner membrane NADH-quinone reductase required for the reduction of SoxR	33	53	0.158656
	1709547	1710182	1710189	+	nth	b1633	DNA glycosylase and apyrimidinic (AP) lyase (endonuclease III)	33	61	0.818899
1710729	1710793	1712295	1712320	+	dtpA	b1634	dipeptide and tripeptide permease A	187	347	0.320247
1712401	1712401	1713006	1713006	+	gstA	b1635	glutathionine S-transferase	65	43	9.81161e-17
1713961	1713913	1713050	1713047	-	pdxY	b1636	pyridoxamine kinase	89	96	3.95098e-09
1715277	1715246	1713972	1713969	-	tyrS	b1637	tyrosyl-tRNA synthetase	266	310	1
1716031	1716031	1715375	1715284	-	pdxH	b1638	pyridoxine 5'-phosphate oxidase	89	84	1.48464e-12
1716422	1716419	1716090	1716090	-	mliC	b1639	inhibitor of c-type lysozyme, membrane-bound; predicted lipoprotein	15	14	1
1717626	1717626	1716517	1716480	-	anmK	b1640	anhydro-N-acetylmuramic acid kinase	24	21	1
1717811	1717900	1718367	1718617	+	slyB	b1641	outer membrane lipoprotein	1326	1493	1
1718867	1718848	1718414	1718402	-	slyA	b1642	DNA-binding transcriptional activator	205	177	3.87003e-17
1718977	1719049	1719285	1719285	+	ydhI	b1643	putative inner membrane protein	48	44	8.61381e-10
1719286	1719288	1720145		+	ydhJ	b1644	putative membrane fusion protein (MFP) of YdhJK efflux pump	29	27	1
	1720145	1722157		+	ydhK	b1645	putative efflux protein (PET) component of YdhJK efflux pump	9	10	1
1722679	1722679	1722158	1722158	-	sodC	b1646	superoxide dismutase, Cu, Zn, periplasmic	35	37	1
1723656	1723656	1722760	1722680	-	ydhF	b1647	putative oxidoreductase	93	94	2.0027e-10
1723944	1723944	1723705		-	ydhL	b1648	hypothetical protein	12	8	1
1724047	1724047	1724646	1724682	+	nemR	b1649	transcriptional repressor for the nem operon, NEM-inactivated	11	12	1
1724683	1724683	1725780	1725860	+	nemA	b1650	N-ethylmaleimide reductase, FMN-linked	41	35	1
1725861	1725861	1726268	1726268	+	gloA	b1651	glyoxalase I, Ni-dependent	284	258	1.07186e-06
1726269	1726371	1727018	1727110	+	rnt	b1652	ribonuclease T (RNase T)	58	73	7.1515e-05
	1727111	1731727		+	lhr	b1653	putative ATP-dependent helicase	7	7	1
1732215	1732125	1731778	1731688	-	grxD	b1654	glutaredoxin-4	488	528	1
1732459	1732459	1733274	1733287	+	ydhO	b1655	putative peptidase, C40 clan	68	85	1.2481e-06
1733387	1733402	1733983	1734116	+	sodB	b1656	superoxide dismutase, Fe	838	1134	1
	1735314	1734145		-	ydhP	b1657	putative transporter	5	3	1
1735583	1735569	1735480	1735479	-	ynhF	b4602	hypothetical protein	37	45	0.0078691
1735770	1735868	1736893	1736899	+	purR	b1658	DNA-binding transcriptional repressor, hypoxanthine-binding	98	216	0.0238525
1737822	1737822	1736890	1736868	-	ydhB	b1659	putative DNA-binding transcriptional regulator	18	15	1
1737935	1737935	1739146	1739172	+	ydhC	b1660	putative arabinose efflux transporter	65	16	1.24662e-174
1739279			1739396	+	-	predicted RNA	-	127	2428	0
1739397	1739437	1740585	1740589	+	cfa	b1661	cyclopropane fatty acyl phospholipid synthase (unsaturated-phospholipid methyltransferase)	91	2831	0
1741376	1741266	1740625	1740625	-	ribC	b1662	riboflavin synthase, alpha subunit	211	162	1.87665e-10
1741481	1741481	1742854	1742854	+	mdtK	b1663	multidrug efflux system transporter	26	22	1
1744151	1744151	1742895	1742895	-	ydhQ	b1664	hypothetical protein	93	62	9.51462e-31
1744459			1744535	+	valV	b1665	Val tRNA	43	60	0.122263
1744540			1744616	+	valW	b1666	Val tRNA	256	331	0.0281274
1744617	1744724	1745029	1745045	+	ydhR	b1667	putative monooxygenase	179	152	8.21119e-14
	1745155	1746759		+	ydhS	b1668	conserved protein with FAD/NAD(P)-binding domain	4	2	1
	1747583	1746771		-	ydhT	b1669	hypothetical protein	2	1	1
	1748372	1747587		-	ydhU	b1670	putative cytochrome	2	2	1
	1749037	1748369		-	ydhX	b1671	putative 4Fe-4S ferridoxin-type protein	1	1	1
	1749748	1749101		-	ydhW	b1672	hypothetical protein	2	1	1
	1751854	1749752		-	ydhV	b1673	putative oxidoreductase	1	0	1
	1752501	1751875		-	ydhY	b1674	putative 4Fe-4S ferridoxin-type protein	0	0	1
1753165	1753165	1752956	1752954	-	ydhZ	b1675	hypothetical protein	34	32	1
1753536	1753722	1755134	1755171	+	pykF	b1676	pyruvate kinase I	689	644	0.621464
1755398	1755445	1755681	1755773	+	lpp	b1677	murein lipoprotein	26932	28500	0.250834
1756821	1756749	1755745	1755734	-	ynhG	b1678	murein L,D-transpeptidase	19	14	1
1757314	1757314	1756898		-	sufE	b1679	sulfur acceptor protein	20	8	1
	1758547	1757327		-	sufS	b1680	cysteine desulfurase, stimulated by SufE; selenocysteine lyase, PLP-dependent	20	9	1
	1759815	1758544		-	sufD	b1681	component of SufBCD Fe-S cluster assembly scaffold	28	12	1
	1760536	1759790		-	sufC	b1682	SufBCD Fe-S cluster assembly scaffold protein, ATP-binding protein	29	11	1
1762041	1762033	1760546	1760545	-	sufB	b1683	component of SufBCD Fe-S cluster assembly scaffold	31	14	1
1762410	1762410	1762042	1762042	-	sufA	b1684	Fe-S cluster assembly protein	27	13	1
1762804			1762737	-	rydB	b4430	-	2	3	1
1763146	1763146	1762958	1762958	-	ydiH	b1685	hypothetical protein	24	26	1
	1763656	1763246	1763246	-	ydiI	b1686	acyl-CoA esterase	52	58	0.000891766
1766874	1766709	1763653		-	ydiJ	b1687	putative FAD-linked oxidoreductase	40	63	0.521143
1767095	1767098	1768210	1768210	+	ydiK	b1688	inner membrane protein, UPF0118 family	48	48	1.16491e-10
1768396			1768501	+	rprA	b4431	-	1	1	1
	1768639	1768995		+	ydiL	b1689	hypothetical protein	2	2	1
	1769095	1770309		+	ydiM	b1690	inner membrane protein, predicted transporter	0	0	1
	1770536	1771801		+	ydiN	b1691	inner membrane protein, predicted MFS superfamily transporter	0	0	1
	1771813	1772679		+	ydiB	b1692	quinate/shikimate 5-dehydrogenase, NAD(P)-binding	2	2	1
1772697	1772710	1773468	1773468	+	aroD	b1693	3-dehydroquinate dehydratase	57	35	6.79485e-21
	1773611	1775206		+	ydiF	b1694	fused predicted acetyl-CoA:acetoacetyl-CoA transferase: alpha subunit/beta subunit	1	0	1
	1775220	1776371		+	ydiO	b1695	putative acyl-CoA dehydrogenase	2	1	1
1777325	1777325	1776414	1776414	-	ydiP	b1696	putative DNA-binding transcriptional regulator	13	9	1
	1777641	1778405		+	ydiQ	b1697	putative electron transfer flavoprotein subunit	0	0	1
	1778425	1779363		+	ydiR	b1698	putative electron transfer flavoprotein, FAD-binding subunit	2	1	1
	1779419	1780708		+	ydiS	b1699	putative oxidoreductase with FAD/NAD(P)-binding domain	1	1	1
	1780705	1780998		+	ydiT	b1700	putative 3Fe-4S ferredoxin-type protein	1	0	1
	1781055	1782701		+	fadK	b1701	short chain acyl-CoA synthetase, anaerobic	1	1	1
1785143	1785136	1782758	1782692	-	ppsA	b1702	phosphoenolpyruvate synthase	177	337	0.581913
1785469	1785469	1786302	1786337	+	ppsR	b1703	bifunctional regulatory protein: PEP synthase kinase and PEP synthase pyrophosphorylase	82	70	1.9512e-17
1786345	1786459	1787505	1787505	+	aroH	b1704	3-deoxy-D-arabino-heptulosonate-7-phosphate synthase, tryptophan repressible	56	54	1.44051e-12
1787637	1787637	1787828		+	ydiE	b1705	hemin uptake protein HemP homolog	9	8	1
1789268	1789268	1787832	1787576	-	ydiU	b1706	conserved protein, UPF0061 family	59	54	1.05939e-14
1790200	1790044	1789331	1789331	-	ydiV	b1707	anti-FlhD4C2 factor, inactive EAL family phosphodiesterase	23	15	1
1790755	1790755	1790291	1790284	-	nlpC	b1708	putative peptidase, C40 clan, lipoprotein	175	126	2.22746e-26
	1791582	1790833	1790756	-	btuD	b1709	vitamin B12 transporter subunit : ATP-binding component of ABC superfamily	41	39	3.96817e-07
1792174	1792133	1791582		-	btuE	b1710	glutathione peroxidase	68	57	1.81274e-10
1793176	1793176	1792196	1792196	-	btuC	b1711	vitamin B12 transporter subunit: membrane component of ABC superfamily	29	32	1
1793576	1793576	1793277	1793255	-	ihfA	b1712	integration host factor (IHF), DNA-binding protein, alpha subunit	1134	1236	1
1795982	1795968	1793581	1793577	-	pheT	b1713	phenylalanine tRNA synthetase, beta subunit	351	529	0.834841
1797073	1796966	1795983	1795983	-	pheS	b1714	phenylalanine tRNA synthetase, alpha subunit	327	535	0.473425
1797416	1797294	1797250	1797241	-	pheM	b1715	phenylalanyl-tRNA synthetase operon leader peptide	38	41	0.0195086
1797773	1797773	1797417	1797417	-	rplT	b1716	50S ribosomal subunit protein L20	5787	9239	0.429046
1798119	1798023	1797826	1797774	-	rpmI	b1717	50S ribosomal subunit protein L35	7452	12737	0.575934
1798665	1798662	1798120	1798120	-	infC	b1718	protein chain initiation factor IF-3	4022	5475	0.287063
1800733	1800594	1798666	1798666	-	thrS	b1719	threonyl-tRNA synthetase	883	923	0.270729
	1803189	1803296		+	yniD	b4535	hypothetical protein	3	3	1
1804107	1804107	1803349	1803349	-	ydiY	b1722	putative outer membrane protein, acid-inducible	23	37	1
1804394	1804394	1805323	1805368	+	pfkB	b1723	6-phosphofructokinase II	93	63	1.25171e-30
1805424	1805424	1805714	1805764	+	ydiZ	b1724	hypothetical protein	25	16	1
1805778	1805820	1806680	1806686	+	yniA	b1725	putative phosphotransferase/kinase	31	34	1
1807302	1807257	1806721	1806547	-	yniB	b1726	putative inner membrane protein	70	62	1.2671e-09
1807397	1807404	1808072	1808072	+	yniC	b1727	2-deoxyglucose-6-P phosphatase	119	121	6.67318e-11
1808235	1808235	1808825	1808902	+	ydjM	b1728	inner membrane protein regulated by LexA	15	16	1
1808903	1808958	1810349	1810349	+	ydjN	b1729	putative transporter	16	14	1
	1811156	1810353		-	ydjO	b1730	hypothetical protein	0	0	1
1811687	1811687	1811445	1811443	-	cedA	b1731	cell division modulator	28	27	1
	1811891	1814152		+	katE	b1732	catalase HPII, heme d-containing	6	5	1
	1815159	1814410		-	chbG	b1733	chito-oligosaccharide deacetylase	10	9	1
	1816524	1815172		-	chbF	b1734	phospho-chitobiase; general 6-phospho-beta-glucosidase activity	4	3	1
1817471	1817471	1816629	1816619	-	chbR	b1735	repressor of chb operon for N,N'-diacetylchitobiose utilization	11	13	1
1817829	1817829	1817479	1817475	-	chbA	b1736	N,N'-diacetylchitobiose-specific enzyme IIA component of PTS	12	13	1
	1819238	1817880		-	chbC	b1737	N,N'-diacetylchitobiose-specific enzyme IIC component of PTS	4	4	1
1819644	1819643	1819323	1819304	-	chbB	b1738	N,N'-diacetylchitobiose-specific enzyme IIB component of PTS	49	56	2.28427e-05
1820280	1820280	1819942	1819913	-	osmE	b1739	DNA-binding transcriptional activator	162	96	1.08548e-25
1820482	1820482	1821309	1821309	+	nadE	b1740	NAD synthetase, NH3/glutamine-dependent	220	169	0.158656
1821310	1821539	1822426	1822427	+	cho	b1741	endonuclease of nucleotide excision repair	13	14	1
	1822961	1822386		-	ves	b1742	hypothetical protein	1	1	1
1823649	1823649	1823164	1823156	-	spy	b1743	periplasmic ATP-independent protein refolding chaperone, stress-induced	42	31	1
	1824947	1823979		-	astE	b1744	succinylglutamate desuccinylase	6	4	1
	1826283	1824940		-	astB	b1745	succinylarginine dihydrolase	11	8	1
	1827758	1826280		-	astD	b1746	succinylglutamic semialdehyde dehydrogenase	11	8	1
	1828789	1827755		-	astA	b1747	arginine succinyltransferase	13	11	1
1830006	1830006	1828786		-	astC	b1748	succinylornithine transaminase, PLP-dependent	15	14	1
1830452	1830452	1831258	1831277	+	xthA	b1749	exonuclease III	154	173	1
	1831425	1832135		+	ydjX	b1750	inner membrane protein, TVP38/TMEM64 family	1	1	1
	1832140	1832817		+	ydjY	b1751	hypothetical protein	4	4	1
	1832832	1833539		+	ydjZ	b1752	Inner membrane protein, TVP38/TMEM64 family	6	5	1
	1833539	1834087	1834088	+	ynjA	b1753	hypothetical protein	13	12	1
	1834097	1835263		+	ynjB	b1754	hypothetical protein	13	11	1
	1835236	1836771		+	ynjC	b1755	putative inner membrane ABC transporter permease, function unknown	5	4	1
	1836771	1837424	1837424	+	ynjD	b1756	putative transporter subunit: ATP-binding component of ABC superfamily	10	8	1
	1837491	1838798		+	ynjE	b1757	IscS specificity factor for molybdenum cofactor biosynthesis; probable alternate MoaD transpersulfidase; weak thiosulfate:cyanide sulfurtransferase; rhodanese-like protein	6	8	1
1839427	1839427	1838807	1838807	-	ynjF	b1758	inner membrane protein, phosphatidylglycerophosphate synthase homolog	11	11	1
1839514	1839514	1839921	1839930	+	nudG	b1759	CTP pyrophosphohydrolase; also hydrolyzes 2-hydroxy-dATP, 8-hydroxy-dGTP, 5-hydroxy-CTP, dCTP and 5-methyl-dCTP	21	23	1
	1840159	1839887		-	ynjH	b1760	conserved protein, DUF1496 family	10	6	1
1840386	1840395	1841738	1841747	+	gdhA	b1761	glutamate dehydrogenase, NADP-specific	119	76	1.57508e-16
	1842895	1841855		-	ynjI	b1762	inner membrane protein	5	5	1
1844988	1844984	1843023	1842994	-	topB	b1763	DNA topoisomerase III	105	110	1
1846032	1846032	1844989	1844989	-	selD	b1764	selenophosphate synthase	221	215	1
1846700	1846700	1846149	1846033	-	ydjA	b1765	putative oxidoreductase	55	56	2.10536e-06
1846861	1846861	1848717	1848720	+	sppA	b1766	protease IV (signal peptide peptidase)	76	70	0.137444
1848884	1848884	1849900	1849910	+	ansA	b1767	cytoplasmic L-asparaginase I	84	123	0.633047
1849911	1849911	1850552	1850563	+	pncA	b1768	nicotinamidase/pyrazinamidase	72	109	0.00123634
	1852003	1850645		-	ydjE	b1769	putative transporter	4	7	1
1852878	1852878	1852120	1852070	-	ydjF	b1770	putative DNA-binding transcriptional regulator	52	73	0.000303271
	1853995	1853015		-	ydjG	b1771	alpha-Keto reductase, NADH-dependent; can use methylglyoxal as substrate	5	5	1
	1854952	1854005		-	ydjH	b1772	putative kinase	3	3	1
	1855793	1854957		-	ydjI	b1773	putative aldolase	4	4	1
	1856857	1855814		-	ydjJ	b1774	putative oxidoreductase, Zn-dependent and NAD(P)-binding	2	2	1
	1858253	1856874		-	ydjK	b1775	putative transporter	2	2	1
	1859356	1858280		-	ydjL	b1776	putative oxidoreductase, Zn-dependent and NAD(P)-binding	4	6	1
1860039	1859998	1859726	1859622	-	yeaC	b1777	hypothetical protein	460	497	1
1860465	1860453	1860040	1860040	-	msrB	b1778	methionine sulfoxide reductase B	340	372	1
1860642	1860795	1861790	1861790	+	gapA	b1779	glyceraldehyde-3-phosphate dehydrogenase A	8004	5164	9.42039e-05
1861791	1861874	1862758	1862758	+	yeaD	b1780	hypothetical protein	181	118	4.14218e-15
1863674	1863660	1862806	1862806	-	yeaE	b1781	aldo-keto reductase, methylglyoxal to acetol, NADPH-dependent	30	23	1
1864513	1864496	1863750	1863733	-	mipA	b1782	scaffolding protein for murein synthesizing machinery	632	912	1
	1864932	1866866		+	yeaG	b1783	protein kinase, function unknown; autokinase	16	8	1
	1866979	1868262		+	yeaH	b1784	UPF0229 family protein	5	2	1
	1868409	1869884		+	yeaI	b1785	putative membrane-anchored diguanylate cyclase	0	0	1
1870065	1870065	1871555	1871597	+	yeaJ	b1786	putative diguanylate cyclase	20	24	1
1871598	1871598	1872101	1872107	+	yeaK	b1787	hypothetical protein	92	88	5.14408e-10
	1872206	1872102		-	yoaI	b1788	hypothetical protein	1	1	1
1872108	1872376	1872822	1872822	+	yeaL	b1789	putative inner membrane protein, UPF0756 family	15	18	1
1873600	1873600	1872779	1872724	-	yeaM	b1790	putative DNA-binding transcriptional regulator	16	14	1
	1873697	1874878		+	yeaN	b1791	putative transporter	8	9	1
1874933	1874933	1875280	1875280	+	yeaO	b1792	hypothetical protein	41	28	1
1875556	1875556	1875302	1875212	-	yoaF	b1793	conserved outer membrane lipoprotein	40	34	1
1875739	1875739	1876764	1876796	+	yeaP	b1794	diguanylate cyclase	59	64	4.15481e-10
1876797	1876797	1876895	1876897	+	yoaK	b4676	expressed protein, membrane-associated	66	82	0.000593385
1876898	1876898	1876972	1876972	+	yoaJ	b4675	expressed protein, membrane-associated	44	46	0.000496663
1877279	1877279	1877031	1877031	-	yeaQ	b1795	conserved protein, UPF0410 family	46	29	1
	1877609	1877427		-	yoaG	b1796	hypothetical protein	5	4	1
	1877972	1877613		-	yeaR	b1797	hypothetical protein	6	5	1
1878834	1878783	1878145	1878143	-	leuE	b1798	neutral amino-acid efflux system	44	50	5.02813e-05
1879833	1879833	1878910	1878910	-	dmlR	b1799	DNA-binding transcriptional activator for dmlA	46	73	0.00329838
1879936	1879936	1881021	1881021	+	dmlA	b1800	D-malate oxidase, NAD-dependent; probable tartrate dehydrogenase	8	6	1
	1881212	1882657		+	yeaV	b1801	putative transporter	1	2	1
	1882689	1883813		+	yeaW	b1802	putative 2Fe-2S cluster-containing protein	2	3	1
	1883869	1884834		+	yeaX	b1803	putative oxidoreductase	3	3	1
1886015	1886015	1884888	1884806	-	rnd	b1804	ribonuclease D	41	94	1
1887878	1887770	1886085	1886016	-	fadD	b1805	acyl-CoA synthetase (long-chain-fatty-acid--CoA ligase)	37	55	0.0194039
1888595	1888556	1887975	1887975	-	yeaY	b1806	lipoprotein, RpoE-regulated, fucntion unknown	69	105	0.00162605
1889291	1889291	1888596	1888596	-	tsaB	b1807	tRNA(ANN) t(6)A37 threonylcarbamoyladenosine modification protein; binding partner and protease for TsaD	79	118	0.00196827
1891259	1891259	1889349	1889292	-	yoaA	b1808	conserved protein with nucleoside triphosphate hydrolase domain	29	33	1
1891387	1891391	1891735	1891784	+	yoaB	b1809	putative reactive intermediate deaminase	341	345	9.27896e-05
1892154	1892157	1892456	1892473	+	yoaC	b1810	conserved protein, DUF1889 family	29	23	1
1892757	1892755	1892576	1892515	-	yoaH	b1811	hypothetical protein	57	56	1.30597e-09
1892829	1892829	1894190	1894190	+	pabB	b1812	aminodeoxychorismate synthase, subunit I	20	27	1
1894191	1894194	1894772	1894811	+	nudL	b1813	putative NUDIX hydrolase	35	37	1
1894848	1894956	1896320	1896404	+	sdaA	b1814	L-serine deaminase I	307	300	1
	1896451	1898049		+	yoaD	b1815	putative membrane-anchored cyclic-di-GMP phosphodiesterase, regulator of cellulose production	1	1	1
1899784	1899609	1898053	1898028	-	yoaE	b1816	fused predicted membrane protein/conserved protein	90	83	0.063471
1899971	1900072	1901043	1901098	+	manX	b1817	fused mannose-specific PTS enzymes: IIA component/IIB component	627	602	0.945256
1901099	1901106	1901906	1901918	+	manY	b1818	mannose-specific enzyme IIC component of PTS	649	580	0.814487
1901919	1901919	1902770	1902778	+	manZ	b1819	mannose-specific enzyme IID component of PTS	636	534	0.737865
1902781	1902825	1903283	1903283	+	yobD	b1820	inner membrane protein, UPF0266 family	59	55	4.27027e-07
1903531	1903712	1904278	1904278	+	mntP	b1821	putative Mn(2+) efflux pump, mntR-regulated	14	17	1
1905239	1905084	1904275	1904270	-	rlmA	b1822	23S rRNA m(1)G745 methyltransferase, SAM-dependent	46	66	0.0010993
1905471	1905459	1905250	1905240	-	cspC	b1823	stress protein, member of the CspA-family	5497	6482	0.55865
1905739	1905615	1905472	1905472	-	yobF	b1824	hypothetical protein	4650	5813	1
1906646	1906572	1906285	1906257	-	yebO	b1825	putative inner membrane protein	119	129	2.30802e-06
1906790	1906790	1906647	1906647	-	mgrB	b1826	regulatory peptide for PhoPQ, feedback inhibition	101	79	7.91495e-13
1906949	1906949	1907188	1907283	+	yobH	b4536	hypothetical protein	45	45	3.5477e-07
1908124	1908123	1907332	1907131	-	kdgR	b1827	DNA-binding transcriptional regulator f kdgK, kdgT, eda	120	159	0.402024
	1908300	1909673		+	yebQ	b1828	putative transporter	3	3	1
1910600	1910600	1909719	1909694	-	htpX	b1829	putative endopeptidase	561	332	0.545076
1912840	1912840	1910792	1910723	-	prc	b1830	carboxy-terminal protease for penicillin-binding protein 3	211	265	1
1913558	1913558	1912860	1912841	-	proQ	b1831	RNA chaperone, probable regulator of ProP translation	758	1033	1
1914152	1914152	1913655	1913561	-	msrC	b1832	free methionine-(R)-sulfoxide reductase	347	360	1
1914282	1914282	1915565		+	yebS	b1833	inner membrane protein	14	14	1
	1915534	1918167	1918172	+	yebT	b1834	hypothetical protein	22	24	1
1918238	1918247	1919686	1919715	+	rsmF	b1835	16S rRNA m(5)C1407 methyltransferase, SAM-dependent	25	33	1
1919804	1919804	1920040	1920040	+	yebV	b1836	hypothetical protein	21	21	1
1920145	1920145	1920336	1920397	+	yebW	b1837	hypothetical protein	22	24	1
	1920993	1920337		-	pphA	b1838	serine/threonine-specific protein phosphatase 1	2	1	1
1921090			1921338	+	ryeA	b4432	-	574	419	1.05251e-11
1921308			1921188	-	ryeB	b4433	-	10	11	1
1921731	1921730	1921389	1921348	-	yebY	b1839	hypothetical protein	224	225	9.65235e-12
1922618	1922615	1921743	1921733	-	yebZ	b1840	inner membrane protein	117	101	4.94727e-14
1923017	1922993	1922619	1922619	-	yobA	b1841	hypothetical protein	178	148	1.14021e-17
1923132	1923132	1923362	1923375	+	holE	b1842	DNA polymerase III, theta subunit	51	63	0.00301541
1923464	1923464	1924120	1924120	+	yobB	b1843	hypothetical protein	47	46	7.85101e-07
1924144	1924144	1924806	1924938	+	exoX	b1844	exodeoxyribonuclease 10; DNA exonuclease X	62	55	1.06446e-10
1926863	1926863	1924803	1924803	-	ptrB	b1845	protease II	14	13	1
1927731	1927731	1927072	1927072	-	yebE	b1846	inner membrane protein, DUF533 family	41	27	1
1928434	1928414	1928058	1927990	-	yebF	b1847	extracellular Colicin M immunity family protein	76	79	1.67601e-05
1928771	1928771	1928481	1928470	-	yebG	b1848	conserved protein regulated by LexA	86	107	0.00239603
1928905	1928905	1930083	1930088	+	purT	b1849	phosphoribosylglycinamide formyltransferase 2	6	22	1
1930816	1930780	1930139	1930136	-	eda	b1850	multifunctional 2-keto-3-deoxygluconate 6-phosphate aldolase and 2-keto-4-hydroxyglutarate aldolase and oxaloacetate decarboxylase	223	221	1
1932628	1932628	1930817	1930817	-	edd	b1851	6-phosphogluconate dehydratase	44	40	6.8808e-15
1934431	1934338	1932863	1932792	-	zwf	b1852	glucose-6-phosphate 1-dehydrogenase	182	124	0.161654
1934662	1934676	1935545	1935617	+	yebK	b1853	putative DNA-binding transcriptional regulator	131	197	0.616893
1935630	1935673	1937115	1937222	+	pykA	b1854	pyruvate kinase II	546	486	0.765938
1938310	1938217	1937246	1937216	-	waaN	b1855	myristoyl-acyl carrier protein (ACP)-dependent acyltransferase	106	123	0.00314174
1939659	1939659	1938337	1938337	-	yebA	b1856	putative peptidase	137	191	0.621464
1940607	1940607	1939675	1939660	-	znuA	b1857	zinc transporter subunit: periplasmic-binding component of ABC superfamily	147	184	1
1940686	1940686	1941441		+	znuC	b1858	zinc transporter subunit: ATP-binding component of ABC superfamily	39	42	1.96361e-05
	1941438	1942223	1942231	+	znuB	b1859	zinc transporter subunit: membrane component of ABC superfamily	19	23	1
1943380	1943380	1942370	1942278	-	ruvB	b1860	ATP-dependent DNA helicase, component of RuvABC resolvasome	63	61	3.61638e-13
1944000	1944000	1943389	1943381	-	ruvA	b1861	component of RuvABC resolvasome, regulatory subunit	64	69	8.30109e-07
	1944204	1944139		-	yobI	b4677	hypothetical protein	0	0	1
	1944275	1944877		+	yebB	b1862	conserved protein, DUF830 family	2	1	1
1945400	1945400	1944879	1944868	-	ruvC	b1863	component of RuvABC resolvasome, endonuclease	228	371	0.442584
1946203	1946175	1945435	1945401	-	yebC	b1864	conserved protein, UPF0082 family	337	539	0.600751
1946761	1946656	1946204	1946204	-	nudB	b1865	dihydroneopterin triphosphate pyrophosphatase	235	351	0.648609
1948654	1948546	1946774	1946770	-	aspS	b1866	aspartyl-tRNA synthetase	263	362	1
1948856	1948856	1949422		+	yecD	b1867	isochorismatase family protein	87	71	6.53177e-14
	1949419	1950237	1950284	+	yecE	b1868	conserved protein, UPF0759 family	40	36	1
1950290	1950290	1950685	1950685	+	yecN	b1869	inner membrane protein, MAPEG family	60	52	1.43278e-09
1950686	1950726	1951469		+	cmoA	b1870	tRNA cmo(5)U34 methyltransferase, SAM-dependent	61	73	1.06329e-06
	1951466	1952437	1952437	+	cmoB	b1871	tRNA mo(5)U34 methyltransferase, SAM-dependent	39	50	0.000152334
	1955031	1952602		-	torZ	b1872	trimethylamine N-oxide reductase system III, catalytic subunit	3	3	1
	1956156	1955056		-	torY	b1873	TMAO reductase III (TorYZ), cytochrome c-type subunit	0	1	1
1957303	1957290	1956544	1956494	-	cutC	b1874	copper homeostasis protein	68	61	1.4767e-11
1957870	1957870	1957304	1957304	-	yecM	b1875	putative metal-binding enzyme	72	62	6.44835e-11
1958086	1958086	1959819	1959836	+	argS	b1876	arginyl-tRNA synthetase	174	224	1
	1959996	1960484		+	yecT	b1877	hypothetical protein	3	4	1
	1960996	1960604		-	flhE	b1878	proton seal during flagellar secretion	4	2	1
	1963074	1960996		-	flhA	b1879	putative flagellar export pore protein	8	4	1
	1964215	1963067		-	flhB	b1880	flagellin export apparatus, substrate specificity protein	6	3	1
	1965061	1964417		-	cheZ	b1881	chemotaxis regulator, protein phosphatase for CheY	6	5	1
	1965461	1965072		-	cheY	b1882	chemotaxis regulator transmitting signal to flagellar motor component	5	5	1
	1966525	1965476		-	cheB	b1883	fused chemotaxis regulator: protein-glutamate methylesterase in two-component regulatory system with CheA	1	1	1
	1967388	1966528		-	cheR	b1884	chemotaxis regulator, protein-glutamate methyltransferase	1	1	1
	1969008	1967407		-	tap	b1885	methyl-accepting protein IV	2	1	1
	1970715	1969054		-	tar	b1886	methyl-accepting chemotaxis protein II	2	2	1
	1971363	1970860		-	cheW	b1887	purine-binding chemotaxis protein	4	3	1
	1973348	1971384		-	cheA	b1888	fused chemotactic sensory histidine kinase in two-component regulatory system with CheB and CheY: sensory histidine kinase/signal sensing protein	3	2	1
	1974279	1973353		-	motB	b1889	protein that enables flagellar motor rotation	2	1	1
	1975163	1974276		-	motA	b1890	proton conductor component of flagella motor	2	2	1
1975870	1975868	1975290	1975282	-	flhC	b1891	DNA-binding transcriptional dual regulator with FlhD	28	33	1
1976371	1976221	1975871	1975871	-	flhD	b1892	DNA-binding transcriptional dual regulator with FlhC	33	36	1
	1977045	1976542		-	insB1	b1893	IS1 transposase B	3	3	1
	1977239	1976964		-	insA	b1894	IS1 repressor TnpA	7	7	1
1977777	1977777	1978205	1978205	+	uspC	b1895	universal stress protein	42	26	1
	1979636	1978212	1978212	-	otsA	b1896	trehalose-6-phosphate synthase	24	13	1
1980411	1980411	1979611		-	otsB	b1897	trehalose-6-phosphate phosphatase, biosynthetic	13	7	1
	1981564	1980578		-	araH	b4460	fused L-arabinose transporter subunits of ABC superfamily: membrane components	6	4	1
	1983093	1981579		-	araG	b1900	fused L-arabinose transporter subunits of ABC superfamily: ATP-binding components	4	5	1
	1984152	1983163		-	araF	b1901	L-arabinose transporter subunit	7	8	1
1984858	1984949	1985452	1985452	+	ftnB	b1902	ferritin B, probable ferrous iron reservoir	128	110	3.08025e-16
1985782	1985782	1985531	1985476	-	yecJ	b4537	hypothetical protein	123	197	0.0305178
	1985983	1985897	1985897	-	azuC	b4663	hypothetical protein	12	3	1
1986246	1986246	1986569	1986569	+	yecR	b1904	lipoprotein, function unknown	8	4	1
1986727	1986740	1987237	1987382	+	ftnA	b1905	ferritin iron storage protein (cytoplasmic)	562	745	1
	1987514	1987275		-	yecH	b1906	DUF2492 family protein, function unknown	6	6	1
1987705	1987705	1988916	1988925	+	tyrP	b1907	tyrosine transporter	32	44	0.000165517
1989671	1989643	1988978	1988973	-	yecA	b1908	conserved protein, UPF0149 family	49	44	1.01647e-08
1989925			1989839	-	leuZ	b1909	Leu tRNA	2079	2093	1
1990011			1989938	-	cysT	b1910	Cys tRNA	1685	1764	0.337633
1990141			1990066	-	glyW	b1911	Gly tRNA	1280	1316	1.49048e-05
1990841	1990841	1990293	1990142	-	pgsA	b1912	phosphatidylglycerophosphate synthetase	106	115	5.47809e-10
	1992730	1990898	1990842	-	uvrC	b1913	excinuclease UvrABC, endonuclease subunit	81	71	0.0585191
1993406	1993383	1992727		-	uvrY	b1914	DNA-binding response regulator in two-component regulatory system with BarA	177	171	2.02367e-05
1993842	1993842	1994066	1994089	+	yecF	b1915	conserved protein, DUF2594 family	129	199	0.0295763
1994856	1994856	1994134	1994112	-	sdiA	b1916	quorum-sensing transcriptional activator	103	73	2.89168e-24
	1995838	1995086	1995086	-	yecC	b1917	putative transporter subunit: ATP-binding component of ABC superfamily	25	20	1
1996503	1996503	1995835		-	yecS	b1918	inner membrane protein, predicted transporter subunit: membrane component of ABC superfamily	27	22	1
1997504	1997504	1996518	1996504	-	dcyD	b1919	D-cysteine desulfhydrase, PLP-dependent	40	33	1
1998438	1998409	1997609	1997609	-	fliY	b1920	cystine transporter subunit	61	50	9.94515e-14
1999093	1999048	1998497	1998497	-	fliZ	b1921	RpoS antagonist; putative regulator of FliA activity	40	22	1
1999813	1999813	1999094	1999094	-	fliA	b1922	RNA polymerase, sigma 28 (sigma F) factor	59	28	3.5365e-38
2001630	2001630	2000134	2000134	-	fliC	b1923	flagellar filament structural protein (flagellin)	25	25	1
	2001896	2003302		+	fliD	b1924	flagellar filament capping protein	5	3	1
	2003327	2003737		+	fliS	b1925	flagellar protein potentiates polymerization	5	2	1
	2003737	2004102		+	fliT	b1926	putative chaperone	4	2	1
2004180	2004180	2005667	2005667	+	amyA	b1927	cytoplasmic alpha-amylase	13	10	1
2006114	2006114	2005701	2005629	-	yedD	b1928	lipoprotein	164	156	4.88328e-14
2006300	2006301	2007506		+	yedE	b1929	putative inner membrane protein	71	125	0.287063
	2007503	2007736	2007740	+	yedF	b1930	conserved protein, UPF0033 family	99	174	0.476602
	2007845	2008513		+	yedK	b1931	hypothetical protein	3	4	1
	2008624	2009103		+	yedL	b1932	putative acyltransferase	4	3	1
2011038	2011038	2010724	2010724	-	fliE	b1937	flagellar basal-body component	19	14	1
2011253	2011253	2012911		+	fliF	b1938	flagellar basal-body MS-ring and collar protein	25	14	1
	2012904	2013899		+	fliG	b1939	flagellar motor switching and energizing component	29	17	1
	2013892	2014578		+	fliH	b1940	negative regulator of FliI ATPase activity	27	16	1
	2014578	2015951		+	fliI	b1941	flagellum-specific ATP synthase	15	9	1
2015970	2015970	2016413		+	fliJ	b1942	flagellar protein	15	8	1
	2016410	2017537		+	fliK	b1943	flagellar hook-length control protein	14	9	1
2017642	2017642	2018106	2018110	+	fliL	b1944	flagellar biosynthesis protein	62	31	2.01507e-44
2018111	2018111	2019115		+	fliM	b1945	flagellar motor switching and energizing component	44	24	1
	2019112	2019525	2019527	+	fliN	b1946	flagellar motor switching and energizing component	35	24	1
2019528	2019528	2019893		+	fliO	b1947	flagellar biosynthesis protein	19	13	1
	2019893	2020630		+	fliP	b1948	flagellar biosynthesis protein	11	8	1
2020640	2020640	2020909		+	fliQ	b1949	flagellar biosynthesis protein	9	8	1
	2020917	2021702		+	fliR	b1950	flagellar export pore protein	4	3	1
	2021992	2022615		+	rcsA	b1951	DNA-binding transcriptional activator, co-regulator with RcsB	5	5	1
2022847	2022847	2022659	2022659	-	dsrB	b1952	hypothetical protein	56	41	1.289e-18
2023010	2023010	2023237		+	yodD	b1953	hypothetical protein	12	7	1
2023337			2023251	-	dsrA	b1954	-	0	0	1
2023535	2023535	2024350		+	yedP	b1955	putative mannosyl-3-phosphoglycerate phosphatase	8	7	1
	2026041	2024347		-	yedQ	b1956	putative membrane-anchored diguanylate cyclase	11	10	1
	2026394	2026212		-	yodC	b1957	hypothetical protein	7	9	1
2027390	2027390	2026473	2026473	-	yedI	b1958	conserved inner membrane protein	11	11	1
	2027563	2028483		+	yedA	b1959	amino acid exporter for phenylalanine, threonine	2	1	1
	2028942	2028472	2028472	-	vsr	b1960	DNA mismatch endonuclease of very short patch repair	27	25	1
2030341	2030341	2028923		-	dcm	b1961	DNA cytosine methyltransferase	59	59	1.54169e-10
2031103	2031103	2030408	2030342	-	yedJ	b1962	putative hydrolase, HD superfamily	21	19	1
2031508	2031508	2031143	2031143	-	yedR	b1963	inner membrane protein	7	2	1
2031673			2031763	+	rseX	b4603	-	0	0	1
2033853	2033859	2034710	2034710	+	hchA	b1967	glyoxalase III and Hsp31 molecular chaperone	156	72	2.62461e-78
	2036176	2034818	2034788	-	yedV	b1968	putative sensory kinase in two-component regulatory system with YedW	22	20	1
2036847	2036847	2036176		-	yedW	b1969	putative DNA-binding response regulator in two-component system with YedV	31	28	1
2036980	2036980	2037393	2037393	+	hiuH	b1970	hydroxyisourate hydrolase	9	9	1
2037502	2037502	2038506		+	yedY	b1971	membrane-anchored, periplasmic TMAO, DMSO reductase	10	8	1
	2038507	2039142		+	yedZ	b1972	inner membrane heme subunit for periplasmic YedYZ reductase	7	5	1
2039399	2039399	2040049		+	zinT	b1973	zinc and cadmium binding protein, periplasmic	10	9	1
	2040392	2040922		+	yodB	b1974	cytochrome b561 homolog	4	3	1
2041581			2041492	-	serU	b1975	Ser tRNA	54	40	2.32681e-11
2041558	2041675	2042472	2042572	+	mtfA	b1976	anti-repressor for DgsA(Mlc)	104	165	1
2042573			2042648	+	asnT	b1977	Asn tRNA	162	225	0.022434
	2042962	2050038		+	yeeJ	b1978	putative adhesin	5	3	1
2051667	2051667	2052983	2052990	+	shiA	b1981	shikimate transporter	35	28	1
2052996	2053085	2054539	2054592	+	amn	b1982	AMP nucleosidase	182	107	0.0581639
2054864	2054882	2055598	2055598	+	yeeN	b1983	conserved protein, UPF0082 family	266	281	1
2056126			2056051	-	asnW	b1984	Asn tRNA	141	163	0.00158126
	2057714	2056227		-	yeeO	b1985	putative multdrug exporter, MATE family	3	3	1
2057875			2057950	+	asnU	b1986	Asn tRNA	19	24	1
	2058938	2057988		-	cbl	b1987	DNA-binding transcriptional activator for the ssuEADCB and tauABCD operons	3	3	1
	2059957	2059040		-	nac	b1988	DNA-binding transcriptional dual regulator of nitrogen assimilation	2	1	1
2060284			2060359	+	asnV	b1989	Asn tRNA	4	9	1
2061410	2061347	2060415	2060414	-	erfK	b1990	L,D-transpeptidase linking Lpp to murein	25	15	1
2062491	2062491	2061412		-	cobT	b1991	nicotinate-nucleotide--dimethylbenzimidazole phosphoribosyltransferase	10	9	1
	2063246	2062503		-	cobS	b1992	cobalamin synthase	7	7	1
2063788	2063788	2063243		-	cobU	b1993	bifunctional cobinamide kinase/ cobinamide phosphate guanylyltransferase	16	15	1
2065356	2065345	2064329	2064202	-	insH1	b1994	IS5 transposase and trans-activator	126	139	1
	2067881	2066976	2066940	-	insD1	b1996	IS2 transposase TnpB	20	14	1
2068204	2068204	2067839		-	insC1	b1997	IS2 repressor TnpA	26	19	1
2069339			2069542	+	isrC	b4435	-	143	36	2.94912e-254
2069543	2069563	2072682	2072693	+	flu	b2000	CP4-44 prophage; antigen 43 (Ag43) phase-variable biofilm formation autotransporter	470	113	0.000175062
	2072803	2074335		+	yeeR	b2001	CP4-44 prophage; predicted membrane protein	39	11	1
	2074332	2074778	2074778	+	yeeS	b2002	CP4-44 prophage; predicted DNA repair protein	18	6	1
	2074841	2075062		+	yeeT	b2003	CP4-44 prophage; putative protein	0	0	1
	2075136	2075504		+	cbeA	b2004	CP4-44 prophage; cytoskeleton bundling-enhancing factor A; CbtA antitoxin	0	0	1
	2075593	2075967		+	cbtA	b2005	CP4-44 prophage; toxin of the YeeV-YeeU toxin-antitoxin system	0	0	1
2077385	2077385	2077056	2076968	-	yeeX	b2007	conserved protein, UPF0265 family	941	709	0.402661
2078666	2078615	2077557	2077386	-	yeeA	b2008	inner membrane protein, FUSC family	14	21	1
2079286	2079286	2078813	2078803	-	sbmC	b2009	DNA gyrase inhibitor	22	30	1
2080571	2080571	2079405	2079405	-	dacD	b2010	D-alanyl-D-alanine carboxypeptidase (penicillin-binding protein 6b)	8	7	1
2080780	2080780	2082207	2082255	+	sbcB	b2011	exonuclease I	73	72	1.59526e-05
2082490	2082477	2082250	2082250	-	yeeD	b2012	hypothetical protein	15	12	1
	2083549	2082491		-	yeeE	b2013	inner membrane protein, UPF0394 family	3	2	1
	2085086	2083728	2083702	-	plaP	b2014	putrescine importer, low affinity	156	231	0.465655
2085236	2085138	2085076		-	yoeI	b4678	hypothetical protein	175	261	0.123467
2086282	2086282	2085353	2085353	-	yeeY	b2015	putative DNA-binding transcriptional regulator	10	8	1
2087152	2087152	2086328	2086283	-	yeeZ	b2016	putative epimerase, with NAD(P)-binding Rossmann-fold domain	121	96	2.19144e-20
	2087489	2087235	2087153	-	yoeB	b4539	toxin of the YoeB-YefM toxin-antitoxin system	66	65	9.17569e-09
2087737	2087737	2087486		-	yefM	b2017	antitoxin of the YoeB-YefM toxin-antitoxin system	69	68	1.00939e-08
2088020	2088020	2088070	2088140	+	hisL	b2018	his operon leader peptide	168	180	1.25393e-07
2088216	2088216	2089115	2089115	+	hisG	b2019	ATP phosphoribosyltransferase	30	29	1
2089116	2089121	2090425		+	hisD	b2020	bifunctional histidinal dehydrogenase/ histidinol dehydrogenase	30	26	1
	2090422	2091492		+	hisC	b2021	histidinol-phosphate aminotransferase	28	23	1
	2091492	2092559		+	hisB	b2022	fused histidinol-phosphatase/imidazoleglycerol-phosphate dehydratase	66	50	1.89658e-21
	2092559	2093149		+	hisH	b2023	imidazole glycerol phosphate synthase, glutamine amidotransferase subunit with HisF	52	38	4.3947e-12
	2093149	2093886		+	hisA	b2024	N-(5'-phospho-L-ribosyl-formimino)-5-amino-1-(5'-phosphoribosyl)-4-imidazolecarboxamide isomerase	48	36	2.73512e-12
[truncated: 2,398 more rows]
